# Supplementary material for: Machine Learning-based Classification of Diffuse Large B-cell Lymphoma Patients by Their Protein Expression Profiles
Source: Mol Cell Proteomics. 2015 Aug 26;14(11):2947–60. doi: 10.1074/mcp.M115.050245 (PMC4638038; doi:10.1074/mcp.M115.050245)
Supplement: Supplemental Data [file supp_M115.050245_mcp.M115.050245-5.xlsx]

## Sheet: proteinGroups
Protein IDs	Peptide counts (all)	Peptide counts (razor+unique)	Peptide counts (unique)	Protein names	Gene names	Fasta headers	Number of proteins	Peptides	Razor + unique peptides	Unique peptides	Sequence coverage [%]	LFQ intensity TRR003	LFQ intensity L TRR003	LFQ intensity H TRR003	LFQ intensity TRR013	LFQ intensity L TRR013	LFQ intensity H TRR013	LFQ intensity TRR017	LFQ intensity L TRR017	LFQ intensity H TRR017	LFQ intensity TRR025	LFQ intensity L TRR025	LFQ intensity H TRR025	LFQ intensity TRR028	LFQ intensity L TRR028	LFQ intensity H TRR028	LFQ intensity TRR037	LFQ intensity L TRR037	LFQ intensity H TRR037	LFQ intensity TRR041	LFQ intensity L TRR041	LFQ intensity H TRR041	LFQ intensity TRR042	LFQ intensity L TRR042	LFQ intensity H TRR042	LFQ intensity TRR057	LFQ intensity L TRR057	LFQ intensity H TRR057	LFQ intensity TRR058	LFQ intensity L TRR058	LFQ intensity H TRR058	LFQ intensity TRR059	LFQ intensity L TRR059	LFQ intensity H TRR059	LFQ intensity TRR071	LFQ intensity L TRR071	LFQ intensity H TRR071	LFQ intensity TRR073	LFQ intensity L TRR073
A0A5B9	1	1	1	T-cell receptor beta-2 chain C region	TRBC2	>sp|A0A5B9|TRBC2_HUMAN T-cell receptor beta-2 chain C region OS=Homo sapiens GN=TRBC2 PE=1 SV=1	1	1	1	1	12.4	0			0			0			0			0			0			0			0			0			0			0			0			0
Q01432;B7Z763;A0AUX0;Q01432-3;E9PKC5;E9PIR5;Q01432-2;E9PLK6;E9PPG2;P23109;H0YDY8;Q5TF02;F2Z3B3	17;17;17;13;13;3;3;3;2;1;1;1;1	17;17;17;13;13;3;3;3;2;1;1;1;1	17;17;17;13;13;3;3;3;2;1;1;1;1	AMP deaminase 3	AMPD3	>sp|Q01432|AMPD3_HUMAN AMP deaminase 3 OS=Homo sapiens GN=AMPD3 PE=1 SV=1;>tr|B7Z763|B7Z763_HUMAN Adenosine monophosphate deaminase (Isoform E), isoform CRA_a OS=Homo sapiens GN=AMPD3 PE=2 SV=1;>tr|A0AUX0|A0AUX0_HUMAN Adenosine monophosphate deaminase (Iso	13	17	17	17	23.9	1941600000			4721000000			1972400000			1418400000			4904200000			4341300000			756960000			2059400000			528500000			42648000			3101100000			2414900000			2367500000
A0AV96;D6R9D6;A0AV96-2;D6RBS9;B7Z8Z7;D6REZ6;D6RBP6;D6RA49;D6RFL5;D6R9M7;Q9NQ94;Q8TBY0;D6RCT1;Q5T0W7;B3KWU8;B4DZ27;Q9NQ94-5;Q9NQ94-6;Q9NQ94-3;C9JGD3;Q9NQ94-2;F8W9F8;Q9NQ94-4	6;6;6;5;5;4;2;2;2;2;1;1;1;1;1;1;1;1;1;1;1;1;1	6;6;6;5;5;4;2;2;2;2;1;1;1;1;1;1;1;1;1;1;1;1;1	6;6;6;5;5;4;2;2;2;2;1;1;1;1;1;1;1;1;1;1;1;1;1	RNA-binding protein 47	RBM47	>sp|A0AV96|RBM47_HUMAN RNA-binding protein 47 OS=Homo sapiens GN=RBM47 PE=1 SV=2;>tr|D6R9D6|D6R9D6_HUMAN RNA-binding motif protein 47 OS=Homo sapiens GN=RBM47 PE=4 SV=1;>sp|A0AV96-2|RBM47_HUMAN Isoform 2 of RNA-binding protein 47 OS=Homo sapiens GN=RBM47;>	23	6	6	6	12.5	0			490480000			222940000			220470000			0			293480000			359740000			0			394070000			0			0			0			421410000
A0AVF1;C9J2N7;F8W724;E7ET00;B7Z2T3;B7Z6R6;E7ES78;Q96CU4;F8WEZ4	7;7;6;6;5;5;4;4;2	7;7;6;6;5;5;4;4;2	7;7;6;6;5;5;4;4;2	Tetratricopeptide repeat protein 26	TTC26	>sp|A0AVF1|TTC26_HUMAN Tetratricopeptide repeat protein 26 OS=Homo sapiens GN=TTC26 PE=2 SV=1;>tr|C9J2N7|C9J2N7_HUMAN Tetratricopeptide repeat domain 26 OS=Homo sapiens GN=TTC26 PE=4 SV=2;>tr|F8W724|F8W724_HUMAN Tetratricopeptide repeat domain 26 OS=Homo s	9	7	7	7	15.2	0			57975000			0			0			0			0			0			103890000			0			0			0			0			63013000
A0AVK6;E9PP48;B5MEH2;E9PMT9	3;3;3;1	3;3;3;1	3;3;3;1	Transcription factor E2F8	E2F8	>sp|A0AVK6|E2F8_HUMAN Transcription factor E2F8 OS=Homo sapiens GN=E2F8 PE=1 SV=1;>tr|E9PP48|E9PP48_HUMAN E2F transcription factor 8 OS=Homo sapiens GN=E2F8 PE=3 SV=1;>tr|B5MEH2|B5MEH2_HUMAN E2F transcription factor 8 OS=Homo sapiens GN=E2F8 PE=3 SV=1	4	3	3	3	4.3	23407000			0			16746000			0			0			0			0			0			0			0			0			0			0
Q13443;Q13443-2;A0AVL1;F8WC54	5;5;5;4	5;5;5;4	5;5;5;4	Disintegrin and metalloproteinase domain-containing protein 9	ADAM9	>sp|Q13443|ADAM9_HUMAN Disintegrin and metalloproteinase domain-containing protein 9 OS=Homo sapiens GN=ADAM9 PE=1 SV=1;>sp|Q13443-2|ADAM9_HUMAN Isoform 2 of Disintegrin and metalloproteinase domain-containing protein 9 OS=Homo sapiens GN=ADAM9;>tr|A0AVL1|	4	5	5	5	9.8	544530000			810190000			673680000			218620000			512440000			582150000			153980000			242560000			0			690430000			277050000			298920000			451070000
A0AVT1;A0AVT1-2;A0AVT1-3;A0AVT1-4	50;35;14;13	50;35;14;13	29;14;14;13	Ubiquitin-like modifier-activating enzyme 6	UBA6	>sp|A0AVT1|UBA6_HUMAN Ubiquitin-like modifier-activating enzyme 6 OS=Homo sapiens GN=UBA6 PE=1 SV=1;>sp|A0AVT1-2|UBA6_HUMAN Isoform 2 of Ubiquitin-like modifier-activating enzyme 6 OS=Homo sapiens GN=UBA6	4	50	50	29	56.9	7544300000			8789900000			9144700000			9088300000			9028000000			8564300000			7246900000			8716400000			8126900000			5689300000			9436400000			6552300000			8991600000
A0FGR8-6;A0FGR8;A0FGR8-2;C9JGI7;A0FGR8-4;F2Z3K9;A0FGR8-5;A6NFV7	25;23;23;16;16;9;9;6	25;23;23;16;16;9;9;6	25;23;23;16;16;9;9;6	Extended synaptotagmin-2	ESYT2	>sp|A0FGR8-6|ESYT2_HUMAN Isoform 6 of Extended synaptotagmin-2 OS=Homo sapiens GN=ESYT2;>sp|A0FGR8|ESYT2_HUMAN Extended synaptotagmin-2 OS=Homo sapiens GN=ESYT2 PE=1 SV=1;>sp|A0FGR8-2|ESYT2_HUMAN Isoform 2 of Extended synaptotagmin-2 OS=Homo sapiens GN=ESY	8	25	25	25	32.7	4513500000			3705500000			2604500000			3322400000			2527200000			3488300000			1518000000			2894700000			3762000000			4937100000			3498200000			3483900000			2837100000
A0JLT2;A0JLT2-2	3;3	3;3	3;3	Mediator of RNA polymerase II transcription subunit 19	MED19	>sp|A0JLT2|MED19_HUMAN Mediator of RNA polymerase II transcription subunit 19 OS=Homo sapiens GN=MED19 PE=1 SV=2;>sp|A0JLT2-2|MED19_HUMAN Isoform 2 of Mediator of RNA polymerase II transcription subunit 19 OS=Homo sapiens GN=MED19	2	3	3	3	25	370610000			0			0			0			431230000			0			0			0			0			0			0			0			0
A0JNW5;A0JNW5-2;F8W665;F8VWX2;F8W1I2;F8VW65;H0YHT7	10;5;2;1;1;1;1	9;4;2;1;1;1;1	9;4;2;1;1;1;1	UHRF1-binding protein 1-like	UHRF1BP1L	>sp|A0JNW5|UH1BL_HUMAN UHRF1-binding protein 1-like OS=Homo sapiens GN=UHRF1BP1L PE=1 SV=2;>sp|A0JNW5-2|UH1BL_HUMAN Isoform 2 of UHRF1-binding protein 1-like OS=Homo sapiens GN=UHRF1BP1L	7	10	9	9	8.9	105860000			99843000			163840000			164640000			167440000			117390000			0			100800000			0			0			0			115220000			160830000
A0MZ66;A0MZ66-3;A0MZ66-4;A0MZ66-6;A0MZ66-5;A0MZ66-2;B7Z7Z9;A0MZ66-7	14;14;13;12;11;10;10;4	14;14;13;12;11;10;10;4	14;14;13;12;11;10;10;4	Shootin-1	KIAA1598	>sp|A0MZ66|SHOT1_HUMAN Shootin-1 OS=Homo sapiens GN=KIAA1598 PE=1 SV=4;>sp|A0MZ66-3|SHOT1_HUMAN Isoform 3 of Shootin-1 OS=Homo sapiens GN=KIAA1598;>sp|A0MZ66-4|SHOT1_HUMAN Isoform 4 of Shootin-1 OS=Homo sapiens GN=KIAA1598;>sp|A0MZ66-6|SHOT1_HUMAN Isoform	8	14	14	14	25.2	983420000			3200200000			0			533210000			216820000			0			1101600000			856140000			778350000			979580000			8429400000			0			0
Q13127;A0PJ83;Q13127-4;F8WAN5;Q13127-2;Q13127-3	3;3;3;3;2;2	3;3;3;3;2;2	3;3;3;3;2;2	RE1-silencing transcription factor	REST	>sp|Q13127|REST_HUMAN RE1-silencing transcription factor OS=Homo sapiens GN=REST PE=1 SV=3;>tr|A0PJ83|A0PJ83_HUMAN REST protein (Fragment) OS=Homo sapiens GN=REST PE=2 SV=1;>sp|Q13127-4|REST_HUMAN Isoform 4 of RE1-silencing transcription factor OS=Homo sap	6	3	3	3	3.2	125050000			230490000			390130000			363050000			0			0			0			175050000			147190000			196350000			159540000			0			144710000
A0PK00;H0YG77	4;3	3;2	3;2	Transmembrane protein 120B	TMEM120B	>sp|A0PK00|T120B_HUMAN Transmembrane protein 120B OS=Homo sapiens GN=TMEM120B PE=2 SV=1;>tr|H0YG77|H0YG77_HUMAN Transmembrane protein 120B (Fragment) OS=Homo sapiens GN=TMEM120B PE=4 SV=1	2	4	3	3	16.8	27673000			96335000			0			0			137530000			0			0			0			0			0			0			0			587300000
Q15652;A0T124;Q15652-2	14;14;6	14;14;6	14;14;6	Probable JmjC domain-containing histone demethylation protein 2C	JMJD1C	>sp|Q15652|JHD2C_HUMAN Probable JmjC domain-containing histone demethylation protein 2C OS=Homo sapiens GN=JMJD1C PE=1 SV=2;>tr|A0T124|A0T124_HUMAN Jumonji domain-containing 1 C splice variant OS=Homo sapiens GN=JMJD1C PE=2 SV=1	3	14	14	14	5.9	259280000			177470000			162270000			177030000			192920000			160690000			177110000			186180000			0			132370000			249620000			120630000			275750000
Q9NRA0;E9PCV4;Q9NRA0-3;Q9NRA0-2;A0T4C8;E7ETB1	3;3;3;3;3;2	3;3;3;3;3;2	3;3;3;3;3;2	Sphingosine kinase 2	SPHK2	>sp|Q9NRA0|SPHK2_HUMAN Sphingosine kinase 2 OS=Homo sapiens GN=SPHK2 PE=1 SV=2;>tr|E9PCV4|E9PCV4_HUMAN Sphingosine kinase 2 OS=Homo sapiens GN=SPHK2 PE=4 SV=1;>sp|Q9NRA0-3|SPHK2_HUMAN Isoform 3 of Sphingosine kinase 2 OS=Homo sapiens GN=SPHK2;>sp|Q9NRA0-2|	6	3	3	3	6	15606000			0			0			40220000			59812000			0			0			0			0			0			0			0			0
Q8N4S9;A1BQX2;D6RA09;Q8N4S9-3	1;1;1;1	1;1;1;1	1;1;1;1	MARVEL domain-containing protein 2	MARVELD2	>sp|Q8N4S9|MALD2_HUMAN MARVEL domain-containing protein 2 OS=Homo sapiens GN=MARVELD2 PE=1 SV=2;>tr|A1BQX2|A1BQX2_HUMAN Tricellulin isoform c OS=Homo sapiens GN=MARVELD2 PE=2 SV=1;>tr|D6RA09|D6RA09_HUMAN MARVEL domain-containing 2 (Fragment) OS=Homo sapien	4	1	1	1	2	0			0			0			0			0			0			0			0			0			0			0			0			0
A1IGU5	3	3	3	Rho guanine nucleotide exchange factor 37	ARHGEF37	>sp|A1IGU5|ARH37_HUMAN Rho guanine nucleotide exchange factor 37 OS=Homo sapiens GN=ARHGEF37 PE=2 SV=2	1	3	3	3	5.9	0			0			0			0			0			0			0			0			0			0			0			124520000			0
A1L0T0;E9PJS0;C9JNI8;E9PL44	15;6;4;3	15;6;4;3	15;6;4;3	Acetolactate synthase-like protein	ILVBL	>sp|A1L0T0|ILVBL_HUMAN Acetolactate synthase-like protein OS=Homo sapiens GN=ILVBL PE=1 SV=2	4	15	15	15	32	2780600000			3677000000			2483700000			2607100000			2198500000			2191600000			1684900000			2608400000			1759400000			3169400000			2772900000			2905500000			3724700000
Q5VZR2;A1L443;A6NL92;Q5VZR2-2;A6NIL2;F2Z373;D3YTH6;E2QRH1	1;1;1;1;1;1;1;1	1;1;1;1;1;1;1;1	1;1;1;1;1;1;1;1	NUT family member 2G;NUT family member 2F	NUTM2G;NUTM2F	>sp|Q5VZR2|FA22G_HUMAN Protein FAM22G OS=Homo sapiens GN=FAM22G PE=2 SV=2;>sp|A1L443|FA22F_HUMAN Protein FAM22F OS=Homo sapiens GN=FAM22F PE=2 SV=2;>tr|A6NL92|A6NL92_HUMAN Uncharacterized protein OS=Homo sapiens GN=FAM22F PE=4 SV=3;>sp|Q5VZR2-2|FA22G_HUMAN	8	1	1	1	2	0			0			0			0			0			0			0			0			0			0			0			0			0
Q86XK2;A1L491;Q86XK2-5;Q86XK2-3;Q86XK2-2;H0YAV3;C9IYF0;B5MEH7;Q86XK2-4;B3KUR1	10;10;10;8;5;5;3;2;2;2	10;10;10;8;5;5;3;2;2;2	10;10;10;8;5;5;3;2;2;2	F-box only protein 11	FBXO11	>sp|Q86XK2|FBX11_HUMAN F-box only protein 11 OS=Homo sapiens GN=FBXO11 PE=1 SV=3;>tr|A1L491|A1L491_HUMAN F-box protein 11 OS=Homo sapiens GN=FBXO11 PE=2 SV=1;>sp|Q86XK2-5|FBX11_HUMAN Isoform 5 of F-box only protein 11 OS=Homo sapiens GN=FBXO11;>sp|Q86XK2-3	10	10	10	10	13.9	165900000			0			106590000			109160000			127590000			0			0			112530000			0			152120000			0			0			84870000
A1L4H1	1	1	1	Soluble scavenger receptor cysteine-rich domain-containing protein SSC5D	SSC5D	>sp|A1L4H1|SRCRL_HUMAN Soluble scavenger receptor cysteine-rich domain-containing protein SSC5D OS=Homo sapiens GN=SSC5D PE=2 SV=3	1	1	1	1	1	0			0			0			0			0			0			0			392550000			0			0			0			0			0
A1X283;G3V144;H0Y507	9;4;1	9;4;1	8;3;0	SH3 and PX domain-containing protein 2B	SH3PXD2B	>sp|A1X283|SPD2B_HUMAN SH3 and PX domain-containing protein 2B OS=Homo sapiens GN=SH3PXD2B PE=1 SV=3	3	9	9	8	12	0			112240000			105990000			0			132600000			0			0			183790000			0			0			91519000			0			121490000
Q99798;A2A274;F5H2A5;B4DW08	53;53;51;39	53;53;51;39	13;13;11;1	Aconitate hydratase, mitochondrial	ACO2	>sp|Q99798|ACON_HUMAN Aconitate hydratase, mitochondrial OS=Homo sapiens GN=ACO2 PE=1 SV=2;>tr|A2A274|A2A274_HUMAN Aconitase 2, mitochondrial OS=Homo sapiens GN=ACO2 PE=4 SV=1;>tr|F5H2A5|F5H2A5_HUMAN Aconitase 2, mitochondrial OS=Homo sapiens GN=ACO2 PE=4	4	53	53	13	65	96370000000			119420000000			88172000000			89221000000			32997000000			66590000000			62861000000			62604000000			46656000000			61890000000			68093000000			75240000000			69298000000
O43759;O43759-2;A2A283;F8WCE4;B5MCD7	1;1;1;1;1	1;1;1;1;1	1;1;1;1;1	Synaptogyrin-1	SYNGR1	>sp|O43759|SNG1_HUMAN Synaptogyrin-1 OS=Homo sapiens GN=SYNGR1 PE=1 SV=2;>sp|O43759-2|SNG1_HUMAN Isoform 1B of Synaptogyrin-1 OS=Homo sapiens GN=SYNGR1;>tr|A2A283|A2A283_HUMAN Synaptogyrin 1 OS=Homo sapiens GN=SYNGR1 PE=4 SV=1;>tr|F8WCE4|F8WCE4_HUMAN Synap	5	1	1	1	5.2	0			151450000			11347000			55463000			0			21530000			0			0			0			0			0			96571000			0
A2A288;B7WNU7;A2A288-4;A2A288-3;H0Y4Y6;B7ZBA4	9;5;5;3;2;2	9;5;5;3;2;2	9;5;5;3;2;2	Probable ribonuclease ZC3H12D	ZC3H12D	>sp|A2A288|ZC12D_HUMAN Probable ribonuclease ZC3H12D OS=Homo sapiens GN=ZC3H12D PE=2 SV=3;>tr|B7WNU7|B7WNU7_HUMAN Uncharacterized protein OS=Homo sapiens GN=ZC3H12D PE=4 SV=2;>sp|A2A288-4|ZC12D_HUMAN Isoform 3 of Probable ribonuclease ZC3H12D OS=Homo sapie	6	9	9	9	23.1	0			0			175210000			320540000			375540000			0			0			97066000			91389000			0			28694000			145720000			170770000
A2A296	6	1	1		BAG2	>tr|A2A296|A2A296_HUMAN BCL2-associated athanogene 2 (Fragment) OS=Homo sapiens GN=BAG2 PE=4 SV=1	1	6	1	1	59.3	0			0			0			102640000			0			0			0			0			0			0			0			0			0
Q86X10-3;A2A2E9;B4E2E8	12;12;8	1;1;0	1;1;0	Ral GTPase-activating protein subunit beta	RALGAPB	>sp|Q86X10-3|RLGPB_HUMAN Isoform 3 of Ral GTPase-activating protein subunit beta OS=Homo sapiens GN=RALGAPB;>tr|A2A2E9|A2A2E9_HUMAN OTTHUMP00000030968 OS=Homo sapiens GN=RP5-1100H13.1 PE=4 SV=1;>tr|B4E2E8|B4E2E8_HUMAN Uncharacterized protein OS=Homo sapien	3	12	1	1	12.2	0			0			0			0			0			0			0			0			0			0			0			0			0
Q9H171;F5GYT1;A2A2F7;Q9H171-3;C9J523;Q9H171-4;Q9H171-2	1;1;1;1;1;1;1	1;1;1;1;1;1;1	1;1;1;1;1;1;1	Z-DNA-binding protein 1	ZBP1	>sp|Q9H171|ZBP1_HUMAN Z-DNA-binding protein 1 OS=Homo sapiens GN=ZBP1 PE=1 SV=2;>tr|F5GYT1|F5GYT1_HUMAN Z-DNA-binding protein 1 OS=Homo sapiens GN=ZBP1 PE=4 SV=1;>tr|A2A2F7|A2A2F7_HUMAN Uncharacterized protein OS=Homo sapiens GN=ZBP1 PE=4 SV=1;>sp|Q9H171-3	7	1	1	1	2.3	0			0			0			0			0			0			0			0			0			184280000			0			0			0
Q9Y672;A2A2G4;B4DHV8	5;5;2	5;5;2	5;5;2	Dolichyl pyrophosphate Man9GlcNAc2 alpha-1,3-glucosyltransferase	ALG6	>sp|Q9Y672|ALG6_HUMAN Dolichyl pyrophosphate Man9GlcNAc2 alpha-1,3-glucosyltransferase OS=Homo sapiens GN=ALG6 PE=1 SV=1;>tr|A2A2G4|A2A2G4_HUMAN Asparagine-linked glycosylation 6 homolog (S. cerevisiae, alpha-1,3-glucosyltransferase) OS=Homo sapiens GN=ALG	3	5	5	5	9.9	421060000			995820000			516660000			601950000			538950000			0			787670000			1247700000			703860000			415700000			465550000			649210000			807250000
Q9Y312;A2A2Q9	11;11	11;11	11;11	Protein AAR2 homolog	AAR2	>sp|Q9Y312|CT004_HUMAN Uncharacterized protein C20orf4 OS=Homo sapiens GN=C20orf4 PE=1 SV=2;>tr|A2A2Q9|A2A2Q9_HUMAN Chromosome 20 open reading frame 4 OS=Homo sapiens GN=C20orf4 PE=4 SV=1	2	11	11	11	44	470720000			346930000			310840000			273990000			603320000			0			0			0			0			158020000			0			0			0
P35611;P35611-2;E7EV99;A2A3N8;E7ENY0;P35611-3;Q86XM2;Q96D30;H0Y9H2;D6RF25;D6RJE2;D6RAH3;H0YFD8	15;15;15;15;15;15;14;10;8;5;4;4;1	15;15;15;15;15;15;14;10;8;5;4;4;1	14;14;14;14;14;14;13;9;7;5;4;4;1	Alpha-adducin	ADD1	>sp|P35611|ADDA_HUMAN Alpha-adducin OS=Homo sapiens GN=ADD1 PE=1 SV=2;>sp|P35611-2|ADDA_HUMAN Isoform 2 of Alpha-adducin OS=Homo sapiens GN=ADD1;>tr|E7EV99|E7EV99_HUMAN Adducin 1 (alpha) OS=Homo sapiens GN=ADD1 PE=4 SV=1;>tr|A2A3N8|A2A3N8_HUMAN Adducin 1 (	13	15	15	14	24.2	1890200000			2173300000			1493200000			2236500000			2675200000			1407200000			898960000			2084600000			1575300000			1058900000			1981600000			1648800000			1954400000
A2A3R5	15	1	1	40S ribosomal protein S6	RPS6	>tr|A2A3R5|A2A3R5_HUMAN 40S ribosomal protein S6 OS=Homo sapiens GN=RPS6 PE=3 SV=1	1	15	1	1	45	0			0			0			0			0			0			0			0			0			0			0			0			0
A2AAZ0;Q5Y7D6;Q5SU54;E9PIB1;F6RDT3;A2AAY8	18;18;18;12;10;4	17;17;17;11;9;4	8;8;8;7;4;1		HLA-DQB1	>tr|A2AAZ0|A2AAZ0_HUMAN Uncharacterized protein OS=Homo sapiens GN=HLA-DQB1 PE=4 SV=1;>tr|Q5Y7D6|Q5Y7D6_HUMAN MHC class II antigen OS=Homo sapiens GN=HLA-DQB1 PE=2 SV=1;>tr|Q5SU54|Q5SU54_HUMAN Uncharacterized protein OS=Homo sapiens GN=HLA-DQB1 PE=2 SV=1;>	6	18	17	8	65.2	20171000000			12285000000			6327700000			20327000000			74350000000			7900500000			7118200000			25058000000			246050000000			67101000000			24147000000			20200000000			14528000000
O00453;O00453-6;O00453-4;Q5STA6;F2Z2M1;Q5STA5;A2AB39;O00453-3;C9J3E8;O00453-2;Q5SP24	1;1;1;1;1;1;1;1;1;1;1	1;1;1;1;1;1;1;1;1;1;1	1;1;1;1;1;1;1;1;1;1;1	Leukocyte-specific transcript 1 protein	LST1	>sp|O00453|LST1_HUMAN Leukocyte-specific transcript 1 protein OS=Homo sapiens GN=LST1 PE=1 SV=2;>sp|O00453-6|LST1_HUMAN Isoform 6 of Leukocyte-specific transcript 1 protein OS=Homo sapiens GN=LST1;>sp|O00453-4|LST1_HUMAN Isoform 4 of Leukocyte-specific tra	11	1	1	1	12.4	0			0			0			0			0			0			0			0			0			0			0			0			0
O15533;O15533-2;G5E9H8;D3YTI9;A8MUD0;A2ABB9;A2AB90;O15533-3;Q6P1N7;G3V0I4;F8VS90;E9PGM2;E7EV64;C9JA35;Q5HYV0;A2AB92	7;7;7;7;7;7;7;7;4;4;4;4;4;3;1;1	7;7;7;7;7;7;7;7;4;4;4;4;4;3;1;1	7;7;7;7;7;7;7;7;4;4;4;4;4;3;1;1	Tapasin	TAPBP	>sp|O15533|TPSN_HUMAN Tapasin OS=Homo sapiens GN=TAPBP PE=1 SV=1;>sp|O15533-2|TPSN_HUMAN Isoform 2 of Tapasin OS=Homo sapiens GN=TAPBP;>tr|G5E9H8|G5E9H8_HUMAN TAP binding protein (Tapasin), isoform CRA_a OS=Homo sapiens GN=TAPBP PE=4 SV=1;>tr|D3YTI9|D3YTI9	16	7	7	7	19.6	3578900000			4556300000			2051000000			3494300000			2419300000			2076900000			2645600000			2339800000			2643000000			2558900000			2947500000			2034600000			3544500000
O19617;A2ABE5;A2ABE6;A2ABE7;F8VZB9;P10321;A2AEA2;A2AEA4;F5GXA6;E9PIT7;H0Y6Q7	18;18;18;18;18;17;17;17;17;13;13	1;1;1;1;1;1;1;1;1;0;0	1;1;1;1;1;1;1;1;1;0;0	HLA class I histocompatibility antigen, Cw-7 alpha chain	HLA-C	>tr|O19617|O19617_HUMAN HLA class I antigen OS=Homo sapiens GN=HLA-C PE=2 SV=1;>tr|A2ABE5|A2ABE5_HUMAN Uncharacterized protein OS=Homo sapiens GN=HLA-C PE=3 SV=1;>tr|A2ABE6|A2ABE6_HUMAN Uncharacterized protein OS=Homo sapiens GN=HLA-C PE=3 SV=1;>tr|A2ABE7|	11	18	1	1	47.5	3829300000			1493300000			2008300000			5012200000			984980000			0			974870000			2493900000			78734000			480080000			912230000			0			1127000000
E9PRP4;G8JLL2;B0UYY4;B0S865;A2ABN6;B0UYY6;B0UYY2;Q9UMR5-2;E9PKC2;Q9UMR5;G8JLQ0;E7ERI7;E7ENW0;G8JLE1;G3XAH1;B0S872	1;1;1;1;1;1;1;1;1;1;1;1;1;1;1;1	1;1;1;1;1;1;1;1;1;1;1;1;1;1;1;1	1;1;1;1;1;1;1;1;1;1;1;1;1;1;1;1	Lysosomal thioesterase PPT2	PPT2	>tr|E9PRP4|E9PRP4_HUMAN Palmitoyl-protein thioesterase 2 OS=Homo sapiens GN=PPT2 PE=4 SV=1;>tr|G8JLL2|G8JLL2_HUMAN Palmitoyl-protein thioesterase 2 (Fragment) OS=Homo sapiens GN=PPT2 PE=4 SV=1;>tr|B0UYY4|B0UYY4_HUMAN Palmitoyl-protein thioesterase 2 (Fragm	16	1	1	1	10.6	0			0			0			0			0			0			0			0			0			0			0			0			0
P28065;A2ACR1;P28065-2;B0V0T3;A2ACR0;B0V0T2;B4DZW2;B0V060;A2ACQ9	8;8;8;7;5;4;3;3;3	8;8;8;7;5;4;3;3;3	8;8;8;7;5;4;3;3;3	Proteasome subunit beta type-9;Proteasome subunit beta type	PSMB9	>sp|P28065|PSB9_HUMAN Proteasome subunit beta type-9 OS=Homo sapiens GN=PSMB9 PE=1 SV=2;>tr|A2ACR1|A2ACR1_HUMAN Proteasome subunit beta type OS=Homo sapiens GN=PSMB9 PE=3 SV=1;>sp|P28065-2|PSB9_HUMAN Isoform LMP2.S of Proteasome subunit beta type-9 OS=Homo	9	8	8	8	41.6	14756000000			18417000000			13852000000			20345000000			10489000000			9324400000			11121000000			10644000000			11917000000			11088000000			15618000000			14374000000			14458000000
F8W1V9;H0Y7Y7;H0Y7C4;H0Y699;H0Y654;E9PBD1;Q5SR06;Q5SR05;P05538;A2ADX3;F8VPP3;H0Y7Q6;H0Y5W1;H0Y5C8;H0Y538;E9PB83;Q5SQ91;G3V216;Q5SQ90	3;3;3;3;3;3;3;3;3;3;2;2;2;2;2;2;2;2;2	1;1;1;1;1;1;1;1;1;1;1;1;1;1;1;1;1;1;1	1;1;1;1;1;1;1;1;1;1;1;1;1;1;1;1;1;1;1	HLA class II histocompatibility antigen, DQ beta 2 chain	HLA-DQB2	>tr|F8W1V9|F8W1V9_HUMAN Major histocompatibility complex, class II, DQ beta 2 OS=Homo sapiens GN=HLA-DQB2 PE=4 SV=1;>tr|H0Y7Y7|H0Y7Y7_HUMAN Major histocompatibility complex, class II, DQ beta 2 (Fragment) OS=Homo sapiens GN=HLA-DQB2 PE=4 SV=1;>tr|H0Y7C4|H0	19	3	1	1	19.7	0			0			0			0			0			0			0			0			0			0			206090000			0			0
A2AJT9;A2AJT9-3;A2AJT9-2;F5H5H3;F2Z385	5;5;5;4;2	5;5;5;4;2	5;5;5;4;2	Uncharacterized protein CXorf23	CXorf23	>sp|A2AJT9|CX023_HUMAN Uncharacterized protein CXorf23 OS=Homo sapiens GN=CXorf23 PE=1 SV=1;>sp|A2AJT9-3|CX023_HUMAN Isoform 3 of Uncharacterized protein CXorf23 OS=Homo sapiens GN=CXorf23;>sp|A2AJT9-2|CX023_HUMAN Isoform 2 of Uncharacterized protein CXorf	5	5	5	5	8.2	0			76891000			0			0			122770000			0			123990000			109460000			64516000			0			188660000			272690000			143000000
Q9TNN7;E7ERM1;A2BF25;A2BF26;A2BF24;E9PQE4;H0Y7C7;H0Y777	15;15;15;14;14;8;8;8	1;1;1;1;1;1;1;1	1;1;1;1;1;1;1;1	HLA class I histocompatibility antigen, Cw-5 alpha chain	HLA-C	>sp|Q9TNN7|1C05_HUMAN HLA class I histocompatibility antigen, Cw-5 alpha chain OS=Homo sapiens GN=HLA-C PE=2 SV=1;>tr|E7ERM1|E7ERM1_HUMAN Uncharacterized protein OS=Homo sapiens GN=HLA-C PE=3 SV=1;>tr|A2BF25|A2BF25_HUMAN Major histocompatibility complex cl	8	15	1	1	43.7	0			0			0			0			0			0			0			0			211710000			0			0			0			0
F8VVD9;A2BF36;E7EVL9;F8VV92	14;14;14;13	1;1;1;1	0;0;0;0		HLA-DQB1	>tr|F8VVD9|F8VVD9_HUMAN Major histocompatibility complex, class II, DQ beta 1 OS=Homo sapiens GN=HLA-DQB1 PE=4 SV=1;>tr|A2BF36|A2BF36_HUMAN Major histocompatibility complex, class II, DQ beta 1 OS=Homo sapiens GN=HLA-DQB1 PE=4 SV=1;>tr|E7EVL9|E7EVL9_HUMAN	4	14	1	0	57.1	0			0			0			0			0			0			0			0			0			0			0			0			0
F8VX64;A2BHY4;F8VNV9;F5GXS0;Q6U2E9	57;57;56;56;56	57;57;56;56;56	1;1;1;1;1	Complement C4-B;Complement C4 beta chain;Complement C4-B alpha chain;C4a anaphylatoxin;C4b-B;C4d-B;Complement C4 gamma chain	C4B	>tr|F8VX64|F8VX64_HUMAN Uncharacterized protein OS=Homo sapiens PE=4 SV=1;>tr|A2BHY4|A2BHY4_HUMAN Complement component C4B (Childo blood group) OS=Homo sapiens GN=C4B-1 PE=4 SV=1;>tr|F8VNV9|F8VNV9_HUMAN Complement component 4B (Chido blood group) OS=Homo s	5	57	57	1	41.2	35993000000			21858000000			8567500000			25983000000			67029000000			35328000000			14585000000			35784000000			4773200000			36802000000			19064000000			29563000000			18291000000
P29372;A2IDA3;G5E9E2;Q5J9I4;P29372-2	7;7;7;7;7	7;7;7;7;7	7;7;7;7;7	DNA-3-methyladenine glycosylase	MPG	>sp|P29372|3MG_HUMAN DNA-3-methyladenine glycosylase OS=Homo sapiens GN=MPG PE=1 SV=3;>tr|A2IDA3|A2IDA3_HUMAN N-methylpurine-DNA glycosylase (Fragment) OS=Homo sapiens GN=MPG PE=3 SV=1;>tr|G5E9E2|G5E9E2_HUMAN N-methylpurine-DNA glycosylase, isoform CRA_b O	5	7	7	7	30.2	4625100000			3852200000			5612600000			5096800000			7082600000			3752400000			4216500000			4410300000			5548700000			7445300000			4743000000			5714800000			4466000000
A2IXV4;Q8NHL6-3;F6TER3;C9JMK7;C9JPH8;Q8N6C8;O75019;O75019-2;E7EU74	8;8;8;3;2;1;1;1;1	1;1;1;1;0;0;0;0;0	1;1;1;1;0;0;0;0;0	Leukocyte immunoglobulin-like receptor subfamily B member 1	LILRB1	>tr|A2IXV4|A2IXV4_HUMAN LIR-1 OS=Homo sapiens GN=MIR cl-7 PE=2 SV=1;>sp|Q8NHL6-3|LIRB1_HUMAN Isoform 3 of Leukocyte immunoglobulin-like receptor subfamily B member 1 OS=Homo sapiens GN=LILRB1;>tr|F6TER3|F6TER3_HUMAN Leukocyte immunoglobulin-like receptor,	9	8	1	1	17.2	141840000			311250000			142920000			0			601670000			0			0			136140000			0			145750000			0			498890000			127450000
P49662;A2NHM0;F8W830;E9PMT1;H0YD34;Q6UXS9;D6RIR9;D6RAQ6;Q6UXS9-3;D6RFK8;D6RBW4;D6RBN7	11;11;11;3;2;1;1;1;1;1;1;1	11;11;11;3;2;1;1;1;1;1;1;1	9;9;9;3;2;1;1;1;1;1;1;1	Caspase-4;Caspase-4 subunit 1;Caspase-4 subunit 2	CASP4	>sp|P49662|CASP4_HUMAN Caspase-4 OS=Homo sapiens GN=CASP4 PE=1 SV=1;>tr|A2NHM0|A2NHM0_HUMAN Caspase OS=Homo sapiens GN=mih1/Tx PE=2 SV=1;>tr|F8W830|F8W830_HUMAN Caspase OS=Homo sapiens GN=CASP4 PE=3 SV=1	12	11	11	9	37.4	213710000			333290000			458800000			562670000			743480000			391470000			387780000			510080000			641500000			0			432020000			588680000			434400000
A2RRB4;O94916;O94916-2;O94916-3;E9PHR7	10;9;9;9;9	10;9;9;9;9	10;9;9;9;9	Nuclear factor of activated T-cells 5	NFAT5	>tr|A2RRB4|A2RRB4_HUMAN NFAT5 protein OS=Homo sapiens GN=NFAT5 PE=2 SV=1;>sp|O94916|NFAT5_HUMAN Nuclear factor of activated T-cells 5 OS=Homo sapiens GN=NFAT5 PE=1 SV=1;>sp|O94916-2|NFAT5_HUMAN Isoform A of Nuclear factor of activated T-cells 5 OS=Homo sap	5	10	10	10	10.9	96824000			0			0			0			0			112650000			0			0			0			0			71243000			0			0
Q14498;A2RRD3;Q14498-2;E1P5S2;G3XAC6;E9PCZ6;H0Y4X3;Q5QP23;Q5QP21;Q5QP22;F8WF24;F2Z3E6;F2Z2Z5;F8WF73;A8MYG5	22;22;22;19;17;17;15;6;5;4;2;2;2;2;2	22;22;22;19;17;17;15;6;5;4;2;2;2;2;2	19;19;19;17;14;14;12;5;4;3;2;2;2;2;2	RNA-binding protein 39	RBM39	>sp|Q14498|RBM39_HUMAN RNA-binding protein 39 OS=Homo sapiens GN=RBM39 PE=1 SV=2;>tr|A2RRD3|A2RRD3_HUMAN RBM39 protein OS=Homo sapiens GN=RBM39 PE=2 SV=1;>sp|Q14498-2|RBM39_HUMAN Isoform 2 of RNA-binding protein 39 OS=Homo sapiens GN=RBM39;>tr|E1P5S2|E1P5S	15	22	22	19	47	17563000000			16156000000			21977000000			22774000000			18448000000			15913000000			19770000000			21921000000			20134000000			19230000000			17797000000			15193000000			19005000000
A2RRD8	6	3	0	Zinc finger protein 320	ZNF320	>sp|A2RRD8|ZN320_HUMAN Zinc finger protein 320 OS=Homo sapiens GN=ZNF320 PE=2 SV=1	1	6	3	0	10.8	25107000			16185000			36883000			152920000			20542000			0			40697000			0			0			0			12633000			32924000			0
A2RRP1;A2RRP1-2;H0Y5G7;C9JCM7	47;47;34;4	47;47;34;4	47;47;34;4	Neuroblastoma-amplified sequence	NBAS	>sp|A2RRP1|NBAS_HUMAN Neuroblastoma-amplified sequence OS=Homo sapiens GN=NBAS PE=1 SV=2;>sp|A2RRP1-2|NBAS_HUMAN Isoform 2 of Neuroblastoma-amplified sequence OS=Homo sapiens GN=NBAS;>tr|H0Y5G7|H0Y5G7_HUMAN Neuroblastoma-amplified sequence (Fragment) OS=Ho	4	47	47	47	24.7	5826800000			7308100000			7914300000			6686300000			5592700000			6969800000			6787400000			6226500000			4415400000			6440900000			6437600000			8441100000			6665700000
A2RTX5;B7ZLP8;A2RTX5-2;H0YKB9	18;17;16;5	15;15;13;4	15;15;13;4	Probable threonine--tRNA ligase 2, cytoplasmic	TARSL2	>sp|A2RTX5|SYTC2_HUMAN Probable threonine--tRNA ligase 2, cytoplasmic OS=Homo sapiens GN=TARSL2 PE=1 SV=1;>tr|B7ZLP8|B7ZLP8_HUMAN TARSL2 protein OS=Homo sapiens GN=TARSL2 PE=2 SV=1;>sp|A2RTX5-2|SYTC2_HUMAN Isoform 2 of Probable threonine--tRNA ligase 2, cy	4	18	15	15	29.4	478690000			215780000			143000000			146120000			4329700000			180430000			62973000			192050000			255900000			98343000			142070000			282500000			221090000
A2RU37	2	2	2	Uncharacterized protein C9orf170	C9orf170	>sp|A2RU37|CI170_HUMAN Uncharacterized protein C9orf170 OS=Homo sapiens GN=C9orf170 PE=2 SV=1	1	2	2	2	14.9	67659000			49046000			59986000			39159000			194850000			51432000			0			0			33227000			105010000			64305000			35156000			37197000
A2RUC4;A2RUC4-2	5;1	5;1	5;1	tRNA wybutosine-synthesizing protein 5	TYW5	>sp|A2RUC4|TYW5_HUMAN tRNA wybutosine-synthesizing protein 5 OS=Homo sapiens GN=TYW5 PE=1 SV=1	2	5	5	5	13	0			0			136540000			147770000			0			127730000			0			0			0			0			0			197170000			0
Q01973;A2VCQ3;Q01973-2;Q66K77	4;4;3;1	4;4;3;1	3;3;3;0	Tyrosine-protein kinase transmembrane receptor ROR1;Tyrosine-protein kinase transmembrane receptor	ROR1	>sp|Q01973|ROR1_HUMAN Tyrosine-protein kinase transmembrane receptor ROR1 OS=Homo sapiens GN=ROR1 PE=2 SV=2;>tr|A2VCQ3|A2VCQ3_HUMAN ROR1 protein (Fragment) OS=Homo sapiens GN=ROR1 PE=2 SV=1;>sp|Q01973-2|ROR1_HUMAN Isoform Short of Tyrosine-protein kinase t	4	4	4	3	5.1	0			1125900000			0			0			0			0			0			0			0			0			0			0			0
A2VDJ0;A2VDJ0-5;A2VDJ0-2;H0Y2M0;A2VDJ0-3;C9K0F5	7;7;6;6;6;4	7;7;6;6;6;4	7;7;6;6;6;4	Transmembrane protein 131-like	KIAA0922	>sp|A2VDJ0|T131L_HUMAN Transmembrane protein 131-like OS=Homo sapiens GN=KIAA0922 PE=1 SV=2;>sp|A2VDJ0-5|T131L_HUMAN Isoform 4 of Transmembrane protein 131-like OS=Homo sapiens GN=KIAA0922;>sp|A2VDJ0-2|T131L_HUMAN Isoform 2 of Transmembrane protein 131-lik	6	7	7	7	4.7	421340000			167350000			181360000			114600000			0			0			0			388580000			117000000			0			0			238700000			0
A3KMH1;A3KMH1-3;E2QRD0;A3KMH1-2;A8MYW7;C9JBW2	60;60;59;40;15;7	60;60;59;40;15;7	60;60;59;40;15;7	von Willebrand factor A domain-containing protein 8	VWA8	>sp|A3KMH1|K0564_HUMAN Uncharacterized protein KIAA0564 OS=Homo sapiens GN=KIAA0564 PE=1 SV=2;>sp|A3KMH1-3|K0564_HUMAN Isoform 3 of Uncharacterized protein KIAA0564 OS=Homo sapiens GN=KIAA0564;>tr|E2QRD0|E2QRD0_HUMAN KIAA0564 OS=Homo sapiens GN=KIAA0564 PE	6	60	60	60	38.3	2098100000			1829600000			2015400000			1527300000			1332600000			1432600000			1931400000			1411300000			968830000			451520000			338510000			3309400000			2411500000
A3KN83;A3KN83-2;A3KN83-3;F8W8H8;A3KN83-4;Q9Y2G9;Q9Y2G9-3	28;28;27;16;16;5;5	28;28;27;16;16;5;5	28;28;27;16;16;5;5	Protein strawberry notch homolog 1	SBNO1	>sp|A3KN83|SBNO1_HUMAN Protein strawberry notch homolog 1 OS=Homo sapiens GN=SBNO1 PE=1 SV=1;>sp|A3KN83-2|SBNO1_HUMAN Isoform 2 of Protein strawberry notch homolog 1 OS=Homo sapiens GN=SBNO1;>sp|A3KN83-3|SBNO1_HUMAN Isoform 3 of Protein strawberry notch ho	7	28	28	28	27.7	871040000			934040000			1872200000			929720000			2472200000			1166200000			1175700000			2947800000			1240700000			880900000			1253800000			1654300000			1526200000
A4D161;A4D161-2;F8WCP2;F8WCP3;A4D161-3;B8ZZQ8	2;2;1;1;1;1	2;2;1;1;1;1	2;2;1;1;1;1	Protein FAM221A	FAM221A	>sp|A4D161|CG046_HUMAN Uncharacterized protein C7orf46 OS=Homo sapiens GN=C7orf46 PE=2 SV=1;>sp|A4D161-2|CG046_HUMAN Isoform 2 of Uncharacterized protein C7orf46 OS=Homo sapiens GN=C7orf46;>tr|F8WCP2|F8WCP2_HUMAN Chromosome 7 open reading frame 46 OS=Homo	6	2	2	2	8.1	0			0			0			0			0			0			0			0			0			0			0			0			0
A4D1E9;A4D1E9-2;C9J8R7;C9JEQ8;C9JNI1;F8WBY0;F8WCN4;F8WBB5;A4D1E9-3	15;11;8;8;7;1;1;1;1	15;11;8;8;7;1;1;1;1	15;11;8;8;7;1;1;1;1	GTP-binding protein 10	GTPBP10	>sp|A4D1E9|GTPBA_HUMAN GTP-binding protein 10 OS=Homo sapiens GN=GTPBP10 PE=1 SV=1;>sp|A4D1E9-2|GTPBA_HUMAN Isoform 2 of GTP-binding protein 10 OS=Homo sapiens GN=GTPBP10;>tr|C9J8R7|C9J8R7_HUMAN GTP-binding protein 10 (putative) (Fragment) OS=Homo sapiens	9	15	15	15	45.5	517480000			573760000			400870000			279160000			706760000			440180000			298920000			561980000			275580000			446170000			496900000			595900000			794740000
P62256;A4D1L6;C9JZG9;C9JZY6;C9J8Q9	5;5;4;4;3	5;5;4;4;3	5;5;4;4;3	Ubiquitin-conjugating enzyme E2 H	UBE2H	>sp|P62256|UBE2H_HUMAN Ubiquitin-conjugating enzyme E2 H OS=Homo sapiens GN=UBE2H PE=1 SV=1;>tr|A4D1L6|A4D1L6_HUMAN Ubiquitin-conjugating enzyme E2H OS=Homo sapiens GN=UBE2H PE=4 SV=1;>tr|C9JZG9|C9JZG9_HUMAN Ubiquitin-conjugating enzyme E2H (Fragment) OS=H	5	5	5	5	27.3	708810000			1212500000			977590000			814860000			1475700000			715150000			667150000			704080000			915180000			868020000			849510000			1386600000			589620000
C9J1X0;A4D1P6;A4D1P6-2;B5MDH8;A4D1P6-3	15;15;14;13;7	15;15;14;13;7	15;15;14;13;7	WD repeat-containing protein 91	WDR91	>tr|C9J1X0|C9J1X0_HUMAN Uncharacterized protein OS=Homo sapiens GN=WDR91 PE=4 SV=1;>sp|A4D1P6|WDR91_HUMAN WD repeat-containing protein 91 OS=Homo sapiens GN=WDR91 PE=1 SV=2;>sp|A4D1P6-2|WDR91_HUMAN Isoform 2 of WD repeat-containing protein 91 OS=Homo sapie	5	15	15	15	23.3	1081900000			698350000			827530000			946560000			706490000			1185000000			660180000			776690000			1031100000			1492600000			1515600000			1006300000			1072500000
A4D1S5;C9JJQ5	1;1	1;1	1;1	Ras-related protein Rab-19	RAB19	>sp|A4D1S5|RAB19_HUMAN Ras-related protein Rab-19 OS=Homo sapiens GN=RAB19 PE=2 SV=2;>tr|C9JJQ5|C9JJQ5_HUMAN RAB19, member RAS oncogene family (Fragment) OS=Homo sapiens GN=RAB19 PE=3 SV=1	2	1	1	1	5.1	65749000			58472000			85223000			0			58600000			0			29356000			0			0			67557000			42509000			0			22692000
A4D1U4;C9J7X6	4;3	4;3	4;3	Protein LCHN	LCHN;KIAA1147	>sp|A4D1U4|LCHN_HUMAN Protein LCHN OS=Homo sapiens GN=LCHN PE=2 SV=1;>tr|C9J7X6|C9J7X6_HUMAN KIAA1147 OS=Homo sapiens GN=KIAA1147 PE=4 SV=1	2	4	4	4	11.4	0			0			209380000			161900000			57242000			0			85373000			132130000			111010000			83621000			0			113840000			0
Q9UM22;A4D1W8;C9JYS3;D6RIH7;Q9UM22-2	5;5;4;2;1	5;5;4;2;1	5;5;4;2;1	Mammalian ependymin-related protein 1	EPDR1;UCC1	>sp|Q9UM22|EPDR1_HUMAN Mammalian ependymin-related protein 1 OS=Homo sapiens GN=EPDR1 PE=1 SV=2;>tr|A4D1W8|A4D1W8_HUMAN Ependymin related protein 1 (Zebrafish), isoform CRA_b OS=Homo sapiens GN=UCC1 PE=4 SV=1;>tr|C9JYS3|C9JYS3_HUMAN Ependymin-related prote	5	5	5	5	23.7	0			0			0			0			0			0			0			0			38203000			0			0			0			0
A4D2Q0;H0Y742;E9PHI4;O94901;H0Y6N5;E9PF23;O94901-5;E7EP45;E9PDU4;O94901-3;O94901-2;F8WD13	15;14;13;12;12;12;11;10;10;3;1;1	15;14;13;12;12;12;11;10;10;3;1;1	15;14;13;12;12;12;11;10;10;3;1;1	SUN domain-containing protein 1	UNC84A;SUN1	>tr|A4D2Q0|A4D2Q0_HUMAN Sad1 and UNC84 domain-containing 1 OS=Homo sapiens GN=UNC84A PE=4 SV=1;>tr|H0Y742|H0Y742_HUMAN Sad1 and UNC84 domain-containing 1 (Fragment) OS=Homo sapiens GN=SUN1 PE=4 SV=1;>tr|E9PHI4|E9PHI4_HUMAN Sad1 and UNC84 domain-containing	12	15	15	15	22.2	1207400000			134900000			267540000			348120000			1003000000			185140000			364320000			772210000			172620000			545860000			241210000			461530000			234520000
P56282;P56282-2;A4FU92	4;4;4	4;4;4	4;4;4	DNA polymerase epsilon subunit 2	POLE2	>sp|P56282|DPOE2_HUMAN DNA polymerase epsilon subunit 2 OS=Homo sapiens GN=POLE2 PE=1 SV=2;>sp|P56282-2|DPOE2_HUMAN Isoform 2 of DNA polymerase epsilon subunit 2 OS=Homo sapiens GN=POLE2;>tr|A4FU92|A4FU92_HUMAN POLE2 protein OS=Homo sapiens GN=POLE2 PE=2 S	3	4	4	4	11.8	0			220190000			500310000			387780000			113030000			245230000			245600000			602000000			205290000			0			145320000			0			474540000
A4QN19	34	1	1		SEC16A	>tr|A4QN19|A4QN19_HUMAN SEC16A protein (Fragment) OS=Homo sapiens GN=SEC16A PE=2 SV=1	1	34	1	1	24	0			90275000			0			78224000			153520000			0			0			99921000			0			0			0			0			148060000
Q8IZV2;A5D6I7	1;1	1;1	1;1	CKLF-like MARVEL transmembrane domain-containing protein 8	CMTM8	>sp|Q8IZV2|CKLF8_HUMAN CKLF-like MARVEL transmembrane domain-containing protein 8 OS=Homo sapiens GN=CMTM8 PE=2 SV=2;>tr|A5D6I7|A5D6I7_HUMAN CKLFSF8-V2 OS=Homo sapiens GN=CMTM8 PE=4 SV=1	2	1	1	1	15	205730000			0			0			0			846820000			0			0			0			0			0			0			0			0
A5D8V6;F5H4Q5;F5H3K0	3;3;3	3;3;3	3;3;3	Vacuolar protein sorting-associated protein 37C	VPS37C	>sp|A5D8V6|VP37C_HUMAN Vacuolar protein sorting-associated protein 37C OS=Homo sapiens GN=VPS37C PE=1 SV=2;>tr|F5H4Q5|F5H4Q5_HUMAN Vacuolar protein sorting 37 homolog C (S. cerevisiae) (Fragment) OS=Homo sapiens GN=VPS37C PE=4 SV=1;>tr|F5H3K0|F5H3K0_HUMAN	3	3	3	3	12.1	370770000			399060000			99701000			364190000			293570000			435530000			610910000			167290000			347250000			473270000			174060000			405340000			412360000
A5PLL7;Q5TGE2;Q5TGE1	1;1;1	1;1;1	1;1;1	Transmembrane protein 189	TMEM189	>sp|A5PLL7|TM189_HUMAN Transmembrane protein 189 OS=Homo sapiens GN=TMEM189 PE=2 SV=3;>tr|Q5TGE2|Q5TGE2_HUMAN HCG2044780, isoform CRA_b OS=Homo sapiens GN=TMEM189 PE=2 SV=1;>tr|Q5TGE1|Q5TGE1_HUMAN Transmembrane protein 189 OS=Homo sapiens GN=TMEM189 PE=2 S	3	1	1	1	5.2	0			0			0			0			0			0			0			0			0			0			0			0			0
A5PLN9;A5PLN9-2;A5PLN9-4;A5PLN9-5;F5GXC3;A5PLN9-7;D6RB83;H0YBF8	8;8;8;8;8;6;2;1	8;8;8;8;8;6;2;1	8;8;8;8;8;6;2;1	Trafficking protein particle complex subunit 13	TRAPPC13	>sp|A5PLN9|CE044_HUMAN UPF0533 protein C5orf44 OS=Homo sapiens GN=C5orf44 PE=2 SV=2;>sp|A5PLN9-2|CE044_HUMAN Isoform 2 of UPF0533 protein C5orf44 OS=Homo sapiens GN=C5orf44;>sp|A5PLN9-4|CE044_HUMAN Isoform 3 of UPF0533 protein C5orf44 OS=Homo sapiens GN=C5	8	8	8	8	34.8	0			320790000			263630000			185710000			271750000			168510000			233960000			193480000			212010000			200820000			0			265860000			250690000
A5YKK6;A5YKK6-4;B5MDN3;B3KPW6;F5H1F4	85;54;45;35;9	85;54;45;35;9	2;2;0;2;0	CCR4-NOT transcription complex subunit 1	CNOT1	>sp|A5YKK6|CNOT1_HUMAN CCR4-NOT transcription complex subunit 1 OS=Homo sapiens GN=CNOT1 PE=1 SV=2;>sp|A5YKK6-4|CNOT1_HUMAN Isoform 4 of CCR4-NOT transcription complex subunit 1 OS=Homo sapiens GN=CNOT1;>tr|B5MDN3|B5MDN3_HUMAN CCR4-NOT transcription comple	5	85	85	2	41.9	13567000000			11468000000			12649000000			12705000000			10562000000			12404000000			14354000000			12991000000			9956300000			11592000000			13839000000			11022000000			11296000000
A5YKK6-2;F8WA87;A5YKK6-3	84;75;75	1;1;1	1;1;1	CCR4-NOT transcription complex subunit 1	CNOT1	>sp|A5YKK6-2|CNOT1_HUMAN Isoform 2 of CCR4-NOT transcription complex subunit 1 OS=Homo sapiens GN=CNOT1;>tr|F8WA87|F8WA87_HUMAN CCR4-NOT transcription complex, subunit 1 OS=Homo sapiens GN=CNOT1 PE=4 SV=1;>sp|A5YKK6-3|CNOT1_HUMAN Isoform 3 of CCR4-NOT tran	3	84	1	1	41.8	70456000			0			0			0			0			0			0			0			0			0			0			0			0
P08559;A5YVE9;P08559-3;P08559-2;Q5JPU3;Q5JPU0;Q5JPT9;Q5JPU1;P29803;Q5JPU2	27;27;26;26;9;8;8;8;4;3	27;27;26;26;9;8;8;8;4;3	27;27;26;26;9;8;8;8;4;3	Pyruvate dehydrogenase E1 component subunit alpha, somatic form, mitochondrial	PDHA1	>sp|P08559|ODPA_HUMAN Pyruvate dehydrogenase E1 component subunit alpha, somatic form, mitochondrial OS=Homo sapiens GN=PDHA1 PE=1 SV=3;>tr|A5YVE9|A5YVE9_HUMAN Mitochondrial PDHA1 OS=Homo sapiens GN=PDHA1 PE=2 SV=1;>sp|P08559-3|ODPA_HUMAN Isoform 3 of Pyru	10	27	27	27	62.6	6594100000			5993000000			5075800000			4899700000			4782000000			4495200000			4607600000			4682600000			3698200000			3549900000			3613700000			5726600000			5342300000
A6H8Y1;C9J1I8;A6H8Y1-7;A6H8Y1-6;H0YCV8;A6H8Y1-5;A6H8Y1-4;A6H8Y1-3;A6H8Y1-2	3;3;3;3;2;1;1;1;1	3;3;3;3;2;1;1;1;1	3;3;3;3;2;1;1;1;1	Transcription factor TFIIIB component B homolog	BDP1	>sp|A6H8Y1|BDP1_HUMAN Transcription factor TFIIIB component B homolog OS=Homo sapiens GN=BDP1 PE=1 SV=3;>tr|C9J1I8|C9J1I8_HUMAN B double prime 1, subunit of RNA polymerase III transcription initiation factor IIIB OS=Homo sapiens GN=BDP1 PE=4 SV=2;>sp|A6H	9	3	3	3	1.3	0			0			0			0			20463000			0			0			0			0			0			0			0			0
Q6UWP7;A6H8Z7;C9K0C3;Q6UWP7-2;C9J5S5;C9JA02;C9JMW2;C9JUV9;C9JXY8;C9J6F4	8;8;3;3;1;1;1;1;1;1	8;8;3;3;1;1;1;1;1;1	8;8;3;3;1;1;1;1;1;1	Lysocardiolipin acyltransferase 1	LCLAT1	>sp|Q6UWP7|LCLT1_HUMAN Lysocardiolipin acyltransferase 1 OS=Homo sapiens GN=LCLAT1 PE=1 SV=1;>tr|A6H8Z7|A6H8Z7_HUMAN Lysocardiolipin acyltransferase 1 OS=Homo sapiens GN=LCLAT1 PE=2 SV=1	10	8	8	8	20.5	259090000			329830000			812750000			481900000			331180000			141050000			268230000			189980000			209940000			585250000			238900000			173000000			350520000
Q7L513-9;Q7L513;Q7L513-2;F6RF20;A6NC03;Q7L513-5;Q7L513-4;Q5VXB1;F5H720;Q7L513-3;G3V1J2;Q7L513-8;Q7L513-7;F8W743;Q5VXA5;Q7L513-6;A6NL20	10;10;10;10;10;6;6;6;6;6;6;5;1;1;1;1;1	10;10;10;10;10;6;6;6;6;6;6;5;1;1;1;1;1	10;10;10;10;10;6;6;6;6;6;6;5;1;1;1;1;1	Fc receptor-like A	FCRLA	>sp|Q7L513-9|FCRLA_HUMAN Isoform 9 of Fc receptor-like A OS=Homo sapiens GN=FCRLA;>sp|Q7L513|FCRLA_HUMAN Fc receptor-like A OS=Homo sapiens GN=FCRLA PE=1 SV=2;>sp|Q7L513-2|FCRLA_HUMAN Isoform 2 of Fc receptor-like A OS=Homo sapiens GN=FCRLA;>tr|F6RF20|F6RF	17	10	10	10	30.9	1947400000			4671700000			556070000			1670000000			816010000			3174300000			10639000000			3799900000			5071700000			1264400000			1712700000			11491000000			741800000
Q10588;A6NC48;H0Y984;H0Y9Q9;H0Y8G4	4;4;3;1;1	4;4;3;1;1	4;4;3;1;1	ADP-ribosyl cyclase 2	BST1	>sp|Q10588|BST1_HUMAN ADP-ribosyl cyclase 2 OS=Homo sapiens GN=BST1 PE=1 SV=2;>tr|A6NC48|A6NC48_HUMAN Bone marrow stromal cell antigen 1 OS=Homo sapiens GN=BST1 PE=4 SV=1;>tr|H0Y984|H0Y984_HUMAN Bone marrow stromal cell antigen 1 (Fragment) OS=Homo sapiens	5	4	4	4	16.4	160010000			581390000			0			0			294150000			0			0			210440000			0			0			659340000			940280000			1450900000
A6NC98;A6NC98-4;A6NC98-5;A6NC98-2;A6NC98-3;A6NC98-6	29;21;17;13;5;1	29;21;17;13;5;1	29;21;17;13;5;1	Coiled-coil domain-containing protein 88B	CCDC88B	>sp|A6NC98|CC88B_HUMAN Coiled-coil domain-containing protein 88B OS=Homo sapiens GN=CCDC88B PE=1 SV=1;>sp|A6NC98-4|CC88B_HUMAN Isoform 4 of Coiled-coil domain-containing protein 88B OS=Homo sapiens GN=CCDC88B;>sp|A6NC98-5|CC88B_HUMAN Isoform 5 of Coiled-co	6	29	29	29	24.2	1013000000			1123200000			2089800000			889860000			373900000			141460000			671340000			496140000			1380200000			0			3270900000			595640000			703620000
O14639;Q5T6N4;A6NCD9;H0Y3K7;Q5T6N2;F8WAB0;C9K0X4;O14639-2;F8W8M4;A6NKJ2;O14639-5;O14639-4;O14639-3;Q5JVV3;A6NDU2;F8WAB1;H0Y7N6;F6XFR5	20;20;20;19;19;19;19;19;19;19;18;18;18;18;18;16;5;5	20;20;20;19;19;19;19;19;19;19;18;18;18;18;18;16;5;5	20;20;20;19;19;19;19;19;19;19;18;18;18;18;18;16;5;5	Actin-binding LIM protein 1	ABLIM1	>sp|O14639|ABLM1_HUMAN Actin-binding LIM protein 1 OS=Homo sapiens GN=ABLIM1 PE=1 SV=3;>tr|Q5T6N4|Q5T6N4_HUMAN Actin binding LIM protein 1 OS=Homo sapiens GN=ABLIM1 PE=2 SV=1;>tr|A6NCD9|A6NCD9_HUMAN Actin-binding LIM protein 1 OS=Homo sapiens GN=ABLIM1 PE=	18	20	20	20	26.3	3151900000			1154000000			3210500000			2026100000			1877200000			1026200000			848040000			2170500000			1966100000			1220600000			3729100000			1153800000			1925900000
Q9GZQ8;A6NCE7	3;3	3;3	1;1	Microtubule-associated proteins 1A/1B light chain 3B;Microtubule-associated proteins 1A/1B light chain 3 beta 2	MAP1LC3B;MAP1LC3B2	>sp|Q9GZQ8|MLP3B_HUMAN Microtubule-associated proteins 1A/1B light chain 3B OS=Homo sapiens GN=MAP1LC3B PE=1 SV=3;>sp|A6NCE7|MP3B2_HUMAN Microtubule-associated proteins 1A/1B light chain 3 beta 2 OS=Homo sapiens GN=MAP1LC3B2 PE=2 SV=1	2	3	3	1	22.4	1937400000			3675500000			1226800000			1937100000			957630000			2174500000			1938600000			4008600000			1109200000			3301400000			4588700000			1573100000			1912600000
A6NCI0;Q9Y6G3	7;6	7;6	7;6	39S ribosomal protein L42, mitochondrial	MRPL42	>tr|A6NCI0|A6NCI0_HUMAN Mitochondrial ribosomal protein L42, isoform CRA_e OS=Homo sapiens GN=MRPL42 PE=4 SV=1;>sp|Q9Y6G3|RM42_HUMAN 39S ribosomal protein L42, mitochondrial OS=Homo sapiens GN=MRPL42 PE=1 SV=1	2	7	7	7	64.1	1173000000			1013500000			1655400000			916030000			1281000000			1943100000			1149700000			1244400000			770610000			1210600000			1716200000			1556200000			1810900000
Q13564;A6NFN4;A6NCK0;A8MU28	20;20;20;19	20;20;20;19	20;20;20;19	NEDD8-activating enzyme E1 regulatory subunit	NAE1	>sp|Q13564|ULA1_HUMAN NEDD8-activating enzyme E1 regulatory subunit OS=Homo sapiens GN=NAE1 PE=1 SV=1;>tr|A6NFN4|A6NFN4_HUMAN Uncharacterized protein OS=Homo sapiens GN=NAE1 PE=2 SV=2;>tr|A6NCK0|A6NCK0_HUMAN NEDD8-activating enzyme E1 subunit 1 OS=Homo sap	4	20	20	20	52.6	7317300000			6370600000			9213600000			6434700000			6644200000			8422600000			8380100000			7149700000			8098700000			7698500000			5679400000			6203800000			6868100000
P02753;Q5VY30;A6NCP9	3;3;3	3;3;3	3;3;3	Retinol-binding protein 4;Plasma retinol-binding protein(1-182);Plasma retinol-binding protein(1-181);Plasma retinol-binding protein(1-179);Plasma retinol-binding protein(1-176)	RBP4	>sp|P02753|RET4_HUMAN Retinol-binding protein 4 OS=Homo sapiens GN=RBP4 PE=1 SV=3;>tr|Q5VY30|Q5VY30_HUMAN Retinol binding protein 4, plasma OS=Homo sapiens GN=RBP4 PE=2 SV=1;>tr|A6NCP9|A6NCP9_HUMAN Retinol binding protein 4, plasma OS=Homo sapiens GN=RBP4	3	3	3	3	18.9	870770000			752290000			0			0			2543400000			0			0			328480000			0			532990000			167100000			0			321890000
Q86SQ7;A6NCS9;Q86SQ7-3;D3YTI3;Q86SQ7-4;E9PFS7;Q86SQ7-2	4;4;4;4;4;4;2	4;4;4;4;4;4;2	4;4;4;4;4;4;2	Serologically defined colon cancer antigen 8	SDCCAG8	>sp|Q86SQ7|SDCG8_HUMAN Serologically defined colon cancer antigen 8 OS=Homo sapiens GN=SDCCAG8 PE=1 SV=1;>tr|A6NCS9|A6NCS9_HUMAN Serologically defined colon cancer antigen 8 OS=Homo sapiens GN=SDCCAG8 PE=4 SV=4;>sp|Q86SQ7-3|SDCG8_HUMAN Isoform 3 of Serolog	7	4	4	4	8.1	0			0			80898000			84062000			0			0			78993000			67786000			0			0			115030000			123250000			0
Q8N5Y2;A6NCU2;B7Z227;Q8N5Y2-2;B4DUV8;A6NLU8;C9JKR8;A6NHW8;C9JXM9	4;4;4;4;4;2;2;2;1	4;4;4;4;4;2;2;2;1	1;1;1;1;1;1;1;1;1	Male-specific lethal 3 homolog	MSL3	>sp|Q8N5Y2|MS3L1_HUMAN Male-specific lethal 3 homolog OS=Homo sapiens GN=MSL3 PE=1 SV=1;>tr|A6NCU2|A6NCU2_HUMAN Male-specific lethal 3-like 1 (Drosophila), isoform CRA_a OS=Homo sapiens GN=MSL3 PE=4 SV=1;>tr|B7Z227|B7Z227_HUMAN Uncharacterized protein OS=H	9	4	4	1	11.3	0			0			0			0			348340000			0			0			0			0			0			0			0			0
Q9BWM7;A6NCZ6	14;14	13;13	13;13	Sideroflexin-3	SFXN3	>sp|Q9BWM7|SFXN3_HUMAN Sideroflexin-3 OS=Homo sapiens GN=SFXN3 PE=2 SV=2;>tr|A6NCZ6|A6NCZ6_HUMAN Sideroflexin 3 OS=Homo sapiens GN=SFXN3 PE=4 SV=1	2	14	13	13	54.5	4452100000			6477700000			1550500000			1622200000			2484700000			1884400000			1042600000			2225900000			687540000			2397900000			2849500000			3186800000			2168400000
Q7LDG7-2;Q7LDG7;A6NDC7;E7EM78;C9JZ82;A6NHE2;E7EMB4;E7EWQ7;E7EU75;Q7LDG7-3;A6NJ28	9;9;9;4;2;2;2;2;2;2;2	9;9;9;4;2;2;2;2;2;2;2	9;9;9;4;2;2;2;2;2;2;2	RAS guanyl-releasing protein 2	RASGRP2	>sp|Q7LDG7-2|GRP2_HUMAN Isoform 2 of RAS guanyl-releasing protein 2 OS=Homo sapiens GN=RASGRP2;>sp|Q7LDG7|GRP2_HUMAN RAS guanyl-releasing protein 2 OS=Homo sapiens GN=RASGRP2 PE=1 SV=1;>tr|A6NDC7|A6NDC7_HUMAN RAS guanyl releasing protein 2 (calcium and DAG	11	9	9	9	15.8	400660000			0			1925000000			3493900000			404480000			0			1794300000			882010000			0			0			0			272600000			0
A6NDG6	12	12	12	Phosphoglycolate phosphatase	PGP	>sp|A6NDG6|PGP_HUMAN Phosphoglycolate phosphatase OS=Homo sapiens GN=PGP PE=1 SV=1	1	12	12	12	44.2	2436900000			2622400000			2506500000			2556400000			1484200000			2023900000			2105000000			2589800000			2088700000			2493500000			1827200000			3804200000			2489600000
A6NDU8	9	9	9	UPF0600 protein C5orf51	C5orf51	>sp|A6NDU8|CE051_HUMAN UPF0600 protein C5orf51 OS=Homo sapiens GN=C5orf51 PE=1 SV=1	1	9	9	9	46.3	1185700000			1284900000			1280300000			1076700000			2521800000			700870000			1308500000			753370000			1842900000			1183000000			738940000			915600000			920630000
Q86X29;B4DKL4;A6NDW3;Q86X29-3;E9PHD4;Q86X29-2	10;10;10;10;10;9	10;10;10;10;10;9	10;10;10;10;10;9	Lipolysis-stimulated lipoprotein receptor;Protein FAM131B	LSR;FAM131B	>sp|Q86X29|LSR_HUMAN Lipolysis-stimulated lipoprotein receptor OS=Homo sapiens GN=LSR PE=1 SV=4;>tr|B4DKL4|B4DKL4_HUMAN Uncharacterized protein OS=Homo sapiens GN=LSR PE=2 SV=1;>tr|A6NDW3|A6NDW3_HUMAN Lipolysis-stimulated lipoprotein receptor OS=Homo sapie	6	10	10	10	13.7	155650000			58803000			163040000			101730000			158150000			82956000			98034000			321130000			847800000			0			1222000000			0			575610000
Q9BVK2;A6NDW6;H0YDQ1;E9PP80;H0YDD3;E9PNE2;E9PLP7;E9PP04;E9PK79;E9PP96	4;4;2;2;2;2;1;1;1;1	4;4;2;2;2;2;1;1;1;1	4;4;2;2;2;2;1;1;1;1	Probable dolichyl pyrophosphate Glc1Man9GlcNAc2 alpha-1,3-glucosyltransferase	ALG8	>sp|Q9BVK2|ALG8_HUMAN Probable dolichyl pyrophosphate Glc1Man9GlcNAc2 alpha-1,3-glucosyltransferase OS=Homo sapiens GN=ALG8 PE=1 SV=2;>tr|A6NDW6|A6NDW6_HUMAN Asparagine-linked glycosylation 8 homolog (Yeast, alpha-1,3-glucosyltransferase), isoform CRA_c OS	10	4	4	4	9.7	92304000			75176000			1044500000			61318000			0			0			0			0			45799000			0			0			0			0
Q15583;F8VW34;F8VX54;F8VZH2;F8VWK5;F8VUY0;F8VVS9;A6NE42;Q15583-2;F8VZB6;F8VXG3;F8VYL4;F8W1J9	2;2;2;2;2;2;2;2;2;2;1;1;1	2;2;2;2;2;2;2;2;2;2;1;1;1	1;1;1;1;1;1;1;1;1;1;0;0;0	Homeobox protein TGIF1	TGIF1	>sp|Q15583|TGIF1_HUMAN Homeobox protein TGIF1 OS=Homo sapiens GN=TGIF1 PE=1 SV=3;>tr|F8VW34|F8VW34_HUMAN TGFB-induced factor homeobox 1 (Fragment) OS=Homo sapiens GN=TGIF1 PE=3 SV=1;>tr|F8VX54|F8VX54_HUMAN TGFB-induced factor homeobox 1 (Fragment) OS=Homo	13	2	2	1	6	50932000			0			0			0			69337000			0			0			0			54202000			0			0			0			46511000
A6NED2;G3V2I3;G3V3Q4	7;6;4	7;6;4	7;6;4	RCC1 domain-containing protein 1	RCCD1	>sp|A6NED2|RCCD1_HUMAN RCC1 domain-containing protein 1 OS=Homo sapiens GN=RCCD1 PE=1 SV=1;>tr|G3V2I3|G3V2I3_HUMAN RCC1 domain-containing 1 OS=Homo sapiens GN=RCCD1 PE=4 SV=1;>tr|G3V3Q4|G3V3Q4_HUMAN RCC1 domain-containing 1 OS=Homo sapiens GN=RCCD1 PE=4 SV	3	7	7	7	30.1	0			0			17678000			0			0			0			0			0			0			0			0			0			0
Q8IV63;A6NEG5;Q8IV63-2;B4DGW1;E7EMG6	10;10;7;6;2	10;10;7;6;2	10;10;7;6;2	Inactive serine/threonine-protein kinase VRK3	VRK3	>sp|Q8IV63|VRK3_HUMAN Inactive serine/threonine-protein kinase VRK3 OS=Homo sapiens GN=VRK3 PE=1 SV=2;>tr|A6NEG5|A6NEG5_HUMAN Uncharacterized protein OS=Homo sapiens GN=VRK3 PE=2 SV=1;>sp|Q8IV63-2|VRK3_HUMAN Isoform 2 of Inactive serine/threonine-protein k	5	10	10	10	28.9	555760000			373200000			431900000			936120000			563990000			407270000			603540000			682260000			703420000			559570000			380190000			655900000			587630000
O60637;H0YMH8;H0YKJ9;B4DP19;E9PGI2;A6NEH4	1;1;1;1;1;1	1;1;1;1;1;1	1;1;1;1;1;1	Tetraspanin-3	TSPAN3	>sp|O60637|TSN3_HUMAN Tetraspanin-3 OS=Homo sapiens GN=TSPAN3 PE=2 SV=1;>tr|H0YMH8|H0YMH8_HUMAN Tetraspanin 3 OS=Homo sapiens GN=TSPAN3 PE=4 SV=1;>tr|H0YKJ9|H0YKJ9_HUMAN Tetraspanin 3 OS=Homo sapiens GN=TSPAN3 PE=4 SV=1;>tr|B4DP19|B4DP19_HUMAN Tetraspanin	6	1	1	1	6.3	0			0			0			0			0			0			0			0			0			0			0			0			0
A6NEM2	56	56	3		HCFC1	>tr|A6NEM2|A6NEM2_HUMAN Host cell factor C1 (VP16-accessory protein) OS=Homo sapiens GN=HCFC1 PE=4 SV=2	1	56	56	3	36.2	6736400000			5567500000			7784600000			8436600000			6743000000			5136400000			6868400000			6971300000			8198000000			6703200000			5830200000			5687200000			7382900000
A6NF51;F8VVW8	17;9	1;0	1;0		BPNT1	>tr|A6NF51|A6NF51_HUMAN 3(2), 5-bisphosphate nucleotidase 1 OS=Homo sapiens GN=BPNT1 PE=4 SV=2;>tr|F8VVW8|F8VVW8_HUMAN 3(2), 5-bisphosphate nucleotidase 1 (Fragment) OS=Homo sapiens GN=BPNT1 PE=4 SV=1	2	17	1	1	58.8	44170000			0			0			0			71025000			0			0			0			0			0			0			0			0
A6NFI3	7	7	7	Zinc finger protein 316	ZNF316	>sp|A6NFI3|ZN316_HUMAN Zinc finger protein 316 OS=Homo sapiens GN=ZNF316 PE=1 SV=1	1	7	7	7	14.2	0			9561400			11591000			9272200			0			0			0			5832400			0			0			0			0			0
A6NFQ2;F5H2W8;A6NFQ2-2;A6NFQ2-3;H0YC74;Q8N1I1;F5H712	9;9;9;7;7;5;5	9;9;9;7;7;5;5	9;9;9;7;7;5;5	Protein FAM115C	FAM115C	>sp|A6NFQ2|F115C_HUMAN Protein FAM115C OS=Homo sapiens GN=FAM115C PE=2 SV=2;>tr|F5H2W8|F5H2W8_HUMAN Uncharacterized protein OS=Homo sapiens PE=4 SV=1;>sp|A6NFQ2-2|F115C_HUMAN Isoform 2 of Protein FAM115C OS=Homo sapiens GN=FAM115C;>sp|A6NFQ2-3|F115C_HUMAN	7	9	9	9	11.6	0			390450000			0			0			0			0			0			0			0			0			0			0			0
Q92599;Q92599-2;A6NMH6;A6NFQ9;F6W7K9;F8W8I8;C9J9B6;Q92599-3;C9JV02;C9J4G8	15;15;15;15;15;15;14;12;4;3	12;12;12;12;12;12;11;9;3;3	12;12;12;12;12;12;11;9;3;3	Septin-8	2015-09-08	>sp|Q92599|SEPT8_HUMAN Septin-8 OS=Homo sapiens GN=SEPT8 PE=1 SV=4;>sp|Q92599-2|SEPT8_HUMAN Isoform 2 of Septin-8 OS=Homo sapiens GN=SEPT8;>tr|A6NMH6|A6NMH6_HUMAN Septin 8 OS=Homo sapiens GN=SEPT8 PE=3 SV=1;>tr|A6NFQ9|A6NFQ9_HUMAN Septin 8 OS=Homo sapiens	10	15	12	12	38.9	3431400000			2586900000			1637300000			1529000000			2275400000			2350300000			2280500000			2180500000			2735400000			724410000			3072700000			4750100000			2209400000
H0YF86;A6NFU8	1;1	1;1	1;1	Pyroglutamyl-peptidase 1-like protein	PGPEP1L	>tr|H0YF86|H0YF86_HUMAN Pyroglutamyl-peptidase I-like OS=Homo sapiens GN=PGPEP1L PE=4 SV=1;>sp|A6NFU8|PGPIL_HUMAN Pyroglutamyl-peptidase 1-like protein OS=Homo sapiens GN=PGPEP1L PE=2 SV=4	2	1	1	1	11.3	0			0			0			0			0			0			0			0			0			0			0			0			0
Q8TCT7;Q8TCT7-4;Q8TCT7-3;A6NFV1;Q8TCT7-2;C9JFE6	3;3;3;3;3;3	3;3;3;3;3;3	3;3;3;3;3;3	Signal peptide peptidase-like 2B	SPPL2B	>sp|Q8TCT7|PSL1_HUMAN Signal peptide peptidase-like 2B OS=Homo sapiens GN=SPPL2B PE=1 SV=2;>sp|Q8TCT7-4|PSL1_HUMAN Isoform 4 of Signal peptide peptidase-like 2B OS=Homo sapiens GN=SPPL2B;>sp|Q8TCT7-3|PSL1_HUMAN Isoform 3 of Signal peptide peptidase-like 2B	6	3	3	3	7.3	0			0			55158000			0			0			0			0			55574000			0			0			0			0			0
Q9H4P4;A6NFW0;F8VVY2;F8VNZ6;F8VSP7;F8VSB6	4;4;2;2;2;2	4;4;2;2;2;2	4;4;2;2;2;2	E3 ubiquitin-protein ligase NRDP1	RNF41	>sp|Q9H4P4|RNF41_HUMAN E3 ubiquitin-protein ligase NRDP1 OS=Homo sapiens GN=RNF41 PE=1 SV=2;>tr|A6NFW0|A6NFW0_HUMAN Ring finger protein 41 OS=Homo sapiens GN=RNF41 PE=4 SV=1;>tr|F8VVY2|F8VVY2_HUMAN Ring finger protein 41 OS=Homo sapiens GN=RNF41 PE=4 SV=1;	6	4	4	4	17.4	0			191590000			223260000			0			0			178030000			221360000			0			0			140880000			0			218590000			113690000
Q9UKK9;A6NFX8;A6NJU6;A6NHE8;A6NCQ0;H0YEY4;C9JYY9	18;18;12;12;9;6;3	18;18;12;12;9;6;3	18;18;12;12;9;6;3	ADP-sugar pyrophosphatase	NUDT5	>sp|Q9UKK9|NUDT5_HUMAN ADP-sugar pyrophosphatase OS=Homo sapiens GN=NUDT5 PE=1 SV=1;>tr|A6NFX8|A6NFX8_HUMAN Nudix (nucleoside diphosphate-linked moiety X)-type motif 5 OS=Homo sapiens GN=NUDT5 PE=3 SV=1;>tr|A6NJU6|A6NJU6_HUMAN Nudix (nucleoside diphosphate	7	18	18	18	85.8	10858000000			15686000000			13657000000			20836000000			21443000000			16697000000			8855400000			11393000000			17524000000			22706000000			11657000000			22433000000			17718000000
A6NFY4	3	3	3	Transmembrane protein 194B	TMEM194B	>sp|A6NFY4|T194B_HUMAN Transmembrane protein 194B OS=Homo sapiens GN=TMEM194B PE=2 SV=3	1	3	3	3	12	210230000			146900000			0			289150000			0			0			139770000			0			0			0			0			204920000			0
Q969T9;A6NG10;B4DFG2;E7EX86;B4DV07	7;7;6;5;4	7;7;6;5;4	7;7;6;5;4	WW domain-binding protein 2	WBP2	>sp|Q969T9|WBP2_HUMAN WW domain-binding protein 2 OS=Homo sapiens GN=WBP2 PE=1 SV=1;>tr|A6NG10|A6NG10_HUMAN Uncharacterized protein OS=Homo sapiens GN=WBP2 PE=2 SV=2;>tr|B4DFG2|B4DFG2_HUMAN Uncharacterized protein OS=Homo sapiens GN=WBP2 PE=2 SV=1;>tr|E7EX	5	7	7	7	32.6	561020000			350470000			365100000			312200000			656100000			252780000			521070000			385570000			341650000			449790000			406700000			289830000			448260000
P09871;A6NG18;F8WCZ6;H0Y5D1;F5H7T4;B5MCV4	13;13;12;4;3;1	13;13;12;4;3;1	13;13;12;4;3;1	Complement C1s subcomponent;Complement C1s subcomponent heavy chain;Complement C1s subcomponent light chain	C1S	>sp|P09871|C1S_HUMAN Complement C1s subcomponent OS=Homo sapiens GN=C1S PE=1 SV=1;>tr|A6NG18|A6NG18_HUMAN Complement component 1, s subcomponent OS=Homo sapiens GN=C1S PE=3 SV=2;>tr|F8WCZ6|F8WCZ6_HUMAN Complement component 1, s subcomponent OS=Homo sapiens	6	13	13	13	22.2	0			529610000			273000000			150450000			2148400000			413540000			168090000			243880000			0			494050000			2706400000			425880000			489670000
Q92733;A6NG79;E9PGC6;H0YE12;H0Y679	12;12;12;4;4	12;12;12;4;4	12;12;12;4;4	Proline-rich protein PRCC	PRCC	>sp|Q92733|PRCC_HUMAN Proline-rich protein PRCC OS=Homo sapiens GN=PRCC PE=1 SV=1;>tr|A6NG79|A6NG79_HUMAN Papillary renal cell carcinoma (translocation-associated) OS=Homo sapiens GN=PRCC PE=4 SV=1;>tr|E9PGC6|E9PGC6_HUMAN Papillary renal cell carcinoma (tr	5	12	12	12	28.9	0			0			129220000			162650000			0			121340000			243230000			196150000			175940000			0			147180000			168390000			148030000
A6NGH2;B7Z9S8	7;6	1;0	1;0		ATP1B1	>tr|A6NGH2|A6NGH2_HUMAN ATPase, Na+/K+ transporting, beta 1 polypeptide OS=Homo sapiens GN=ATP1B1 PE=2 SV=3;>tr|B7Z9S8|B7Z9S8_HUMAN ATPase, Na+/K+ transporting, beta 1 polypeptide OS=Homo sapiens GN=ATP1B1 PE=2 SV=1	2	7	1	1	30.8	0			0			0			0			0			0			0			0			0			0			0			0			152280000
P51808;A6NGJ0;F2Z328	2;2;1	2;2;1	2;2;1	Dynein light chain Tctex-type 3	DYNLT3	>sp|P51808|DYLT3_HUMAN Dynein light chain Tctex-type 3 OS=Homo sapiens GN=DYNLT3 PE=1 SV=1;>tr|A6NGJ0|A6NGJ0_HUMAN Dynein, light chain, Tctex-type 3 OS=Homo sapiens GN=DYNLT3 PE=4 SV=1;>tr|F2Z328|F2Z328_HUMAN Dynein, light chain, Tctex-type 3 OS=Homo sapie	3	2	2	2	35.3	2510200000			1833800000			0			2329800000			1359300000			1809800000			1118400000			1818400000			543340000			2015800000			1848600000			2218200000			0
Q7Z7H8;A6NGJ4	5;5	5;5	5;5	39S ribosomal protein L10, mitochondrial	MRPL10	>sp|Q7Z7H8|RM10_HUMAN 39S ribosomal protein L10, mitochondrial OS=Homo sapiens GN=MRPL10 PE=1 SV=3;>tr|A6NGJ4|A6NGJ4_HUMAN Mitochondrial ribosomal protein L10, isoform CRA_b OS=Homo sapiens GN=MRPL10 PE=2 SV=1	2	5	5	5	37.9	606100000			325780000			688790000			251020000			440770000			335810000			337380000			327890000			1808700000			440290000			357840000			0			377400000
Q96B45;A6NGQ6	3;3	3;3	3;3	UPF0693 protein C10orf32	C10orf32	>sp|Q96B45|CJ032_HUMAN UPF0693 protein C10orf32 OS=Homo sapiens GN=C10orf32 PE=1 SV=1;>tr|A6NGQ6|A6NGQ6_HUMAN Uncharacterized protein OS=Homo sapiens GN=C10orf32 PE=4 SV=2	2	3	3	3	44.8	496900000			696510000			403250000			0			330390000			0			303600000			267340000			0			658680000			0			321400000			0
Q9BT43;A6NGX6	2;2	2;2	2;2	DNA-directed RNA polymerase III subunit RPC7-like	POLR3GL	>sp|Q9BT43|RPC7L_HUMAN DNA-directed RNA polymerase III subunit RPC7-like OS=Homo sapiens GN=POLR3GL PE=2 SV=1;>tr|A6NGX6|A6NGX6_HUMAN Polymerase (RNA) III (DNA directed) polypeptide G (32kD)-like OS=Homo sapiens GN=POLR3GL PE=4 SV=1	2	2	2	2	12.8	0			0			0			0			0			0			0			0			100830000			0			0			0			0
A6NH08	2	2	2			>sp|A6NH08|ZB12L_HUMAN Putative zinc finger and BTB domain-containing protein 12-like protein OS=Homo sapiens PE=5 SV=4	1	2	2	2	10.5	0			0			0			0			0			0			0			0			0			0			0			476230000			0
Q14202;Q14202-2;A6NHB5;A6NHN7;Q96E26;A6NL54	18;18;18;16;3;3	17;17;17;15;3;3	17;17;17;15;3;3	Zinc finger MYM-type protein 3	ZMYM3	>sp|Q14202|ZMYM3_HUMAN Zinc finger MYM-type protein 3 OS=Homo sapiens GN=ZMYM3 PE=1 SV=2;>sp|Q14202-2|ZMYM3_HUMAN Isoform 2 of Zinc finger MYM-type protein 3 OS=Homo sapiens GN=ZMYM3;>tr|A6NHB5|A6NHB5_HUMAN Zinc finger, MYM-type 3 OS=Homo sapiens GN=ZMYM3	6	18	17	17	15.7	1456000000			1464900000			1676200000			1169400000			1851200000			891040000			1446800000			1695900000			844110000			1032800000			1244100000			940210000			1508600000
A6NHC0;B1B154;B1B153	1;1;1	1;1;1	1;1;1	Calpain-8	CAPN8	>sp|A6NHC0|CAN8_HUMAN Calpain-8 OS=Homo sapiens GN=CAPN8 PE=2 SV=3;>tr|B1B154|B1B154_HUMAN Calpain 8 OS=Homo sapiens GN=CAPN8 PE=4 SV=1;>tr|B1B153|B1B153_HUMAN Calpain 8 (Fragment) OS=Homo sapiens GN=CAPN8 PE=4 SV=1	3	1	1	1	2.6	0			0			0			0			0			0			0			0			0			0			331690000			0			0
P43251;F8W1Q3;B4DLJ9;A6NHF2;C9JSN9	2;2;2;2;1	2;2;2;2;1	2;2;2;2;1	Biotinidase	BTD	>sp|P43251|BTD_HUMAN Biotinidase OS=Homo sapiens GN=BTD PE=1 SV=2;>tr|F8W1Q3|F8W1Q3_HUMAN Biotinidase OS=Homo sapiens GN=BTD PE=4 SV=1;>tr|B4DLJ9|B4DLJ9_HUMAN Uncharacterized protein OS=Homo sapiens GN=BTD PE=2 SV=1;>tr|A6NHF2|A6NHF2_HUMAN Uncharacterized	5	2	2	2	5.5	0			304260000			0			0			160870000			0			0			0			84899000			0			0			0			46377000
A6NHL2-2;A6NHL2	7;7	1;1	1;1	Tubulin alpha chain-like 3	TUBAL3	>sp|A6NHL2-2|TBAL3_HUMAN Isoform 2 of Tubulin alpha chain-like 3 OS=Homo sapiens GN=TUBAL3;>sp|A6NHL2|TBAL3_HUMAN Tubulin alpha chain-like 3 OS=Homo sapiens GN=TUBAL3 PE=1 SV=2	2	7	1	1	11.6	21418000000			21196000000			17660000000			20105000000			20296000000			22107000000			18946000000			15405000000			12734000000			16548000000			18601000000			19085000000			16883000000
Q9HBD1;Q9HBD1-2;Q9HBD1-3;A6NHN2;Q9HBD1-6;Q4VXB0;Q9HBD1-4	2;2;2;2;2;2;2	1;1;1;1;1;1;1	1;1;1;1;1;1;1	RING finger and CCCH-type zinc finger domain-containing protein 2	RC3H2	>sp|Q9HBD1|RC3H2_HUMAN RING finger and CCCH-type zinc finger domain-containing protein 2 OS=Homo sapiens GN=RC3H2 PE=1 SV=2;>sp|Q9HBD1-2|RC3H2_HUMAN Isoform 2 of RING finger and CCCH-type zinc finger domain-containing protein 2 OS=Homo sapiens GN=RC3H2;>sp	7	2	1	1	2.4	0			0			0			0			0			0			0			0			0			0			0			0			0
A6NHQ2	3	1	1	rRNA/tRNA 2-O-methyltransferase fibrillarin-like protein 1	FBLL1	>sp|A6NHQ2|FBLL1_HUMAN rRNA/tRNA 2-O-methyltransferase fibrillarin-like protein 1 OS=Homo sapiens GN=FBLL1 PE=3 SV=1	1	3	1	1	11.1	0			49503000			0			80384000			116270000			93436000			8099700			58345000			1758000000			85851000			0			717540000			1255000000
A6NHR9;A6NHR9-2;A6NHR9-3	100;94;37	100;94;37	100;94;37	Structural maintenance of chromosomes flexible hinge domain-containing protein 1	SMCHD1	>sp|A6NHR9|SMHD1_HUMAN Structural maintenance of chromosomes flexible hinge domain-containing protein 1 OS=Homo sapiens GN=SMCHD1 PE=1 SV=2;>sp|A6NHR9-2|SMHD1_HUMAN Isoform 2 of Structural maintenance of chromosomes flexible hinge domain-containing protein	3	100	100	100	51.1	12367000000			7368000000			9675600000			13609000000			8172300000			6192100000			6166100000			7659400000			12948000000			7894700000			6826300000			14686000000			9356400000
A6NHX0;A6NNH0	2;1	2;1	2;1	GATS-like protein 2;GATS-like protein 1	GATSL2;GATSL1	>sp|A6NHX0|GATL2_HUMAN GATS-like protein 2 OS=Homo sapiens GN=GATSL2 PE=2 SV=3;>sp|A6NNH0|GATL1_HUMAN GATS-like protein 1 OS=Homo sapiens GN=GATSL1 PE=3 SV=2	2	2	2	2	9.4	0			0			91999000			76994000			0			0			0			100530000			0			0			0			0			101260000
P63092;Q5JWF2;Q5JWF2-2;P63092-3;P63092-2;A6NI00;H0Y7F4;Q5JWE9	16;16;16;16;16;16;5;4	14;14;14;14;14;14;3;2	11;11;11;11;11;11;3;2	Guanine nucleotide-binding protein G(s) subunit alpha isoforms short;Guanine nucleotide-binding protein G(s) subunit alpha isoforms XLas	GNAS	>sp|P63092|GNAS2_HUMAN Guanine nucleotide-binding protein G(s) subunit alpha isoforms short OS=Homo sapiens GN=GNAS PE=1 SV=1;>sp|Q5JWF2|GNAS1_HUMAN Guanine nucleotide-binding protein G(s) subunit alpha isoforms XLas OS=Homo sapiens GN=GNAS PE=1 SV=2;>sp|Q	8	16	14	11	45.2	28008000000			19942000000			13969000000			16495000000			9897500000			21494000000			10422000000			17414000000			17682000000			14026000000			19114000000			17133000000			10259000000
Q9BVL2;Q5JRG1;Q9BVL2-2;C9JDH3;A6NI12	10;10;10;10;10	10;10;10;10;10	10;10;10;10;10	Nucleoporin p58/p45	NUPL1	>sp|Q9BVL2|NUPL1_HUMAN Nucleoporin p58/p45 OS=Homo sapiens GN=NUPL1 PE=1 SV=1;>tr|Q5JRG1|Q5JRG1_HUMAN Nucleoporin like 1 (Fragment) OS=Homo sapiens GN=NUPL1 PE=2 SV=1;>sp|Q9BVL2-2|NUPL1_HUMAN Isoform 2 of Nucleoporin p58/p45 OS=Homo sapiens GN=NUPL1;>tr|C9	5	10	10	10	24	1555400000			21247000000			1777900000			1519400000			1747400000			2370100000			2850700000			1258600000			1985800000			4320800000			2010100000			1606500000			2327300000
Q8N594-2;A6NI36;Q8N594	3;3;2	3;3;2	3;3;2	MPN domain-containing protein	MPND	>sp|Q8N594-2|MPND_HUMAN Isoform 2 of MPN domain-containing protein OS=Homo sapiens GN=MPND;>tr|A6NI36|A6NI36_HUMAN Putative uncharacterized protein FLJ14981 OS=Homo sapiens GN=MPND PE=4 SV=1;>sp|Q8N594|MPND_HUMAN MPN domain-containing protein OS=Homo sapie	3	3	3	3	9.5	0			0			0			0			0			0			0			0			0			169820000			0			0			0
A6NI72	23	1	1	Putative neutrophil cytosol factor 1B	NCF1B	>sp|A6NI72|NCF1B_HUMAN Putative neutrophil cytosol factor 1B OS=Homo sapiens GN=NCF1B PE=5 SV=2	1	23	1	1	60.4	0			0			0			0			0			0			0			244930000			0			0			0			0			0
A6NI79;H0YB32	3;1	3;1	1;0	Coiled-coil domain-containing protein 69	CCDC69	>sp|A6NI79|CCD69_HUMAN Coiled-coil domain-containing protein 69 OS=Homo sapiens GN=CCDC69 PE=2 SV=1	2	3	3	1	15.9	153830000			0			0			0			278420000			436180000			0			0			459540000			0			0			336120000			335470000
Q96Q05;Q96Q05-3;Q96Q05-2;A6NIF0;H0YBR0	17;17;17;17;14	17;17;17;17;14	17;17;17;17;14	Trafficking protein particle complex subunit 9	TRAPPC9	>sp|Q96Q05|TPPC9_HUMAN Trafficking protein particle complex subunit 9 OS=Homo sapiens GN=TRAPPC9 PE=1 SV=2;>sp|Q96Q05-3|TPPC9_HUMAN Isoform 3 of Trafficking protein particle complex subunit 9 OS=Homo sapiens GN=TRAPPC9;>sp|Q96Q05-2|TPPC9_HUMAN Isoform 2 of	5	17	17	17	18.1	697970000			1648300000			836550000			1063300000			3827600000			115910000			0			610310000			357860000			439290000			374210000			451150000			362730000
Q969Y2;Q969Y2-3;A6NIG5;Q969Y2-2;B7Z563	12;12;12;12;2	12;12;12;12;2	12;12;12;12;2	tRNA modification GTPase GTPBP3, mitochondrial	GTPBP3	>sp|Q969Y2|GTPB3_HUMAN tRNA modification GTPase GTPBP3, mitochondrial OS=Homo sapiens GN=GTPBP3 PE=2 SV=2;>sp|Q969Y2-3|GTPB3_HUMAN Isoform 3 of tRNA modification GTPase GTPBP3, mitochondrial OS=Homo sapiens GN=GTPBP3;>tr|A6NIG5|A6NIG5_HUMAN GTP-binding pro	5	12	12	12	33.9	0			46728000			35250000			0			0			29456000			0			0			28425000			0			0			0			0
A6NIH7	6	6	5	Protein unc-119 homolog B	UNC119B	>sp|A6NIH7|U119B_HUMAN Protein unc-119 homolog B OS=Homo sapiens GN=UNC119B PE=1 SV=1	1	6	6	5	42.6	1106600000			272200000			402030000			465510000			1151200000			557230000			719100000			721780000			515600000			1048500000			765240000			1224100000			479160000
Q9BQB6;A6NIQ6;F8W9H0;Q9BQB6-2;E9PLN8	1;1;1;1;1	1;1;1;1;1	1;1;1;1;1	Vitamin K epoxide reductase complex subunit 1	VKORC1	>sp|Q9BQB6|VKOR1_HUMAN Vitamin K epoxide reductase complex subunit 1 OS=Homo sapiens GN=VKORC1 PE=1 SV=1;>tr|A6NIQ6|A6NIQ6_HUMAN Uncharacterized protein OS=Homo sapiens GN=VKORC1 PE=4 SV=1;>tr|F8W9H0|F8W9H0_HUMAN Vitamin K epoxide reductase complex, subuni	5	1	1	1	8	246340000			256870000			147080000			0			243190000			220070000			81754000			210840000			0			0			220570000			160510000			0
P46020;P46020-3;A6NIT2;P46020-2;A6NMN0	12;12;12;12;12	12;12;12;12;12	12;12;12;12;12	Phosphorylase b kinase regulatory subunit alpha, skeletal muscle isoform	PHKA1	>sp|P46020|KPB1_HUMAN Phosphorylase b kinase regulatory subunit alpha, skeletal muscle isoform OS=Homo sapiens GN=PHKA1 PE=1 SV=2;>sp|P46020-3|KPB1_HUMAN Isoform 3 of Phosphorylase b kinase regulatory subunit alpha, skeletal muscle isoform OS=Homo sapiens	5	12	12	12	11.9	0			243530000			167110000			155380000			201210000			0			0			0			0			0			0			0			192560000
P48788;A6NIV8	6;6	6;6	6;6	Troponin I, fast skeletal muscle	TNNI2	>sp|P48788|TNNI2_HUMAN Troponin I, fast skeletal muscle OS=Homo sapiens GN=TNNI2 PE=1 SV=2;>tr|A6NIV8|A6NIV8_HUMAN Troponin I type 2 (skeletal, fast) OS=Homo sapiens GN=TNNI2 PE=4 SV=1	2	6	6	6	37.4	0			0			0			0			0			0			0			0			0			6062600000			0			0			0
P14209;A6NIW1;P14209-2;C9JUA7;A8MQT7	2;2;1;1;1	2;2;1;1;1	2;2;1;1;1	CD99 antigen	CD99	>sp|P14209|CD99_HUMAN CD99 antigen OS=Homo sapiens GN=CD99 PE=1 SV=1;>tr|A6NIW1|A6NIW1_HUMAN CD99 antigen, isoform CRA_b OS=Homo sapiens GN=CD99 PE=4 SV=1;>sp|P14209-2|CD99_HUMAN Isoform II of CD99 antigen OS=Homo sapiens GN=CD99;>tr|C9JUA7|C9JUA7_HUMAN Un	5	2	2	2	24.3	2673200000			1360000000			1773700000			1719000000			2004700000			3327600000			1138900000			2577000000			475760000			624990000			1355800000			638920000			1646200000
Q5JSL3;A6NIW2	45;45	43;43	43;43	Dedicator of cytokinesis protein 11	DOCK11	>sp|Q5JSL3|DOC11_HUMAN Dedicator of cytokinesis protein 11 OS=Homo sapiens GN=DOCK11 PE=1 SV=2;>tr|A6NIW2|A6NIW2_HUMAN Dedicator of cytokinesis 11 OS=Homo sapiens GN=DOCK11 PE=4 SV=2	2	45	43	43	24.7	3685500000			3682000000			4325200000			7859000000			4188800000			3131100000			3268200000			4293100000			3186200000			3095400000			3313800000			1914400000			5104100000
A6NJ09;C9J3S4;Q8IUI4;E9PDE2;D6RAV5	7;7;7;7;4	4;4;4;4;3	4;4;4;4;3	Putative protein SNX29P2	SNX29P2	>sp|A6NJ09|RUN2M_HUMAN Putative RUNDC2-like protein 2 OS=Homo sapiens PE=1 SV=2;>tr|C9J3S4|C9J3S4_HUMAN Uncharacterized protein OS=Homo sapiens GN=RUNDC2B PE=4 SV=1;>sp|Q8IUI4|RUN2B_HUMAN Putative RUN domain-containing protein 2B OS=Homo sapiens GN=SNX29P1	5	7	4	4	34.9	121250000			0			0			0			145270000			143230000			0			81921000			0			219280000			215840000			314560000			362030000
A6NJ78;A6NJ78-2;P0C7V9;A6NJ78-4	6;2;1;1	6;2;1;1	6;2;1;1	Probable methyltransferase-like protein 15	METTL15	>sp|A6NJ78|MET15_HUMAN Probable methyltransferase-like protein 15 OS=Homo sapiens GN=METTL15 PE=2 SV=1	4	6	6	6	19.9	0			440570000			0			0			314890000			0			269210000			0			0			0			0			419440000			0
Q86XN7;Q5JS36;A6NJ97;Q5JS34	3;3;3;2	3;3;3;2	3;3;3;2	Proline and serine-rich protein 1	PROSER1;C13orf23	>sp|Q86XN7|PRSR1_HUMAN Proline and serine-rich protein 1 OS=Homo sapiens GN=PROSER1 PE=1 SV=2;>tr|Q5JS36|Q5JS36_HUMAN Chromosome 13 open reading frame 23 (Fragment) OS=Homo sapiens GN=C13orf23 PE=2 SV=1;>tr|A6NJ97|A6NJ97_HUMAN Chromosome 13 open reading fr	4	3	3	3	2.9	0			0			0			79223000			0			0			0			73664000			134620000			0			0			0			0
Q8IWP9;A6NJD7	5;5	5;5	5;5	Coiled-coil domain-containing protein 28A	CCDC28A	>sp|Q8IWP9|CC28A_HUMAN Coiled-coil domain-containing protein 28A OS=Homo sapiens GN=CCDC28A PE=1 SV=1;>tr|A6NJD7|A6NJD7_HUMAN Coiled-coil domain-containing 28A OS=Homo sapiens GN=CCDC28A PE=4 SV=3	2	5	5	5	29.6	333840000			1686600000			5118700000			1620800000			794580000			1033800000			1292500000			1428400000			5855600000			0			902790000			1521900000			1593400000
Q96RD9;A6NJE8;F5GXJ2;Q96RD9-3;Q96RD9-4	6;6;5;5;2	6;6;5;5;2	6;6;5;5;2	Fc receptor-like protein 5	FCRL5	>sp|Q96RD9|FCRL5_HUMAN Fc receptor-like protein 5 OS=Homo sapiens GN=FCRL5 PE=1 SV=3;>tr|A6NJE8|A6NJE8_HUMAN Fc receptor-like 5 OS=Homo sapiens GN=FCRL5 PE=4 SV=2;>tr|F5GXJ2|F5GXJ2_HUMAN Fc receptor-like 5 OS=Homo sapiens GN=FCRL5 PE=4 SV=1;>sp|Q96RD9-3|FC	5	6	6	6	10.8	0			286960000			0			0			0			482310000			432340000			881070000			179750000			0			0			0			0
A6NJG2	2	2	2	Ankyrin repeat domain-containing protein SOWAHD	SOWAHD	>sp|A6NJG2|SWAHD_HUMAN Ankyrin repeat domain-containing protein SOWAHD OS=Homo sapiens GN=SOWAHD PE=2 SV=1	1	2	2	2	7.9	0			172890000			0			0			357890000			0			222320000			248530000			0			0			0			0			0
Q76FK4;Q76FK4-4;A6NJK7;F5H101;Q76FK4-3;Q76FK4-2;F8WE42;F5GWN9;F5H532;F5H0I5;F5H8B8;F5H540;F5GXV1	20;20;20;19;17;17;16;6;3;3;3;3;2	20;20;20;19;17;17;16;6;3;3;3;3;2	20;20;20;19;17;17;16;6;3;3;3;3;2	Nucleolar protein 8	NOL8	>sp|Q76FK4|NOL8_HUMAN Nucleolar protein 8 OS=Homo sapiens GN=NOL8 PE=1 SV=1;>sp|Q76FK4-4|NOL8_HUMAN Isoform 4 of Nucleolar protein 8 OS=Homo sapiens GN=NOL8;>tr|A6NJK7|A6NJK7_HUMAN Nucleolar protein 8 OS=Homo sapiens GN=NOL8 PE=4 SV=2;>tr|F5H101|F5H101_HUM	13	20	20	20	19.8	423910000			531320000			738360000			228400000			470460000			886250000			2010100000			398510000			0			521430000			800800000			873040000			209020000
Q68DY9;Q68DY9-2;A6NKR6;A6NJK9	1;1;1;1	1;1;1;1	1;1;1;1	Zinc finger protein 772	ZNF772	>sp|Q68DY9|ZN772_HUMAN Zinc finger protein 772 OS=Homo sapiens GN=ZNF772 PE=2 SV=2;>sp|Q68DY9-2|ZN772_HUMAN Isoform 2 of Zinc finger protein 772 OS=Homo sapiens GN=ZNF772;>tr|A6NKR6|A6NKR6_HUMAN Zinc finger protein 772 OS=Homo sapiens GN=ZNF772 PE=4 SV=4;>	4	1	1	1	3.1	88355000			54602000			73679000			0			83142000			0			0			0			168580000			255490000			0			0			0
Q8IYS2;A6NJM2;Q8IYS2-2	7;7;7	7;7;7	7;7;7	Uncharacterized protein KIAA2013	KIAA2013	>sp|Q8IYS2|K2013_HUMAN Uncharacterized protein KIAA2013 OS=Homo sapiens GN=KIAA2013 PE=2 SV=1;>tr|A6NJM2|A6NJM2_HUMAN Uncharacterized protein OS=Homo sapiens GN=KIAA2013 PE=4 SV=1;>sp|Q8IYS2-2|K2013_HUMAN Isoform 2 of Uncharacterized protein KIAA2013 OS=Ho	3	7	7	7	14.8	400340000			689280000			446640000			434580000			0			604380000			362700000			706660000			518450000			532970000			479990000			341410000			807510000
P32189;P32189-1;A6NJP5;P32189-2;F8W7S9;Q14409;A6NP46;E7EQC0;F8WC39;F8WDA9;F8WBI8;F8WF44	18;18;18;18;17;16;8;7;6;3;3;1	18;18;18;18;17;16;8;7;6;3;3;1	8;8;8;8;8;7;6;0;4;2;2;1	Glycerol kinase;Putative glycerol kinase 3	GK;GK3P	>sp|P32189|GLPK_HUMAN Glycerol kinase OS=Homo sapiens GN=GK PE=1 SV=3;>sp|P32189-1|GLPK_HUMAN Isoform 1 of Glycerol kinase OS=Homo sapiens GN=GK;>tr|A6NJP5|A6NJP5_HUMAN Glycerol kinase OS=Homo sapiens GN=GK PE=3 SV=2;>sp|P32189-2|GLPK_HUMAN Isoform 2 of Gl	12	18	18	8	36.1	1260500000			5789900000			984560000			802550000			2490600000			2059300000			830130000			987400000			799310000			1225600000			1323900000			1273400000			900070000
O75054;O75054-2;A6NJZ6	2;2;2	2;2;2	2;2;2	Immunoglobulin superfamily member 3	IGSF3	>sp|O75054|IGSF3_HUMAN Immunoglobulin superfamily member 3 OS=Homo sapiens GN=IGSF3 PE=1 SV=3;>sp|O75054-2|IGSF3_HUMAN Isoform 2 of Immunoglobulin superfamily member 3 OS=Homo sapiens GN=IGSF3;>tr|A6NJZ6|A6NJZ6_HUMAN Uncharacterized protein OS=Homo sapiens	3	2	2	2	2.8	193690000			0			0			0			0			0			0			0			0			0			0			0			0
Q8WTT2;A6NJZ9;F5H677	23;23;13	23;23;13	23;23;13	Nucleolar complex protein 3 homolog	NOC3L	>sp|Q8WTT2|NOC3L_HUMAN Nucleolar complex protein 3 homolog OS=Homo sapiens GN=NOC3L PE=1 SV=1;>tr|A6NJZ9|A6NJZ9_HUMAN Nucleolar complex-associated 3 homolog (S. cerevisiae) OS=Homo sapiens GN=NOC3L PE=4 SV=1;>tr|F5H677|F5H677_HUMAN Nucleolar complex-associ	3	23	23	23	29.1	2719900000			1170800000			2731800000			5224300000			2720700000			4458000000			3372200000			2556100000			1650100000			3158500000			2643500000			1410700000			1574900000
A6NK58;H0YD50;H0YC96	6;1;1	6;1;1	6;1;1	Putative lipoyltransferase 2, mitochondrial	LIPT2	>sp|A6NK58|LIPT2_HUMAN Putative lipoyltransferase 2, mitochondrial OS=Homo sapiens GN=LIPT2 PE=3 SV=1	3	6	6	6	46.3	0			214700000			0			0			108940000			0			243690000			0			0			112990000			0			353220000			185090000
A6NKB1;Q8WZ42;Q8WZ42-4;Q8WZ42-7;Q8WZ42-2;Q8WZ42-8;E7ENC6;E9PPD3;E7EQE6;E7ET18;Q8WZ42-3;F5H050;O14576-3;G5E9K1	232;231;231;231;231;231;187;187;187;187;186;1;1;1	232;231;231;231;231;231;187;187;187;187;186;1;1;1	5;4;4;4;4;4;4;4;4;4;3;0;0;0	Titin	TTN	>tr|A6NKB1|A6NKB1_HUMAN Titin OS=Homo sapiens GN=TTN PE=4 SV=4;>sp|Q8WZ42|TITIN_HUMAN Titin OS=Homo sapiens GN=TTN PE=1 SV=3;>sp|Q8WZ42-4|TITIN_HUMAN Isoform 4 of Titin OS=Homo sapiens GN=TTN;>sp|Q8WZ42-7|TITIN_HUMAN Isoform 7 of Titin OS=Homo sapiens GN=T	14	232	232	5	9.3	9072600000			8955700000			18198000000			7309100000			9417100000			22824000000			17505000000			14232000000			25544000000			49160000000			19107000000			8557900000			7098600000
A6NKC4;P12314;Q92637;H0Y355;Q92637-3;P12314-2;Q92637-2;C9JSN8	7;7;6;6;5;3;2;2	7;7;6;6;5;3;2;2	7;7;6;6;5;3;2;2	Putative high affinity immunoglobulin gamma Fc receptor IC;High affinity immunoglobulin gamma Fc receptor I;High affinity immunoglobulin gamma Fc receptor IB	FCGR1C;FCGR1A;FCGR1B	>sp|A6NKC4|FCGRC_HUMAN Putative high affinity immunoglobulin gamma Fc receptor IC OS=Homo sapiens GN=FCGR1C PE=5 SV=2;>sp|P12314|FCGR1_HUMAN High affinity immunoglobulin gamma Fc receptor I OS=Homo sapiens GN=FCGR1A PE=1 SV=2;>sp|Q92637|FCGRB_HUMAN High af	8	7	7	7	16.8	0			4574200000			0			0			351240000			3460200000			4048700000			804910000			676150000			279530000			2451300000			1245500000			753900000
A6NKF1;H0YEW7;A6NKF1-2;F8WC89	1;1;1;1	1;1;1;1	1;1;1;1	SAC3 domain-containing protein 1	SAC3D1	>sp|A6NKF1|SAC31_HUMAN SAC3 domain-containing protein 1 OS=Homo sapiens GN=SAC3D1 PE=1 SV=2;>tr|H0YEW7|H0YEW7_HUMAN SAC3 domain-containing 1 (Fragment) OS=Homo sapiens GN=SAC3D1 PE=4 SV=1;>sp|A6NKF1-2|SAC31_HUMAN Isoform 2 of SAC3 domain-containing protein	4	1	1	1	5	0			0			0			0			0			0			0			0			0			0			0			0			0
Q99708;A8MTZ9;A6NKN2;E7ETY1	5;5;5;5	5;5;5;5	5;5;5;5	DNA endonuclease RBBP8	RBBP8	>sp|Q99708|COM1_HUMAN DNA endonuclease RBBP8 OS=Homo sapiens GN=RBBP8 PE=1 SV=2;>tr|A8MTZ9|A8MTZ9_HUMAN Uncharacterized protein OS=Homo sapiens GN=RBBP8 PE=4 SV=1;>tr|A6NKN2|A6NKN2_HUMAN Retinoblastoma binding protein 8, isoform CRA_b OS=Homo sapiens GN=RB	4	5	5	5	8.9	0			94480000			0			0			118580000			245210000			0			0			0			0			0			96292000			0
A6NKT7;C9JX22	43;20	2;2	0;0	RanBP2-like and GRIP domain-containing protein 3	RGPD3	>sp|A6NKT7|RGPD3_HUMAN RanBP2-like and GRIP domain-containing protein 3 OS=Homo sapiens GN=RGPD3 PE=2 SV=2	2	43	2	0	25.8	509260000			726370000			853330000			0			767000000			401970000			617210000			649640000			1020600000			0			382860000			610200000			712850000
A6NKV8;D6RJF2;D6RJ02;H0YA44;D6RD97	10;3;2;1;1	1;1;1;0;1	1;1;1;0;1	Polyadenylate-binding protein-interacting protein 1	PAIP1	>tr|A6NKV8|A6NKV8_HUMAN Uncharacterized protein OS=Homo sapiens GN=PAIP1 PE=4 SV=1	5	10	1	1	31.6	0			28927000			32206000			0			0			0			0			0			0			0			0			0			0
P51606;A6NKZ2;P51606-2	9;9;3	9;9;3	9;9;3	N-acylglucosamine 2-epimerase	RENBP	>sp|P51606|RENBP_HUMAN N-acylglucosamine 2-epimerase OS=Homo sapiens GN=RENBP PE=1 SV=2;>tr|A6NKZ2|A6NKZ2_HUMAN Renin-binding protein OS=Homo sapiens GN=RENBP PE=4 SV=2	3	9	9	9	24.4	1103900000			3219500000			1647400000			1565100000			687730000			783480000			522330000			832940000			476790000			523790000			782640000			159240000			1518300000
A6NL28;A6NL28-2	13;12	4;4	4;4	Putative tropomyosin alpha-3 chain-like protein		>sp|A6NL28|TPM3L_HUMAN Putative tropomyosin alpha-3 chain-like protein OS=Homo sapiens PE=5 SV=2;>sp|A6NL28-2|TPM3L_HUMAN Isoform 2 of Putative tropomyosin alpha-3 chain-like protein OS=Homo sapiens	2	13	4	4	39.5	0			236110000			0			167360000			195670000			296060000			637650000			0			0			0			224000000			392060000			0
Q969H6;A6NL80	3;3	3;3	3;3	Ribonuclease P/MRP protein subunit POP5	POP5	>sp|Q969H6|POP5_HUMAN Ribonuclease P/MRP protein subunit POP5 OS=Homo sapiens GN=POP5 PE=1 SV=1;>tr|A6NL80|A6NL80_HUMAN Processing of 5, ribonuclease P/MRP subunit (S. cerevisiae), isoform CRA_b OS=Homo sapiens GN=POP5 PE=4 SV=1	2	3	3	3	20.9	0			0			0			0			0			0			0			27000000			14544000			0			0			0			0
P21810;A6NLG9;C9JKG1	16;16;6	15;15;6	15;15;6	Biglycan	BGN	>sp|P21810|PGS1_HUMAN Biglycan OS=Homo sapiens GN=BGN PE=1 SV=2;>tr|A6NLG9|A6NLG9_HUMAN Biglycan OS=Homo sapiens GN=BGN PE=2 SV=1	3	16	15	15	49.2	25451000000			6121100000			2791200000			1684500000			22233000000			34740000000			8037300000			10386000000			7575300000			14264000000			23634000000			17284000000			2770000000
A6NLH6;Q9P003	1;1	1;1	1;1	Protein cornichon homolog 4	CNIH4	>tr|A6NLH6|A6NLH6_HUMAN Cornichon homolog 4 (Drosophila) OS=Homo sapiens GN=CNIH4 PE=4 SV=1;>sp|Q9P003|CNIH4_HUMAN Protein cornichon homolog 4 OS=Homo sapiens GN=CNIH4 PE=2 SV=1	2	1	1	1	14.6	1572800000			2696400000			1209900000			2005300000			2239800000			2347400000			1359800000			1849700000			657740000			3296200000			1621300000			2376100000			1371300000
P60033;E9PJK1;E9PRJ8;H0YDL9;H0YDJ9;E9PIF1;A6NMH8;E9PM31;H0YEE2	4;4;4;4;4;4;4;1;1	4;4;4;4;4;4;4;1;1	4;4;4;4;4;4;4;1;1	CD81 antigen	CD81	>sp|P60033|CD81_HUMAN CD81 antigen OS=Homo sapiens GN=CD81 PE=1 SV=1;>tr|E9PJK1|E9PJK1_HUMAN CD81 molecule OS=Homo sapiens GN=CD81 PE=4 SV=1;>tr|E9PRJ8|E9PRJ8_HUMAN CD81 molecule (Fragment) OS=Homo sapiens GN=CD81 PE=4 SV=1;>tr|H0YDL9|H0YDL9_HUMAN CD81 mol	9	4	4	4	28.4	7084700000			9235800000			6952500000			8976600000			10364000000			5009900000			3584500000			11267000000			4695100000			11826000000			6701500000			7706700000			6870000000
Q9H0C5;A6NMI8;H0YL89;Q9BX70-2	4;4;1;1	2;2;1;0	2;2;1;0	BTB/POZ domain-containing protein 1	BTBD1	>sp|Q9H0C5|BTBD1_HUMAN BTB/POZ domain-containing protein 1 OS=Homo sapiens GN=BTBD1 PE=1 SV=1;>tr|A6NMI8|A6NMI8_HUMAN BTB (POZ) domain-containing 1 OS=Homo sapiens GN=BTBD1 PE=4 SV=1	4	4	2	2	12.2	67169000			0			0			0			95583000			0			0			0			0			0			0			0			0
O60879-2;A6NML8;F5H7I1;O60879;O60879-3;C9J6U3	26;26;26;25;25;25	26;26;26;25;25;25	26;26;26;25;25;25	Protein diaphanous homolog 2	DIAPH2	>sp|O60879-2|DIAP2_HUMAN Isoform 2 of Protein diaphanous homolog 2 OS=Homo sapiens GN=DIAPH2;>tr|A6NML8|A6NML8_HUMAN Diaphanous homolog 2 (Drosophila) OS=Homo sapiens GN=DIAPH2 PE=4 SV=3;>tr|F5H7I1|F5H7I1_HUMAN Diaphanous homolog 2 (Drosophila) OS=Homo sap	6	26	26	26	24.9	3657300000			2293200000			1662500000			2334300000			3479700000			2009500000			1441200000			2637500000			1314800000			1692200000			1781900000			3774400000			2984700000
P09884;A6NMQ1	32;32	32;32	32;32	DNA polymerase alpha catalytic subunit;DNA polymerase	POLA1	>sp|P09884|DPOLA_HUMAN DNA polymerase alpha catalytic subunit OS=Homo sapiens GN=POLA1 PE=1 SV=2;>tr|A6NMQ1|A6NMQ1_HUMAN DNA polymerase OS=Homo sapiens GN=POLA1 PE=3 SV=1	2	32	32	32	27.9	345370000			324750000			848260000			348030000			236540000			621770000			709970000			785150000			238020000			461520000			785640000			421050000			1172200000
O43768;O43768-2;E9PB69;O43768-3;O43768-4;A6NMQ3;C9JUF4;Q5T5H1;O43768-6;O43768-5;D6RE62;O43768-7;O43768-8	14;14;14;14;14;14;14;14;10;10;10;10;7	14;14;14;14;14;14;14;14;10;10;10;10;7	13;13;13;13;13;13;13;13;9;9;9;9;7	Alpha-endosulfine	ENSA	>sp|O43768|ENSA_HUMAN Alpha-endosulfine OS=Homo sapiens GN=ENSA PE=1 SV=1;>sp|O43768-2|ENSA_HUMAN Isoform 2 of Alpha-endosulfine OS=Homo sapiens GN=ENSA;>tr|E9PB69|E9PB69_HUMAN Endosulfine alpha OS=Homo sapiens GN=ENSA PE=4 SV=1;>sp|O43768-3|ENSA_HUMAN Iso	13	14	14	13	72.7	5923500000			8132500000			23104000000			9424900000			8776700000			5237000000			10214000000			13551000000			5134500000			5837500000			6852600000			6517900000			5842900000
A6NMZ7;F8W6Y7;A6NMZ7-2;H0Y940;H0YA33	20;20;14;1;1	20;20;14;1;1	19;19;13;1;1	Collagen alpha-6(VI) chain	COL6A6	>sp|A6NMZ7|CO6A6_HUMAN Collagen alpha-6(VI) chain OS=Homo sapiens GN=COL6A6 PE=1 SV=2;>tr|F8W6Y7|F8W6Y7_HUMAN Collagen, type VI, alpha 6 OS=Homo sapiens GN=COL6A6 PE=4 SV=1;>sp|A6NMZ7-2|CO6A6_HUMAN Isoform 2 of Collagen alpha-6(VI) chain OS=Homo sapiens GN	5	20	20	19	11.1	96343000			77154000			80430000			73580000			0			0			109700000			0			0			0			76884000			0			0
P45378;F8WA37;P45378-5;P45378-7;P45378-6;P45378-2;A6NN42;P45378-3;F8WCM3;C9JCA5;C9JZN9;P45378-4;A6NE78;F5H276	14;14;14;14;14;14;14;14;14;11;11;11;11;3	14;14;14;14;14;14;14;14;14;11;11;11;11;3	11;11;11;11;11;11;11;11;11;8;8;8;8;3	Troponin T, fast skeletal muscle	TNNT3	>sp|P45378|TNNT3_HUMAN Troponin T, fast skeletal muscle OS=Homo sapiens GN=TNNT3 PE=1 SV=3;>tr|F8WA37|F8WA37_HUMAN Troponin T type 3 (skeletal, fast) OS=Homo sapiens GN=TNNT3 PE=4 SV=1;>sp|P45378-5|TNNT3_HUMAN Isoform 5 of Troponin T, fast skeletal muscle	14	14	14	11	37.2	0			0			4267100000			0			396280000			0			0			0			0			8382100000			4469900000			0			0
A6NN80;E5RK69	58;37	2;2	2;2	Annexin	ANXA6	>tr|A6NN80|A6NN80_HUMAN Annexin OS=Homo sapiens GN=ANXA6 PE=3 SV=3;>tr|E5RK69|E5RK69_HUMAN Annexin OS=Homo sapiens GN=ANXA6 PE=3 SV=1	2	58	2	2	76.8	5254500000			3259500000			2971900000			6382400000			8183700000			7691300000			3361500000			2834700000			7034600000			2806300000			5598600000			22175000000			5682300000
Q13614;C9JEX3;A6NN98;F5H545	7;7;7;6	6;6;6;5	6;6;6;5	Myotubularin-related protein 2	MTMR2	>sp|Q13614|MTMR2_HUMAN Myotubularin-related protein 2 OS=Homo sapiens GN=MTMR2 PE=1 SV=4;>tr|C9JEX3|C9JEX3_HUMAN Myotubularin-related protein 2 (Fragment) OS=Homo sapiens GN=MTMR2 PE=4 SV=1;>tr|A6NN98|A6NN98_HUMAN Myotubularin related protein 2 OS=Homo sap	4	7	6	6	10.9	301980000			0			0			0			236910000			253940000			212340000			257920000			0			0			178690000			164840000			0
Q01968;Q01968-2;A6NNH7	3;3;3	2;2;2	2;2;2	Inositol polyphosphate 5-phosphatase OCRL-1	OCRL	>sp|Q01968|OCRL_HUMAN Inositol polyphosphate 5-phosphatase OCRL-1 OS=Homo sapiens GN=OCRL PE=1 SV=3;>sp|Q01968-2|OCRL_HUMAN Isoform B of Inositol polyphosphate 5-phosphatase OCRL-1 OS=Homo sapiens GN=OCRL;>tr|A6NNH7|A6NNH7_HUMAN Uncharacterized protein OS=	3	3	2	2	3.7	141620000			0			54029000			177550000			222580000			240150000			273820000			280360000			172810000			0			211000000			0			419040000
P21926;B4DPP0;A6NNI4;G8JLH6;F5GXT1;E7ERM7	5;5;5;5;2;2	5;5;5;5;2;2	5;5;5;5;2;2	CD9 antigen	CD9	>sp|P21926|CD9_HUMAN CD9 antigen OS=Homo sapiens GN=CD9 PE=1 SV=4;>tr|B4DPP0|B4DPP0_HUMAN CD9 molecule OS=Homo sapiens GN=CD9 PE=2 SV=1;>tr|A6NNI4|A6NNI4_HUMAN CD9 molecule OS=Homo sapiens GN=CD9 PE=4 SV=1;>tr|G8JLH6|G8JLH6_HUMAN CD9 molecule (Fragment) OS	6	5	5	5	20.6	13599000000			4235000000			601270000			0			2481500000			984160000			928130000			2976400000			555410000			1759000000			2738500000			310630000			1438200000
A6NP33	6	1	1	Ubiquitin-conjugating enzyme E2 C	UBE2C	>tr|A6NP33|A6NP33_HUMAN Ubiquitin-conjugating enzyme E2C OS=Homo sapiens GN=UBE2C PE=3 SV=1	1	6	1	1	54	0			0			0			0			182310000			0			0			0			0			0			0			0			0
Q15257-2;A6PVN5;A6PVN9;A6PVN6;A6PVN8;A6PVN7	13;13;8;5;4;3	13;13;8;5;4;3	1;1;1;1;1;1	Serine/threonine-protein phosphatase 2A activator	PPP2R4	>sp|Q15257-2|PTPA_HUMAN Isoform 1 of Serine/threonine-protein phosphatase 2A activator OS=Homo sapiens GN=PPP2R4;>tr|A6PVN5|A6PVN5_HUMAN Protein phosphatase 2A activator, regulatory subunit 4 OS=Homo sapiens GN=PPP2R4 PE=4 SV=1;>tr|A6PVN9|A6PVN9_HUMAN Prot	6	13	13	1	54.8	2463300000			3271300000			3747200000			3072900000			2609500000			1998700000			1549600000			2407300000			3482900000			2237100000			2134100000			2551100000			2722900000
Q9NR82;Q9NR82-3;F5GZV0;Q9NR82-2;F8WEA4;A8MSQ5;F5H083;A6PVT6	1;1;1;1;1;1;1;1	1;1;1;1;1;1;1;1	1;1;1;1;1;1;1;1	Potassium voltage-gated channel subfamily KQT member 5	KCNQ5	>sp|Q9NR82|KCNQ5_HUMAN Potassium voltage-gated channel subfamily KQT member 5 OS=Homo sapiens GN=KCNQ5 PE=1 SV=3;>sp|Q9NR82-3|KCNQ5_HUMAN Isoform 3 of Potassium voltage-gated channel subfamily KQT member 5 OS=Homo sapiens GN=KCNQ5;>tr|F5GZV0|F5GZV0_HUMAN P	8	1	1	1	1.7	0			0			0			0			0			0			0			0			0			0			0			0			0
Q15906;A6PW55	5;5	5;5	5;5	Vacuolar protein sorting-associated protein 72 homolog	VPS72	>sp|Q15906|VPS72_HUMAN Vacuolar protein sorting-associated protein 72 homolog OS=Homo sapiens GN=VPS72 PE=1 SV=1;>tr|A6PW55|A6PW55_HUMAN Uncharacterized protein (Fragment) OS=Homo sapiens GN=VPS72 PE=4 SV=1	2	5	5	5	12.9	0			0			31535000			0			0			0			0			0			0			0			0			0			0
Q99755;Q99755-4;Q99755-3;A6PW57;Q99755-2;A6PW58;A2A5X0;B4DY52;O14986;F2Z3N1;B4DIG7;O14986-2	11;11;11;11;9;2;2;2;1;1;1;1	11;11;11;11;9;2;2;2;1;1;1;1	6;6;6;6;5;2;2;1;0;0;0;0	Phosphatidylinositol 4-phosphate 5-kinase type-1 alpha	PIP5K1A	>sp|Q99755|PI51A_HUMAN Phosphatidylinositol-4-phosphate 5-kinase type-1 alpha OS=Homo sapiens GN=PIP5K1A PE=1 SV=1;>sp|Q99755-4|PI51A_HUMAN Isoform 4 of Phosphatidylinositol-4-phosphate 5-kinase type-1 alpha OS=Homo sapiens GN=PIP5K1A;>sp|Q99755-3|PI51A_HU	12	11	11	6	26.5	61140000			53838000			52353000			0			63590000			0			86186000			45695000			0			0			0			0			32964000
Q9NP55;A6XMV5	6;6	6;6	6;6	BPI fold-containing family A member 1	BPIFA1	>sp|Q9NP55|BPIA1_HUMAN BPI fold-containing family A member 1 OS=Homo sapiens GN=BPIFA1 PE=1 SV=1;>tr|A6XMV5|A6XMV5_HUMAN Palate lung and nasal epithelium carcinoma associated protein OS=Homo sapiens GN=BPIFA1 PE=2 SV=1	2	6	6	6	34.4	7453200000			0			0			0			0			0			0			0			0			0			0			0			0
A6ZKI3	2	2	2	Protein FAM127A	FAM127A	>sp|A6ZKI3|F127A_HUMAN Protein FAM127A OS=Homo sapiens GN=FAM127A PE=1 SV=1	1	2	2	2	10.6	0			10612000			0			0			0			0			0			0			14758000			0			0			0			53162000
A7E2V4;A7E2V4-5;A7E2V4-3;A7E2V4-4;A7E2V4-2;H0YCW2	7;7;7;7;6;3	7;7;7;7;6;3	7;7;7;7;6;3	Zinc finger SWIM domain-containing protein 8	ZSWIM8	>sp|A7E2V4|K0913_HUMAN Zinc finger SWIM domain-containing protein KIAA0913 OS=Homo sapiens GN=KIAA0913 PE=1 SV=1;>sp|A7E2V4-5|K0913_HUMAN Isoform 5 of Zinc finger SWIM domain-containing protein KIAA0913 OS=Homo sapiens GN=KIAA0913;>sp|A7E2V4-3|K0913_HUMAN	6	7	7	7	4.9	0			198530000			0			0			219120000			0			0			0			113040000			128210000			0			0			171160000
A7E2Y1;Q5JW46;Q5JW47;Q5JW48;Q5JW49;Q5JW45	15;1;1;1;1;1	1;1;1;1;1;1	0;0;0;0;0;0	Myosin-7B	MYH7B	>sp|A7E2Y1|MYH7B_HUMAN Myosin-7B OS=Homo sapiens GN=MYH7B PE=2 SV=3	6	15	1	0	4.4	0			612200000			676590000			599930000			0			0			0			514050000			0			0			0			0			0
Q9ULV4;A7MAP0;B4E3S0;H0YHL7;F8W1H8;F8VUX3;F8VSA4;F8VRE9;F8VTT6;F8VVB7;F8VV53	21;21;17;11;5;5;5;5;5;5;4	19;19;15;10;5;5;5;5;5;5;3	17;17;13;8;5;5;5;5;5;5;3	Coronin-1C;Coronin	CORO1C	>sp|Q9ULV4|COR1C_HUMAN Coronin-1C OS=Homo sapiens GN=CORO1C PE=1 SV=1;>tr|A7MAP0|A7MAP0_HUMAN Coronin, actin binding protein, 1C OS=Homo sapiens GN=CORO1C PE=2 SV=1;>tr|B4E3S0|B4E3S0_HUMAN Coronin, actin binding protein, 1C OS=Homo sapiens GN=CORO1C PE=2 S	11	21	19	17	38.2	12954000000			12910000000			13754000000			12042000000			13347000000			11153000000			6836000000			6559800000			8901800000			8099000000			10031000000			14539000000			8887200000
A7XYQ1;Q9NWB3	6;1	6;1	6;1	Sine oculis-binding protein homolog	SOBP	>sp|A7XYQ1|SOBP_HUMAN Sine oculis-binding protein homolog OS=Homo sapiens GN=SOBP PE=2 SV=2	2	6	6	6	8.1	0			0			0			0			0			0			0			0			0			107560000			0			0			0
A7YIK0	11	1	1	Radixin	RDX	>tr|A7YIK0|A7YIK0_HUMAN Radixin OS=Homo sapiens GN=RDX PE=2 SV=1	1	11	1	1	60.5	4669600000			1758700000			1895000000			2483600000			1877900000			0			0			1454000000			5142200000			1405800000			6727800000			5840500000			0
A8CG34;A8CG34-2;C9JFL1;A6NF01;Q6PJE2;F6STJ3;C9JER0;C9J370	11;10;3;3;2;2;2;2	11;10;3;3;2;2;2;2	3;3;2;1;0;0;0;0	Nuclear envelope pore membrane protein POM 121C	POM121C	>sp|A8CG34|P121C_HUMAN Nuclear envelope pore membrane protein POM 121C OS=Homo sapiens GN=POM121C PE=1 SV=2;>sp|A8CG34-2|P121C_HUMAN Isoform 2 of Nuclear envelope pore membrane protein POM 121C OS=Homo sapiens GN=POM121C	8	11	11	3	14.2	533540000			0			492530000			0			342400000			0			185170000			320890000			242050000			419270000			240110000			233060000			0
Q15811;Q15811-4;F8W7L8;A8CTX8;E9PD98;A8CTY3;A8DCP3;A7Y322;E7ERJ1;F5H153;Q15811-3;F8W7U0;E7ERJ0;B4DTM2;Q15811-2;CON__ENSEMBL:ENSBTAP00000001528;C9JQZ7	10;10;10;10;10;9;7;7;7;7;7;7;7;7;7;6;1	7;7;7;7;7;7;7;7;7;7;7;7;7;7;7;6;1	7;7;7;7;7;7;7;7;7;7;7;7;7;7;7;6;1	Intersectin-1	ITSN1	>sp|Q15811|ITSN1_HUMAN Intersectin-1 OS=Homo sapiens GN=ITSN1 PE=1 SV=3;>sp|Q15811-4|ITSN1_HUMAN Isoform 4 of Intersectin-1 OS=Homo sapiens GN=ITSN1;>tr|F8W7L8|F8W7L8_HUMAN Intersectin 1 (SH3 domain protein) OS=Homo sapiens GN=ITSN1 PE=4 SV=1;>tr|A8CTX8|A8	17	10	7	7	7.4	357420000			288870000			162800000			201230000			159700000			267760000			304500000			308350000			0			0			281140000			374500000			0
Q9Y6M4;Q9Y6M4-3;A8K040;Q9Y6M4-2;B4DSH2;E7EVD0;Q9H4N7;H0YBN6	11;11;11;11;9;7;3;2	11;11;11;11;9;7;3;2	2;2;2;2;2;1;0;0	Casein kinase I isoform gamma-3	CSNK1G3	>sp|Q9Y6M4|KC1G3_HUMAN Casein kinase I isoform gamma-3 OS=Homo sapiens GN=CSNK1G3 PE=1 SV=2;>sp|Q9Y6M4-3|KC1G3_HUMAN Isoform 3 of Casein kinase I isoform gamma-3 OS=Homo sapiens GN=CSNK1G3;>tr|A8K040|A8K040_HUMAN Casein kinase 1, gamma 3 OS=Homo sapiens GN	8	11	11	2	25.3	561430000			454700000			510050000			660480000			345450000			588820000			422340000			394840000			682520000			365450000			488120000			342470000			356760000
P17677;A8K0Y4	4;4	4;4	4;4	Neuromodulin	GAP43	>sp|P17677|NEUM_HUMAN Neuromodulin OS=Homo sapiens GN=GAP43 PE=1 SV=1;>tr|A8K0Y4|A8K0Y4_HUMAN Uncharacterized protein OS=Homo sapiens GN=GAP43 PE=2 SV=1	2	4	4	4	22.3	0			0			58850000			0			0			0			57746000			75315000			0			0			0			83593000			132300000
Q99627;A8K1H6;E9PGT6;B8ZZP3	5;5;5;4	5;5;5;4	5;5;5;4	COP9 signalosome complex subunit 8	COPS8	>sp|Q99627|CSN8_HUMAN COP9 signalosome complex subunit 8 OS=Homo sapiens GN=COPS8 PE=1 SV=1;>tr|A8K1H6|A8K1H6_HUMAN COP9 constitutive photomorphogenic homolog subunit 8 (Arabidopsis), isoform CRA_b OS=Homo sapiens GN=COPS8 PE=2 SV=1;>tr|E9PGT6|E9PGT6_HUMAN	4	5	5	5	34.9	668310000			678020000			2270100000			330220000			590330000			578920000			567280000			540660000			347840000			559460000			624500000			494710000			654880000
Q00537;F5H6Z0;A8K1U6;F8VZY6;F8VQZ9;F8W1S5	11;11;11;3;3;1	7;7;7;2;2;1	7;7;7;2;2;1	Cyclin-dependent kinase 17	CDK17	>sp|Q00537|CDK17_HUMAN Cyclin-dependent kinase 17 OS=Homo sapiens GN=CDK17 PE=1 SV=2;>tr|F5H6Z0|F5H6Z0_HUMAN Cyclin-dependent kinase 17 OS=Homo sapiens GN=CDK17 PE=4 SV=1;>tr|A8K1U6|A8K1U6_HUMAN Cyclin-dependent kinase 17 OS=Homo sapiens GN=CDK17 PE=2 SV=1	6	11	7	7	23.7	310810000			193900000			153020000			138210000			189120000			437430000			115010000			132730000			0			159600000			235110000			319430000			0
Q9UQ49;A8K327;B4E0V4;E9PR25;E9PNK1	8;8;6;2;2	8;8;6;2;2	8;8;6;2;2	Sialidase-3	NEU3	>sp|Q9UQ49|NEUR3_HUMAN Sialidase-3 OS=Homo sapiens GN=NEU3 PE=1 SV=1;>tr|A8K327|A8K327_HUMAN NEU3 protein OS=Homo sapiens GN=NEU3 PE=2 SV=1;>tr|B4E0V4|B4E0V4_HUMAN Uncharacterized protein OS=Homo sapiens GN=NEU3 PE=2 SV=1	5	8	8	8	29.4	220000000			134230000			0			0			0			91294000			95757000			0			0			0			172990000			92232000			0
P08631;P08631-3;P08631-2;A8K4G3;P08631-4;H0Y3C5;Q9H6Q3-4;Q9H6Q3-2;Q9H6Q3-3;Q9H6Q3	18;18;18;18;18;18;1;1;1;1	14;14;14;14;14;14;1;1;1;1	14;14;14;14;14;14;1;1;1;1	Tyrosine-protein kinase HCK	HCK	>sp|P08631|HCK_HUMAN Tyrosine-protein kinase HCK OS=Homo sapiens GN=HCK PE=1 SV=5;>sp|P08631-3|HCK_HUMAN Isoform 3 of Tyrosine-protein kinase HCK OS=Homo sapiens GN=HCK;>sp|P08631-2|HCK_HUMAN Isoform 2 of Tyrosine-protein kinase HCK OS=Homo sapiens GN=HCK;	10	18	14	14	43.5	4442500000			6430800000			3090400000			2495200000			14208000000			6389500000			7992200000			1505300000			2195100000			0			1088000000			0			1756000000
O14908;A8K4I3;Q8TF64	6;6;1	6;6;1	6;6;1	PDZ domain-containing protein GIPC1	GIPC1	>sp|O14908|GIPC1_HUMAN PDZ domain-containing protein GIPC1 OS=Homo sapiens GN=GIPC1 PE=1 SV=2;>tr|A8K4I3|A8K4I3_HUMAN GIPC PDZ domain containing family, member 1 OS=Homo sapiens GN=GIPC1 PE=2 SV=1	3	6	6	6	16.5	845220000			397110000			618160000			0			538490000			0			736550000			1020700000			874430000			424670000			591410000			1124700000			771780000
A8K4L9;Q49AS9;F8WE16	14;5;1	14;5;1	2;0;0	Nucleolysin TIAR	TIAL1	>tr|A8K4L9|A8K4L9_HUMAN Uncharacterized protein OS=Homo sapiens GN=TIAL1 PE=2 SV=1	3	14	14	2	43.6	3157100000			3471000000			4508500000			5060300000			5159700000			4161600000			3726600000			5527800000			3411400000			5000000000			4030700000			3762000000			4475200000
A8K7Q2	46	1	1		HSPA8	>tr|A8K7Q2|A8K7Q2_HUMAN Heat shock 70kDa protein 8 OS=Homo sapiens GN=HSPA8 PE=2 SV=1	1	46	1	1	75.9	0			0			290000000			265130000			0			0			0			0			0			0			0			0			0
2859;2412860;2412861;2412862;2412863;2412864;2412865;2412866;2412867;2412868;2412869;2412870;2412871;2412872;2412873;2412874;2412875;2412876;2412877;2412878;2412879;2412880;2412881;2412882;2412883;2412884;2412885;2412886;2412887;2412888;2412889;2412890;2412891;2412892;2412893;2412894;2412895;2412896;2412897;2412898;2412899;2412900;2412901;2412902;2412903;2412904;2412905;2412906;2412907;2412908;24…	189;190;191;192	1;213;282;313
F8VYL7;A8K7X6;B4DLC0;F8VRG9	22;22;18;15	1;1;1;1	0;0;0;0	Poly(rC)-binding protein 2	PCBP2	>tr|F8VYL7|F8VYL7_HUMAN Poly(rC)-binding protein 2 OS=Homo sapiens GN=PCBP2 PE=4 SV=1;>tr|A8K7X6|A8K7X6_HUMAN Poly(RC) binding protein 2, isoform CRA_b OS=Homo sapiens GN=PCBP2 PE=2 SV=1;>tr|B4DLC0|B4DLC0_HUMAN Poly(rC)-binding protein 2 OS=Homo sapiens GN	4	22	1	0	59.8	380130000			0			0			348360000			398650000			344550000			308890000			599530000			0			0			434250000			0			339520000
P49810;E5RJ26;A8K8D4;E5RHT1;P49810-2;C9J5P7	2;2;2;1;1;1	1;1;1;1;1;1	1;1;1;1;1;1	Presenilin-2;Presenilin-2 NTF subunit;Presenilin-2 CTF subunit	PSEN2	>sp|P49810|PSN2_HUMAN Presenilin-2 OS=Homo sapiens GN=PSEN2 PE=1 SV=1;>tr|E5RJ26|E5RJ26_HUMAN Presenilin 2 (Alzheimer disease 4) OS=Homo sapiens GN=PSEN2 PE=4 SV=1;>tr|A8K8D4|A8K8D4_HUMAN Presenilin 2 (Alzheimer disease 4), isoform CRA_e OS=Homo sapiens GN	6	2	1	1	5.1	0			0			0			0			0			0			0			0			0			0			0			0			0
Q9H425;E5RI90;A8K8R8;G5EA08	2;2;2;2	2;2;2;2	2;2;2;2	Uncharacterized protein C1orf198	C1orf198	>sp|Q9H425|CA198_HUMAN Uncharacterized protein C1orf198 OS=Homo sapiens GN=C1orf198 PE=1 SV=1;>tr|E5RI90|E5RI90_HUMAN Chromosome 1 open reading frame 198 (Fragment) OS=Homo sapiens GN=C1orf198 PE=4 SV=1;>tr|A8K8R8|A8K8R8_HUMAN Uncharacterized protein OS=Ho	4	2	2	2	2.8	198390000			36736000			0			50514000			0			0			0			54469000			0			0			0			155940000			102830000
P33981;A8K8U5;D6RF82;D6REX1;D6RIC6;D6RFY1	13;13;3;3;3;2	13;13;3;3;3;2	13;13;3;3;3;2	Dual specificity protein kinase TTK	TTK	>sp|P33981|TTK_HUMAN Dual specificity protein kinase TTK OS=Homo sapiens GN=TTK PE=1 SV=2;>tr|A8K8U5|A8K8U5_HUMAN TTK protein kinase OS=Homo sapiens GN=TTK PE=2 SV=1	6	13	13	13	21.8	59905000			0			157690000			161320000			169930000			70393000			116720000			116880000			352090000			131930000			165880000			52292000			228080000
A8K927	1	1	1		DYDC1	>tr|A8K927|A8K927_HUMAN Uncharacterized protein OS=Homo sapiens GN=DYDC1 PE=2 SV=1	1	1	1	1	10.9	0			0			0			0			0			0			0			0			0			0			0			0			0
O60861;O60861-1;H0Y751;A8KAC2;B7Z1Q2;O60861-2;F5H2K0	4;4;4;4;3;3;1	4;4;4;4;3;3;1	4;4;4;4;3;3;1	Growth arrest-specific protein 7	GAS7	>sp|O60861|GAS7_HUMAN Growth arrest-specific protein 7 OS=Homo sapiens GN=GAS7 PE=1 SV=3;>sp|O60861-1|GAS7_HUMAN Isoform 1 of Growth arrest-specific protein 7 OS=Homo sapiens GN=GAS7;>tr|H0Y751|H0Y751_HUMAN Growth arrest-specific 7 OS=Homo sapiens GN=GAS7	7	4	4	4	10.3	0			0			0			0			0			0			0			0			0			0			75044000			0			0
A8MPP1;Q96FC9;Q96FC9-2;Q96FC9-4;Q96FC9-3;C9JM28;Q92771;F5GXJ8;E7EN64;F6WZM0;F5H235;C9K0E8;B4DMS8;F5GYY1;F5GXL6;Q96FC9-5;H0Y3U9	4;3;3;3;3;3;2;2;2;2;2;2;2;1;1;1;1	4;3;3;3;3;3;2;2;2;2;2;2;2;1;1;1;1	4;3;3;3;3;3;2;2;2;2;2;2;2;1;1;1;1	Putative ATP-dependent RNA helicase DDX11-like protein 8;Probable ATP-dependent RNA helicase DDX11;Putative ATP-dependent RNA helicase DDX12	DDX11L8;DDX11;DDX12P	>sp|A8MPP1|D11L8_HUMAN Putative ATP-dependent RNA helicase DDX11-like protein 8 OS=Homo sapiens GN=DDX11L8 PE=1 SV=1;>sp|Q96FC9|DDX11_HUMAN Probable ATP-dependent RNA helicase DDX11 OS=Homo sapiens GN=DDX11 PE=1 SV=1;>sp|Q96FC9-2|DDX11_HUMAN Isoform 2 of P	17	4	4	4	7.4	83816000			141920000			132170000			103640000			48243000			0			0			0			0			0			61933000			0			0
Q03060-6;A8MPQ2;Q5W1B0;C9IYZ7;Q03060-21;C9JK96;E9PHM1;G5E998;F8W746;E9PAR2;A8K6A1;Q03060-9;A8K014;Q03060-8;Q03060;Q03060-2;Q96AG7;E9PBM5;C9IYM9;Q03060-14;C9K092;Q03060-13;Q5W1A7;Q03060-7;Q03060-12;C9JAW9;Q03060-22;Q03060-20;Q03060-16;Q03060-15;Q03060-1	3;3;3;3;3;3;3;3;2;2;2;2;2;2;1;1;1;1;1;1;1;1;1;1;1;1;1;1;1;1;1	1;1;1;1;1;1;1;1;0;0;0;0;0;0;1;1;1;1;1;1;1;1;1;1;1;1;1;1;1;1;1	1;1;1;1;1;1;1;1;0;0;0;0;0;0;1;1;1;1;1;1;1;1;1;1;1;1;1;1;1;1;1	cAMP-responsive element modulator	CREM	>sp|Q03060-6|CREM_HUMAN Isoform 3 of cAMP-responsive element modulator OS=Homo sapiens GN=CREM;>tr|A8MPQ2|A8MPQ2_HUMAN CAMP-responsive element modulator OS=Homo sapiens GN=CREM PE=4 SV=1;>tr|Q5W1B0|Q5W1B0_HUMAN CAMP responsive element modulator OS=Homo sap	31	3	1	1	8.6	0			0			0			44318000			0			0			0			0			0			0			18739000			0			0
A8MPS7;A8MPS7-3;A8MPS7-2	4;3;3	4;3;3	4;3;3	UPF0249 protein ydjC homolog	YDJC	>sp|A8MPS7|YDJC_HUMAN UPF0249 protein ydjC homolog OS=Homo sapiens GN=YDJC PE=2 SV=1;>sp|A8MPS7-3|YDJC_HUMAN Isoform 3 of UPF0249 protein ydjC homolog OS=Homo sapiens GN=YDJC;>sp|A8MPS7-2|YDJC_HUMAN Isoform 2 of UPF0249 protein ydjC homolog OS=Homo sapiens	3	4	4	4	15.2	0			138960000			149660000			128610000			153490000			80344000			170680000			185670000			0			165940000			195460000			0			0
Q9H5V9;A8MPX7;F5GWL7	4;4;4	4;4;4	4;4;4	UPF0428 protein CXorf56	CXorf56	>sp|Q9H5V9|CX056_HUMAN UPF0428 protein CXorf56 OS=Homo sapiens GN=CXorf56 PE=1 SV=1;>tr|A8MPX7|A8MPX7_HUMAN Chromosome X open reading frame 56, isoform CRA_b OS=Homo sapiens GN=CXorf56 PE=2 SV=1;>tr|F5GWL7|F5GWL7_HUMAN Chromosome X open reading frame 56 OS	3	4	4	4	22.1	0			330720000			551280000			740900000			477510000			657500000			721090000			521910000			723840000			626110000			538040000			664040000			737660000
O75140;O75140-4;A8MPX9;O75140-3;B4DH93;O75140-5;O75140-6;C9JIN9;O75140-2;F5GYZ8;H0Y770;O75140-7;B4DGG3;C9JGS4	11;11;11;10;10;10;8;8;6;6;5;5;2;1	11;11;11;10;10;10;8;8;6;6;5;5;2;1	11;11;11;10;10;10;8;8;6;6;5;5;2;1	DEP domain-containing protein 5	DEPDC5	>sp|O75140|DEPD5_HUMAN DEP domain-containing protein 5 OS=Homo sapiens GN=DEPDC5 PE=2 SV=1;>sp|O75140-4|DEPD5_HUMAN Isoform 4 of DEP domain-containing protein 5 OS=Homo sapiens GN=DEPDC5;>tr|A8MPX9|A8MPX9_HUMAN DEP domain-containing 5 OS=Homo sapiens GN=DE	14	11	11	11	10.6	159650000			133020000			235510000			0			87953000			0			156770000			0			82102000			0			0			0			0
P55196;A8MQ02;P55196-5;H0Y8L4;H0Y948	29;29;29;5;2	1;1;1;1;1	0;0;0;0;0	Afadin	MLLT4	>sp|P55196|AFAD_HUMAN Afadin OS=Homo sapiens GN=MLLT4 PE=1 SV=3;>tr|A8MQ02|A8MQ02_HUMAN Myeloid/lymphoid or mixed-lineage leukemia (trithorax homolog, Drosophila); translocated to, 4 OS=Homo sapiens GN=MLLT4 PE=4 SV=1;>sp|P55196-5|AFAD_HUMAN Isoform 5 of A	5	29	1	0	23.9	0			0			0			0			0			0			0			0			0			0			0			37554000			0
A8MQ07;E9PGY3;Q92565-2;C9JHF0;Q92565;C9JJU0;C9JBS6;C9JHM4	7;4;3;3;3;3;1;1	7;4;3;3;3;3;1;1	7;4;3;3;3;3;1;1		RAPGEF5	>tr|A8MQ07|A8MQ07_HUMAN Rap guanine nucleotide exchange factor (GEF) 5 OS=Homo sapiens GN=RAPGEF5 PE=4 SV=3;>tr|E9PGY3|E9PGY3_HUMAN Rap guanine nucleotide exchange factor (GEF) 5 OS=Homo sapiens GN=RAPGEF5 PE=4 SV=1	8	7	7	7	11.6	888340000			0			0			0			0			0			1079800000			0			0			0			1505800000			1282400000			0
Q96GZ6-6;Q96GZ6;Q96GZ6-5;D6RF72;D6R9S7;D6R9M9;D6RHE3;D6RDB0;D6R9X6;Q96GZ6-7;E7ES98;E7ENY4;A8MQ22;Q96GZ6-2	1;1;1;1;1;1;1;1;1;1;1;1;1;1	1;1;1;1;1;1;1;1;1;1;1;1;1;1	1;1;1;1;1;1;1;1;1;1;1;1;1;1	Solute carrier family 41 member 3	SLC41A3	>sp|Q96GZ6-6|S41A3_HUMAN Isoform 6 of Solute carrier family 41 member 3 OS=Homo sapiens GN=SLC41A3;>sp|Q96GZ6|S41A3_HUMAN Solute carrier family 41 member 3 OS=Homo sapiens GN=SLC41A3 PE=2 SV=2;>sp|Q96GZ6-5|S41A3_HUMAN Isoform 5 of Solute carrier family 41	14	1	1	1	3	182540000			118010000			97029000			160000000			166040000			162940000			179990000			114060000			290980000			234800000			92307000			155080000			175580000
O00258;A8MQ44;B7Z1T1	4;4;3	4;4;3	4;4;3	Tail-anchored protein insertion receptor WRB	WRB	>sp|O00258|WRB_HUMAN Tail-anchored protein insertion receptor WRB OS=Homo sapiens GN=WRB PE=1 SV=2;>tr|A8MQ44|A8MQ44_HUMAN Tryptophan rich basic protein OS=Homo sapiens GN=WRB PE=2 SV=1;>tr|B7Z1T1|B7Z1T1_HUMAN Tryptophan rich basic protein OS=Homo sapiens	3	4	4	4	21.8	8678200			0			0			0			0			0			0			0			0			0			0			0			0
Q0PNE2;E9PFB3;A8MQ59;Q0PNE2-2;C9JAS1;C9IYN7;C9JLH5;C9JA82;C9J2D6;C9J9N8;C9JEX8;F8WE64	8;8;8;7;7;6;5;5;5;5;5;4	8;8;8;7;7;6;5;5;5;5;5;4	8;8;8;7;7;6;5;5;5;5;5;4	Elongator complex protein 6	ELP6;C3orf75	>sp|Q0PNE2|CC075_HUMAN UPF0405 protein C3orf75 OS=Homo sapiens GN=C3orf75 PE=2 SV=1;>tr|E9PFB3|E9PFB3_HUMAN Chromosome 3 open reading frame 75 OS=Homo sapiens GN=C3orf75 PE=4 SV=1;>tr|A8MQ59|A8MQ59_HUMAN Uncharacterized protein OS=Homo sapiens GN=C3orf75 P	12	8	8	8	28.6	358640000			498900000			210610000			266780000			399040000			298500000			499340000			346800000			390830000			275300000			338310000			204350000			444860000
Q06787;A8MQB8;Q06787-8;Q06787-6;G3V0J0;Q06787-2;Q06787-4;Q06787-5;G8JL90;Q06787-7;Q06787-3;G8JLE9;Q8IXW7;F8W871	18;18;18;18;18;18;18;18;18;18;18;17;13;3	16;16;16;16;16;16;16;16;16;16;16;16;12;2	16;16;16;16;16;16;16;16;16;16;16;16;12;2	Fragile X mental retardation protein 1	FMR1	>sp|Q06787|FMR1_HUMAN Fragile X mental retardation protein 1 OS=Homo sapiens GN=FMR1 PE=1 SV=1;>tr|A8MQB8|A8MQB8_HUMAN Fragile X mental retardation 1 OS=Homo sapiens GN=FMR1 PE=4 SV=1;>sp|Q06787-8|FMR1_HUMAN Isoform 8 of Fragile X mental retardation protei	14	18	16	16	34	616250000			755940000			306960000			227630000			397400000			296160000			432810000			426580000			168880000			182410000			745210000			1869800000			528410000
Q8NHM5;A8MRS1;Q8NHM5-3;E7EML5;Q8NHM5-2;E7ET57;B4DSN4;E9PBI6;F8WBN2;Q1RLM7;F5H4X4;F5H6N6;F5H4A7;F5H1E0;F5H0A1;F5GXW2;F5GXC2	14;14;14;14;12;12;9;6;5;4;2;2;2;2;1;1;1	12;12;12;12;10;10;8;5;4;3;1;1;1;2;1;1;1	12;12;12;12;10;10;8;5;4;3;1;1;1;2;1;1;1	Lysine-specific demethylase 2B	KDM2B	>sp|Q8NHM5|KDM2B_HUMAN Lysine-specific demethylase 2B OS=Homo sapiens GN=KDM2B PE=1 SV=1;>tr|A8MRS1|A8MRS1_HUMAN Lysine (K)-specific demethylase 2B OS=Homo sapiens GN=KDM2B PE=2 SV=1;>sp|Q8NHM5-3|KDM2B_HUMAN Isoform 3 of Lysine-specific demethylase 2B OS=H	17	14	12	12	12.4	151630000			175840000			149780000			146100000			101020000			0			129700000			207390000			105750000			0			323020000			308820000			300010000
Q9BY42;A8MSH5;A2A2L5;A2A2L6	11;11;8;6	11;11;8;6	11;11;8;6	Protein RTF2 homolog	RTFDC1	>sp|Q9BY42|CT043_HUMAN UPF0549 protein C20orf43 OS=Homo sapiens GN=C20orf43 PE=1 SV=3;>tr|A8MSH5|A8MSH5_HUMAN Chromosome 20 open reading frame 43 OS=Homo sapiens GN=C20orf43 PE=4 SV=2;>tr|A2A2L5|A2A2L5_HUMAN Chromosome 20 open reading frame 43 (Fragment) O	4	11	11	11	37.3	2593300000			2612700000			2781500000			2682400000			1697400000			2767900000			3094300000			2573700000			2558000000			2054400000			2398900000			2325700000			2028400000
Q96AX2;A8MSP2;A8MXF5;A8MTC6;A8MZI4;B7Z3L0;Q96AX2-2;A8MYT0;A8MUU7;E9PMZ4	3;3;3;3;3;3;3;3;2;2	3;3;3;3;3;3;3;3;2;2	3;3;3;3;3;3;3;3;2;2	Ras-related protein Rab-37	RAB37	>sp|Q96AX2|RAB37_HUMAN Ras-related protein Rab-37 OS=Homo sapiens GN=RAB37 PE=1 SV=3;>tr|A8MSP2|A8MSP2_HUMAN RAB37, member RAS oncogene family OS=Homo sapiens GN=RAB37 PE=2 SV=1;>tr|A8MXF5|A8MXF5_HUMAN RAB37, member RAS oncogene family OS=Homo sapiens GN=R	10	3	3	3	17	0			0			199230000			165590000			0			0			140580000			97153000			0			0			0			0			0
A8MSQ1;O94880;O94880-2	11;10;8	11;10;8	11;10;8	PHD finger protein 14	PHF14	>tr|A8MSQ1|A8MSQ1_HUMAN Uncharacterized protein OS=Homo sapiens GN=PHF14 PE=4 SV=2;>sp|O94880|PHF14_HUMAN PHD finger protein 14 OS=Homo sapiens GN=PHF14 PE=1 SV=2;>sp|O94880-2|PHF14_HUMAN Isoform 2 of PHD finger protein 14 OS=Homo sapiens GN=PHF14	3	11	11	11	14.8	286960000			210770000			373600000			312760000			0			192520000			311130000			294680000			285790000			284150000			324310000			491370000			327470000
O15417;A8MSW5;C9JS29;O15417-2	1;1;1;1	1;1;1;1	1;1;1;1	Trinucleotide repeat-containing gene 18 protein	TNRC18	>sp|O15417|TNC18_HUMAN Trinucleotide repeat-containing gene 18 protein OS=Homo sapiens GN=TNRC18 PE=1 SV=3;>tr|A8MSW5|A8MSW5_HUMAN Uncharacterized protein OS=Homo sapiens GN=TNRC18 PE=4 SV=2;>tr|C9JS29|C9JS29_HUMAN Uncharacterized protein OS=Homo sapiens G	4	1	1	1	0.5	0			0			0			0			0			0			0			0			0			0			0			0			0
Q687X5;A8MSX4;C9JS50;Q687X5-2	3;3;3;2	3;3;3;2	3;3;3;2	Metalloreductase STEAP4	STEAP4	>sp|Q687X5|STEA4_HUMAN Metalloreductase STEAP4 OS=Homo sapiens GN=STEAP4 PE=1 SV=1;>tr|A8MSX4|A8MSX4_HUMAN Uncharacterized protein OS=Homo sapiens GN=STEAP4 PE=4 SV=2;>tr|C9JS50|C9JS50_HUMAN Uncharacterized protein OS=Homo sapiens GN=STEAP4 PE=4 SV=1;>sp|Q	4	3	3	3	10.5	0			0			0			0			0			0			0			220800000			0			0			0			0			100760000
Q9H446;E5RGQ3;A8MT24;E5RGS5;E5RJE3	7;7;7;3;2	7;7;7;3;2	7;7;7;3;2	RWD domain-containing protein 1	RWDD1	>sp|Q9H446|RWDD1_HUMAN RWD domain-containing protein 1 OS=Homo sapiens GN=RWDD1 PE=1 SV=1;>tr|E5RGQ3|E5RGQ3_HUMAN RWD domain-containing 1 (Fragment) OS=Homo sapiens GN=RWDD1 PE=4 SV=1;>tr|A8MT24|A8MT24_HUMAN RWD domain containing 1, isoform CRA_b OS=Homo s	5	7	7	7	19.3	427650000			419620000			572930000			0			650440000			754630000			435470000			473300000			380170000			473350000			404090000			371690000			376880000
P49840;A8MT37;F5H7D7	16;16;16	16;16;16	9;9;9	Glycogen synthase kinase-3 alpha	GSK3A	>sp|P49840|GSK3A_HUMAN Glycogen synthase kinase-3 alpha OS=Homo sapiens GN=GSK3A PE=1 SV=2;>tr|A8MT37|A8MT37_HUMAN Glycogen synthase kinase 3 alpha OS=Homo sapiens GN=GSK3A PE=4 SV=2;>tr|F5H7D7|F5H7D7_HUMAN Glycogen synthase kinase 3 alpha OS=Homo sapiens	3	16	16	9	35	2850000000			3868700000			4888200000			5276600000			4584700000			3832700000			4980600000			4925700000			5142400000			5156700000			4895900000			5600900000			4372300000
Q15485-2;Q15485;A8MT47	1;1;1	1;1;1	1;1;1	Ficolin-2	FCN2	>sp|Q15485-2|FCN2_HUMAN Isoform 2 of Ficolin-2 OS=Homo sapiens GN=FCN2;>sp|Q15485|FCN2_HUMAN Ficolin-2 OS=Homo sapiens GN=FCN2 PE=1 SV=2;>tr|A8MT47|A8MT47_HUMAN Uncharacterized protein OS=Homo sapiens GN=FCN2 PE=4 SV=1	3	1	1	1	8.4	0			0			0			0			235970000			0			0			0			0			0			0			0			0
Q7Z5J4;Q7Z5J4-2;C9JWB0;A8MTC3	8;8;8;8	8;8;8;8	3;3;3;3	Retinoic acid-induced protein 1	RAI1	>sp|Q7Z5J4|RAI1_HUMAN Retinoic acid-induced protein 1 OS=Homo sapiens GN=RAI1 PE=1 SV=2;>sp|Q7Z5J4-2|RAI1_HUMAN Isoform 2 of Retinoic acid-induced protein 1 OS=Homo sapiens GN=RAI1;>tr|C9JWB0|C9JWB0_HUMAN Retinoic acid-induced 1 OS=Homo sapiens GN=RAI1 PE=	4	8	8	3	6.9	223840000			118120000			172070000			0			135790000			228340000			0			0			0			261660000			379130000			0			145000000
O43670;A8MTG3;O43670-2;E1P660;H0Y3M2;O43670-3	9;9;9;9;9;6	9;9;9;9;9;6	9;9;9;9;9;6	Zinc finger protein 207	ZNF207	>sp|O43670|ZN207_HUMAN Zinc finger protein 207 OS=Homo sapiens GN=ZNF207 PE=1 SV=1;>tr|A8MTG3|A8MTG3_HUMAN Zinc finger protein 207 OS=Homo sapiens GN=ZNF207 PE=4 SV=1;>sp|O43670-2|ZN207_HUMAN Isoform 2 of Zinc finger protein 207 OS=Homo sapiens GN=ZNF207;>	6	9	9	9	19	10806000000			9942100000			11877000000			12776000000			14689000000			7573100000			16056000000			12955000000			8573500000			12465000000			14172000000			9287400000			11578000000
P30626;C9J0K6;B4DKK2;A8MTH6;B4DHQ6	12;12;12;12;6	12;12;12;12;6	12;12;12;12;6	Sorcin	SRI	>sp|P30626|SORCN_HUMAN Sorcin OS=Homo sapiens GN=SRI PE=1 SV=1;>tr|C9J0K6|C9J0K6_HUMAN Sorcin OS=Homo sapiens GN=SRI PE=4 SV=1;>tr|B4DKK2|B4DKK2_HUMAN Sorcin OS=Homo sapiens GN=SRI PE=2 SV=1;>tr|A8MTH6|A8MTH6_HUMAN Sorcin OS=Homo sapiens GN=SRI PE=4 SV=2;>	5	12	12	12	56.1	16333000000			18800000000			14112000000			9711000000			16575000000			15530000000			11692000000			11143000000			12511000000			11721000000			16214000000			19604000000			11762000000
A8MTM6	20	1	1	Disks large-associated protein 5	DLGAP5	>tr|A8MTM6|A8MTM6_HUMAN Discs, large homolog 7 (Drosophila), isoform CRA_c OS=Homo sapiens GN=DLGAP5 PE=4 SV=1	1	20	1	1	27.3	0			0			0			0			0			0			0			0			0			0			0			0			0
O14832;C9IYS5;A8MTS8;B1ALH6;C9JR86	3;3;3;3;2	3;3;3;3;2	3;3;3;3;2	Phytanoyl-CoA dioxygenase, peroxisomal	PHYH	>sp|O14832|PAHX_HUMAN Phytanoyl-CoA dioxygenase, peroxisomal OS=Homo sapiens GN=PHYH PE=1 SV=1;>tr|C9IYS5|C9IYS5_HUMAN Phytanoyl-CoA 2-hydroxylase (Fragment) OS=Homo sapiens GN=PHYH PE=4 SV=1;>tr|A8MTS8|A8MTS8_HUMAN Phytanoyl-CoA 2-hydroxylase OS=Homo sapi	5	3	3	3	9.5	0			0			316810000			287580000			0			0			0			0			511660000			0			0			0			0
Q96BU1;E9PIY5;E9PMK1;E9PL86;E9PSA0;A8MTZ6;Q96BU1-2	1;1;1;1;1;1;1	1;1;1;1;1;1;1	1;1;1;1;1;1;1	S100P-binding protein	S100PBP	>sp|Q96BU1|S1PBP_HUMAN S100P-binding protein OS=Homo sapiens GN=S100PBP PE=1 SV=1;>tr|E9PIY5|E9PIY5_HUMAN S100P-binding protein (Fragment) OS=Homo sapiens GN=S100PBP PE=4 SV=1;>tr|E9PMK1|E9PMK1_HUMAN S100P-binding protein (Fragment) OS=Homo sapiens GN=S100	7	1	1	1	4.9	0			0			0			0			0			0			0			0			0			0			0			0			0
Q86TN4;Q86TN4-2;A8MU17;F5H1K3;F5H6B6;F5H8A0;F5H2B2;H0YGY9	7;7;7;4;4;4;4;3	7;7;7;4;4;4;4;3	7;7;7;4;4;4;4;3	tRNA 2-phosphotransferase 1	TRPT1	>sp|Q86TN4|TRPT1_HUMAN tRNA 2-phosphotransferase 1 OS=Homo sapiens GN=TRPT1 PE=1 SV=2;>sp|Q86TN4-2|TRPT1_HUMAN Isoform 2 of tRNA 2-phosphotransferase 1 OS=Homo sapiens GN=TRPT1;>tr|A8MU17|A8MU17_HUMAN tRNA phosphotransferase 1 OS=Homo sapiens GN=TRPT1 PE	8	7	7	7	41.9	0			0			0			0			0			0			0			0			0			0			0			0			0
Q9BVK8;A8MU21;A8MWW0	2;2;1	2;2;1	2;2;1	Transmembrane protein 147	TMEM147	>sp|Q9BVK8|TM147_HUMAN Transmembrane protein 147 OS=Homo sapiens GN=TMEM147 PE=1 SV=1;>tr|A8MU21|A8MU21_HUMAN Transmembrane protein 147 OS=Homo sapiens GN=TMEM147 PE=4 SV=1;>tr|A8MWW0|A8MWW0_HUMAN Transmembrane protein 147 OS=Homo sapiens GN=TMEM147 PE=4 S	3	2	2	2	8.5	226450000			149420000			119230000			139450000			151890000			0			0			177600000			0			621770000			0			0			430820000
P55854;A8MUA9;B4DUW4;A8MU27;Q6EEV6	3;3;3;3;1	1;1;1;1;0	1;1;1;1;0	Small ubiquitin-related modifier 3	SUMO3	>sp|P55854|SUMO3_HUMAN Small ubiquitin-related modifier 3 OS=Homo sapiens GN=SUMO3 PE=1 SV=2;>tr|A8MUA9|A8MUA9_HUMAN SMT3 suppressor of mif two 3 homolog 3 (Yeast), isoform CRA_d OS=Homo sapiens GN=SUMO3 PE=4 SV=1;>tr|B4DUW4|B4DUW4_HUMAN Uncharacterized pr	5	3	1	1	27.2	0			0			0			0			0			0			159950000			0			26763000			0			0			378010000			0
Q9UJC3;A8MU44	2;2	1;1	1;1	Protein Hook homolog 1	HOOK1	>sp|Q9UJC3|HOOK1_HUMAN Protein Hook homolog 1 OS=Homo sapiens GN=HOOK1 PE=1 SV=2;>tr|A8MU44|A8MU44_HUMAN Uncharacterized protein OS=Homo sapiens GN=HOOK1 PE=2 SV=2	2	2	1	1	2.7	0			0			0			0			0			0			212680000			0			0			0			0			0			115900000
P68366;A8MUB1;C9JEV8;C9JQ00;C9JJQ8;C9JDL2	29;29;9;9;9;6	4;4;3;3;3;2	4;4;3;3;3;2	Tubulin alpha-4A chain	TUBA4A	>sp|P68366|TBA4A_HUMAN Tubulin alpha-4A chain OS=Homo sapiens GN=TUBA4A PE=1 SV=1;>tr|A8MUB1|A8MUB1_HUMAN Tubulin, alpha 1 (Testis specific), isoform CRA_a OS=Homo sapiens GN=TUBA4A PE=2 SV=1	6	29	4	4	62.7	37148000000			29781000000			25230000000			27647000000			28884000000			13553000000			15205000000			27753000000			37698000000			31794000000			18995000000			46995000000			22136000000
63;2053364;2053365;2053366;2053367;2053368;2053369;2053370;2053371;2053372;2053373;2053374;2053375;2053376;2053377;2053378;2053379;2053380;2053381;2053382;2053383;2053384;2053385;2053386;2053387;2053388;2053389;2053390;2053391;2053392;2053393;2053394;2053395;2053396;2053397;2053398;2053399;2053400;2053401;2053402;2053403;2053404;2053405;2053406;2053407;2053408;2053409;2053410;2053411;2053412;2053…
6399;1136400;1461722;1461723;1461724;1461725;1461726;1461727;1461728;1461729;1461730;1461731;1461732;1461733;1461734;1461735;1461736;1461737;1461738;1461739;1461740;1461741;1461742;1461743;1461744;1461745;1461746;1461747;1461748;1461749;1461750;1461751;1461752;1461753;1461754;1461755;1461756;1461757;1461758;1461759;1461760;1461761;1461762;1461763;1461764;1461765;1461766;1461767;1461768;1461769;14…
5257;2585258;2585259;2585260;2585261;2585262;2585263;2585264;2585265;2585266;2585267;2585268;2585269;2585270;2585271;2585272;2585273;2585274;2585275;2585276;2585277;2585278;2585279;2585280;2585281;2585282;2585283;2585284;2585285;2585286;2585287;2585288;2585289;2585290;2585291;2585292;2585293;2585294;2585295;2585296;2585297;2585298;2585299;2585300;2585301;2678098;2678099;2678100;2678101;2678102;26…	110;112;217;218;219;220	302;313;377;398;413;425
P09693;A8MUH3	2;2	2;2	2;2	T-cell surface glycoprotein CD3 gamma chain	CD3G	>sp|P09693|CD3G_HUMAN T-cell surface glycoprotein CD3 gamma chain OS=Homo sapiens GN=CD3G PE=1 SV=1;>tr|A8MUH3|A8MUH3_HUMAN CD3g molecule, gamma (CD3-TCR complex) OS=Homo sapiens GN=CD3G PE=4 SV=1	2	2	2	2	12.1	0			0			0			0			0			0			127960000			0			0			0			0			0			0
A8MUH7-2;A8MUH7	2;1	2;1	2;1	Putative PDZ domain-containing protein 1P	PDZK1P1	>sp|A8MUH7-2|PDZ1P_HUMAN Isoform 2 of Putative PDZ domain-containing protein 1P OS=Homo sapiens GN=PDZK1P1;>sp|A8MUH7|PDZ1P_HUMAN Putative PDZ domain-containing protein 1P OS=Homo sapiens GN=PDZK1P1 PE=5 SV=2	2	2	2	2	7.5	0			0			0			0			0			0			0			0			0			0			0			0			0
Q53HC9;A8MUM1;C9JVR6;F8WDS8;C9J0U9;D3YTH5;F8WDX0;F8WB12	11;11;6;5;5;5;2;2	11;11;6;5;5;5;2;2	11;11;6;5;5;5;2;2	Protein TSSC1	TSSC1	>sp|Q53HC9|TSSC1_HUMAN Protein TSSC1 OS=Homo sapiens GN=TSSC1 PE=1 SV=2;>tr|A8MUM1|A8MUM1_HUMAN Tumor-suppressing subtransferable candidate 1 OS=Homo sapiens GN=TSSC1 PE=4 SV=2;>tr|C9JVR6|C9JVR6_HUMAN Tumor-suppressing subtransferable candidate 1 (Fragment	8	11	11	11	40.3	234370000			527870000			779240000			684490000			457390000			0			333730000			177320000			277610000			675840000			120200000			0			328930000
A8MUS2;F5GZ99	9;1	1;1	1;1			>tr|A8MUS2|A8MUS2_HUMAN Lysine (K)-specific demethylase 5A OS=Homo sapiens GN=KDM5A PE=4 SV=2	2	9	1	1	13.3	0			167630000			286770000			398660000			0			38010000			76996000			218700000			957730000			0			124670000			276130000			134580000
A8MUW5;Q52LJ0;H0YNA1	14;12;2	14;12;2	11;10;2	Protein FAM98B	FAM98B	>tr|A8MUW5|A8MUW5_HUMAN Family with sequence similarity 98, member B OS=Homo sapiens GN=FAM98B PE=4 SV=1;>sp|Q52LJ0|FA98B_HUMAN Protein FAM98B OS=Homo sapiens GN=FAM98B PE=1 SV=1	3	14	14	11	40.4	1679600000			1512800000			2119300000			1699800000			1433100000			1752300000			2394900000			2165600000			3191600000			1161300000			1694100000			1723000000			1830900000
Q5M775;Q5M775-4;A8MV89;Q5M775-5;Q5M775-3;Q5M775-2;F5H2Z1;Q9BXL6;E7ETJ2	13;13;13;12;12;12;6;1;1	12;12;12;11;11;11;5;1;1	12;12;12;11;11;11;5;1;1	Cytospin-B	SPECC1	>sp|Q5M775|CYTSB_HUMAN Cytospin-B OS=Homo sapiens GN=SPECC1 PE=1 SV=1;>sp|Q5M775-4|CYTSB_HUMAN Isoform 4 of Cytospin-B OS=Homo sapiens GN=SPECC1;>tr|A8MV89|A8MV89_HUMAN Sperm antigen with calponin homology and coiled-coil domains 1 OS=Homo sapiens GN=SPECC	9	13	12	12	13.6	666250000			1581300000			631070000			547020000			1537000000			314700000			468420000			971370000			486770000			547260000			1876100000			193840000			333620000
Q8NHL6;A8MVE2;Q8NHL6-2	8;8;8	6;6;6	1;1;1	Leukocyte immunoglobulin-like receptor subfamily B member 1	LILRB1	>sp|Q8NHL6|LIRB1_HUMAN Leukocyte immunoglobulin-like receptor subfamily B member 1 OS=Homo sapiens GN=LILRB1 PE=1 SV=1;>tr|A8MVE2|A8MVE2_HUMAN Leukocyte immunoglobulin-like receptor, subfamily B (with TM and ITIM domains), member 1 OS=Homo sapiens GN=LILRB	3	8	6	1	17.1	0			1578600000			493630000			356060000			945330000			504960000			508390000			442870000			577480000			575490000			291090000			1322700000			553760000
P55083;A8MVM2	2;2	2;2	2;2	Microfibril-associated glycoprotein 4	MFAP4	>sp|P55083|MFAP4_HUMAN Microfibril-associated glycoprotein 4 OS=Homo sapiens GN=MFAP4 PE=1 SV=2;>tr|A8MVM2|A8MVM2_HUMAN Microfibrillar-associated protein 4 OS=Homo sapiens GN=MFAP4 PE=4 SV=1	2	2	2	2	9.8	656110000			0			0			0			668410000			0			61219000			0			0			0			0			0			0
A8MVU1	22	2	2	Putative neutrophil cytosol factor 1C	NCF1C	>sp|A8MVU1|NCF1C_HUMAN Putative neutrophil cytosol factor 1C OS=Homo sapiens GN=NCF1C PE=5 SV=1	1	22	2	2	62.6	0			819600000			0			0			0			369580000			406700000			0			0			0			0			0			0
F6RUR5;F6R3U9;B4DT81;D0EV57;E7EQ21;E7EN49;A8MVU7;Q5SPT7;P30511;E7EWC3;E7EQP4;P30511-3;B7Z760;C9JEI0;H0Y805;H0Y7W0;H0Y7Q7;H0Y5Q6;H0Y5J2;H0Y4C2;H0Y842;F6PQC2;P30511-2;E7EP64;Q6ZUW0;F8W0J9;E7ENA7;F6WKT5;F6W743;F6VS88;F6TMK2;F6T2X4;F6T2Q8;F6QUJ5	15;15;15;15;15;15;15;15;14;14;14;14;13;13;11;11;11;11;11;11;10;9;9;9;9;9;9;2;2;2;2;2;2;2	12;12;12;12;12;12;12;12;12;11;11;12;10;11;8;8;8;8;8;8;8;8;8;8;6;6;8;2;2;2;2;2;2;2	2;2;2;2;2;2;2;2;2;1;1;2;0;1;0;0;0;0;0;0;0;2;2;2;2;2;2;2;2;2;2;2;2;2	HLA class I histocompatibility antigen, alpha chain F	HLA-F	>tr|F6RUR5|F6RUR5_HUMAN Major histocompatibility complex, class I, F (Fragment) OS=Homo sapiens GN=HLA-F PE=3 SV=1;>tr|F6R3U9|F6R3U9_HUMAN Major histocompatibility complex, class I, F (Fragment) OS=Homo sapiens GN=HLA-F PE=3 SV=1;>tr|B4DT81|B4DT81_HUMAN Ma	34	15	12	2	46.7	0			158150000			1968300000			4836600000			634390000			1048400000			149130000			1215600000			756100000			1174700000			0			0			2548300000
Q9UMN6;A8MVY7;Q9UMN6-2	9;9;1	8;8;1	8;8;1	Histone-lysine N-methyltransferase 2B	KMT2B	>sp|Q9UMN6|MLL4_HUMAN Histone-lysine N-methyltransferase MLL4 OS=Homo sapiens GN=WBP7 PE=1 SV=1;>tr|A8MVY7|A8MVY7_HUMAN Uncharacterized protein OS=Homo sapiens PE=3 SV=1	3	9	8	8	3.6	2436600000			0			0			0			3319000000			1900100000			0			0			0			0			2897800000			2408100000			0
Q96F46;D3YTB4;A8MVY8	3;3;3	3;3;3	3;3;3	Interleukin-17 receptor A	IL17RA	>sp|Q96F46|I17RA_HUMAN Interleukin-17 receptor A OS=Homo sapiens GN=IL17RA PE=1 SV=2;>tr|D3YTB4|D3YTB4_HUMAN Interleukin 17 receptor A OS=Homo sapiens GN=IL17RA PE=4 SV=1;>tr|A8MVY8|A8MVY8_HUMAN Uncharacterized protein OS=Homo sapiens GN=IL17RA PE=4 SV=2	3	3	3	3	5.1	191520000			236650000			226840000			0			147410000			0			212310000			374620000			326400000			0			0			0			242350000
Q96G01;Q96G01-3;A8MVZ6;F8W113;F8VZX7;Q96G01-2;F8W056	13;13;13;13;1;1;1	10;10;10;10;1;1;1	10;10;10;10;1;1;1	Protein bicaudal D homolog 1	BICD1	>sp|Q96G01|BICD1_HUMAN Protein bicaudal D homolog 1 OS=Homo sapiens GN=BICD1 PE=1 SV=3;>sp|Q96G01-3|BICD1_HUMAN Isoform 3 of Protein bicaudal D homolog 1 OS=Homo sapiens GN=BICD1;>tr|A8MVZ6|A8MVZ6_HUMAN BICD1 protein OS=Homo sapiens GN=BICD1 PE=2 SV=3;>tr|	7	13	10	10	15.5	282830000			207450000			247860000			256100000			248800000			113060000			233080000			360050000			0			569960000			428130000			308940000			560070000
P62328;A8MW06;Q5T4B6	9;9;5	9;9;5	8;8;4	Thymosin beta-4;Hematopoietic system regulatory peptide	TMSB4X;TMSB4XP4	>sp|P62328|TYB4_HUMAN Thymosin beta-4 OS=Homo sapiens GN=TMSB4X PE=1 SV=2;>sp|A8MW06|TMSL3_HUMAN Thymosin beta-4-like protein 3 OS=Homo sapiens GN=TMSL3 PE=2 SV=1;>tr|Q5T4B6|Q5T4B6_HUMAN HCG1780554 OS=Homo sapiens GN=TMSL4 PE=4 SV=1	3	9	9	8	88.6	56238000000			132800000000			716200000000			289790000000			62282000000			96974000000			28036000000			39958000000			137200000000			171410000000			37681000000			45633000000			114920000000
Q13029;Q13029-2;Q5THJ1;Q13029-3;A8MWY4;A8MW16	6;6;6;6;6;6	6;6;6;6;6;6	6;6;6;6;6;6	PR domain zinc finger protein 2	PRDM2	>sp|Q13029|PRDM2_HUMAN PR domain zinc finger protein 2 OS=Homo sapiens GN=PRDM2 PE=1 SV=3;>sp|Q13029-2|PRDM2_HUMAN Isoform 2 of PR domain zinc finger protein 2 OS=Homo sapiens GN=PRDM2;>tr|Q5THJ1|Q5THJ1_HUMAN PR domain containing 2, with ZNF domain OS=Homo	6	6	6	6	4.5	210540000			139440000			0			201770000			236790000			0			0			0			192990000			0			0			0			0
A8MW45;F5H7G6;C9JH30	11;6;6	2;1;1	2;1;1			>tr|A8MW45|A8MW45_HUMAN Uncharacterized protein OS=Homo sapiens PE=3 SV=1;>tr|F5H7G6|F5H7G6_HUMAN Uncharacterized protein OS=Homo sapiens PE=4 SV=1;>tr|C9JH30|C9JH30_HUMAN Uncharacterized protein OS=Homo sapiens PE=4 SV=2	3	11	2	2	20.9	1241200000			0			0			0			0			0			0			0			0			0			0			0			0
O43660;A8MW61;O43660-2;H0YA24;D6RA26;B7Z982;H0YAA2	26;26;25;10;7;4;3	26;26;25;10;7;4;3	26;26;25;10;7;4;3	Pleiotropic regulator 1	PLRG1	>sp|O43660|PLRG1_HUMAN Pleiotropic regulator 1 OS=Homo sapiens GN=PLRG1 PE=1 SV=1;>tr|A8MW61|A8MW61_HUMAN Pleiotropic regulator 1 OS=Homo sapiens GN=PLRG1 PE=4 SV=1;>sp|O43660-2|PLRG1_HUMAN Isoform 2 of Pleiotropic regulator 1 OS=Homo sapiens GN=PLRG1	7	26	26	26	59.7	5264500000			4651400000			5857200000			4861000000			5581700000			5145000000			6448200000			6115000000			3969600000			4312900000			4433700000			3991400000			4324800000
A8MW92;A8MW92-4	7;7	7;7	0;0	PHD finger protein 20-like protein 1	PHF20L1	>sp|A8MW92|P20L1_HUMAN PHD finger protein 20-like protein 1 OS=Homo sapiens GN=PHF20L1 PE=1 SV=2;>sp|A8MW92-4|P20L1_HUMAN Isoform 4 of PHD finger protein 20-like protein 1 OS=Homo sapiens GN=PHF20L1	2	7	7	0	9.2	250540000			0			0			0			311910000			0			0			0			0			0			248290000			0			0
O15371;B4DVY1;A8MWD3;B0QYA5;B0QYA3;B0QYA4;B0QYA6;B0QYA7;B0QYA8	25;25;25;11;10;9;5;5;4	25;25;25;11;10;9;5;5;4	25;25;25;11;10;9;5;5;4	Eukaryotic translation initiation factor 3 subunit D	EIF3D	>sp|O15371|EIF3D_HUMAN Eukaryotic translation initiation factor 3 subunit D OS=Homo sapiens GN=EIF3D PE=1 SV=1;>tr|B4DVY1|B4DVY1_HUMAN Eukaryotic translation initiation factor 3, subunit D OS=Homo sapiens GN=EIF3D PE=2 SV=1;>tr|A8MWD3|A8MWD3_HUMAN Eukaryot	9	25	25	25	56.8	15728000000			13637000000			13115000000			15776000000			11840000000			15626000000			11393000000			14783000000			12955000000			17682000000			15997000000			18982000000			14412000000
P62308;A8MWD9;Q49AN9;F5H013;F5H5R7;C9JVQ0	5;5;3;3;3;3	5;5;3;3;3;3	5;5;3;3;3;3	Small nuclear ribonucleoprotein G;Small nuclear ribonucleoprotein G-like protein	SNRPG	>sp|P62308|RUXG_HUMAN Small nuclear ribonucleoprotein G OS=Homo sapiens GN=SNRPG PE=1 SV=1;>sp|A8MWD9|RUXGL_HUMAN Small nuclear ribonucleoprotein G-like protein OS=Homo sapiens PE=3 SV=2;>tr|Q49AN9|Q49AN9_HUMAN SNRPG protein OS=Homo sapiens GN=SNRPG PE=4 S	6	5	5	5	36.8	4513500000			4850400000			5533400000			4834500000			3749000000			5306300000			6182300000			5642900000			5747700000			4670100000			4858100000			5160000000			6440800000
P50222;P50221;A8MWF9	1;1;1	1;1;1	1;1;1	Homeobox protein MOX-2;Homeobox protein MOX-1	MEOX2;MEOX1	>sp|P50222|MEOX2_HUMAN Homeobox protein MOX-2 OS=Homo sapiens GN=MEOX2 PE=1 SV=2;>sp|P50221|MEOX1_HUMAN Homeobox protein MOX-1 OS=Homo sapiens GN=MEOX1 PE=2 SV=1;>tr|A8MWF9|A8MWF9_HUMAN Mesenchyme homeobox 1 OS=Homo sapiens GN=MEOX1 PE=3 SV=1	3	1	1	1	4.6	0			0			280860000			509210000			0			0			0			260560000			329270000			0			0			0			0
A8MWK0	1	1	1	Putative fatty acid desaturase 2-like protein FADS2P1	FADS2P1	>sp|A8MWK0|FAD2L_HUMAN Fatty acid desaturase 2-like protein OS=Homo sapiens PE=3 SV=2	1	1	1	1	2.3	0			0			0			0			0			0			0			0			0			0			0			0			0
P19022;A8MWK3	5;5	5;5	5;5	Cadherin-2	CDH2	>sp|P19022|CADH2_HUMAN Cadherin-2 OS=Homo sapiens GN=CDH2 PE=1 SV=4;>tr|A8MWK3|A8MWK3_HUMAN Cadherin 2, type 1, N-cadherin (neuronal) OS=Homo sapiens GN=CDH2 PE=2 SV=1	2	5	5	5	9.9	0			586980000			0			0			0			0			0			0			0			0			0			0			0
Q8WYR4;A8MWV0	1;1	1;1	1;1	Radial spoke head 1 homolog	RSPH1	>sp|Q8WYR4|RSPH1_HUMAN Radial spoke head 1 homolog OS=Homo sapiens GN=RSPH1 PE=2 SV=1;>tr|A8MWV0|A8MWV0_HUMAN Radial spoke head 1 homolog (Chlamydomonas) OS=Homo sapiens GN=RSPH1 PE=4 SV=1	2	1	1	1	4.5	164390000			0			0			0			0			0			0			0			0			0			0			0			0
Q96HR9;A8MWX0	1;1	1;1	1;1	Receptor expression-enhancing protein 6	REEP6	>sp|Q96HR9|REEP6_HUMAN Receptor expression-enhancing protein 6 OS=Homo sapiens GN=REEP6 PE=1 SV=1;>tr|A8MWX0|A8MWX0_HUMAN Receptor accessory protein 6, isoform CRA_a OS=Homo sapiens GN=REEP6 PE=4 SV=1	2	1	1	1	7.1	0			16952000			10089000			19970000			0			0			0			41187000			0			0			0			0			0
O94967;O94967-2;O94967-3;A8MX09;E9PKZ6;E9PR96	8;8;8;8;2;2	8;8;8;8;2;2	8;8;8;8;2;2	WD repeat-containing protein 47	WDR47	>sp|O94967|WDR47_HUMAN WD repeat-containing protein 47 OS=Homo sapiens GN=WDR47 PE=1 SV=1;>sp|O94967-2|WDR47_HUMAN Isoform 2 of WD repeat-containing protein 47 OS=Homo sapiens GN=WDR47;>sp|O94967-3|WDR47_HUMAN Isoform 3 of WD repeat-containing protein 47 O	6	8	8	8	12.5	0			0			100860000			51690000			0			0			0			97926000			0			0			58086000			48428000			102530000
Q9NVN8;A8MX10;Q52LT0	9;9;1	9;9;1	9;9;1	Guanine nucleotide-binding protein-like 3-like protein	GNL3L	>sp|Q9NVN8|GNL3L_HUMAN Guanine nucleotide-binding protein-like 3-like protein OS=Homo sapiens GN=GNL3L PE=1 SV=1;>tr|A8MX10|A8MX10_HUMAN Uncharacterized protein OS=Homo sapiens GN=GNL3L PE=4 SV=1	3	9	9	9	19.1	179110000			0			326990000			269850000			357750000			413750000			279810000			289090000			229120000			466980000			446980000			0			248290000
P52179;A8MX12;P52179-2	12;12;11	12;12;11	12;12;11	Myomesin-1	MYOM1	>sp|P52179|MYOM1_HUMAN Myomesin-1 OS=Homo sapiens GN=MYOM1 PE=1 SV=2;>tr|A8MX12|A8MX12_HUMAN Myomesin 1, 185kDa OS=Homo sapiens GN=MYOM1 PE=4 SV=2;>sp|P52179-2|MYOM1_HUMAN Isoform 2 of Myomesin-1 OS=Homo sapiens GN=MYOM1	3	12	12	12	8.9	449430000			331580000			181030000			213520000			1939900000			743530000			280220000			303790000			857980000			490800000			388000000			239950000			214840000
A8MX21;Q9UKI3	2;2	2;2	2;2	Pre-B lymphocyte protein 3	VPREB3	>tr|A8MX21|A8MX21_HUMAN Pre-B lymphocyte 3 OS=Homo sapiens GN=VPREB3 PE=4 SV=2;>sp|Q9UKI3|VPRE3_HUMAN Pre-B lymphocyte protein 3 OS=Homo sapiens GN=VPREB3 PE=2 SV=1	2	2	2	2	22.4	109310000			0			0			266650000			121740000			0			0			0			0			0			161250000			0			0
P11308-1;P11308-2;B5MDW0;E7EQA2;A8MX39;A8MZ24;P11308-4;B5MEG8;P11308;P11308-5;P11308-6	3;3;3;3;3;3;3;3;3;1;1	3;3;3;3;3;3;3;3;3;1;1	3;3;3;3;3;3;3;3;3;1;1	Transcriptional regulator ERG	ERG	>sp|P11308-1|ERG_HUMAN Isoform ERG-2 of Transcriptional regulator ERG OS=Homo sapiens GN=ERG;>sp|P11308-2|ERG_HUMAN Isoform ERG-1 of Transcriptional regulator ERG OS=Homo sapiens GN=ERG;>tr|B5MDW0|B5MDW0_HUMAN V-ets erythroblastosis virus E26 oncogene homo	11	3	3	3	12.1	0			0			0			0			950380000			0			0			0			0			0			0			0			0
P18074;A8MX75;E9PM96;E7EVE9;Q7KZU6;B4E0F6	14;14;11;11;9;2	14;14;11;11;9;2	14;14;11;11;9;2	TFIIH basal transcription factor complex helicase XPD subunit	ERCC2	>sp|P18074|ERCC2_HUMAN TFIIH basal transcription factor complex helicase XPD subunit OS=Homo sapiens GN=ERCC2 PE=1 SV=1;>tr|A8MX75|A8MX75_HUMAN Excision repair cross-complementing rodent repair deficiency, complementation group 2 OS=Homo sapiens GN=ERCC2 P	6	14	14	14	23.9	1113400000			1367200000			1982700000			1619500000			1416400000			1509800000			1891500000			1216100000			1463100000			902970000			986870000			1964700000			1127000000
Q13492;Q13492-3;Q13492-2;F8VPG7;A8MX97;E9PN05;E9PKP6;E9PI56;E9PLJ8;H0YCY1;E9PK13;O60641;E9PJT1;E5RFU0;E5RHK9;E5RFC6;E5RK51;E5RIJ5;E5RGY9;O60641-3;E5RI02;E9PDG8;F5GWN7	16;16;16;16;16;14;5;5;5;4;3;2;2;2;2;2;2;2;2;2;2;2;2	16;16;16;16;16;14;5;5;5;4;3;2;2;2;2;2;2;2;2;2;2;2;2	13;13;13;13;13;11;5;5;5;1;3;2;2;2;2;2;2;2;2;2;2;2;2	Phosphatidylinositol-binding clathrin assembly protein	PICALM	>sp|Q13492|PICAL_HUMAN Phosphatidylinositol-binding clathrin assembly protein OS=Homo sapiens GN=PICALM PE=1 SV=2;>sp|Q13492-3|PICAL_HUMAN Isoform 3 of Phosphatidylinositol-binding clathrin assembly protein OS=Homo sapiens GN=PICALM;>sp|Q13492-2|PICAL_HUMA	23	16	16	13	31.9	13849000000			17943000000			8931100000			12282000000			12526000000			13421000000			12469000000			14471000000			11327000000			11598000000			13020000000			12546000000			13377000000
Q14849;F5H0G2;A8MXA4	3;3;3	3;3;3	3;3;3	StAR-related lipid transfer protein 3	STARD3	>sp|Q14849|STAR3_HUMAN StAR-related lipid transfer protein 3 OS=Homo sapiens GN=STARD3 PE=1 SV=2;>tr|F5H0G2|F5H0G2_HUMAN StAR-related lipid transfer (START) domain-containing 3 OS=Homo sapiens GN=STARD3 PE=4 SV=1;>tr|A8MXA4|A8MXA4_HUMAN StAR-related lipid	3	3	3	3	12.4	158630000			0			0			0			269710000			0			0			0			0			0			0			0			0
Q96FZ5-2;F8WDZ3;Q96FZ5;A8MXC8	3;3;3;3	3;3;3;3	3;3;3;3	CKLF-like MARVEL transmembrane domain-containing protein 7	CMTM7	>sp|Q96FZ5-2|CKLF7_HUMAN Isoform 2 of CKLF-like MARVEL transmembrane domain-containing protein 7 OS=Homo sapiens GN=CMTM7;>tr|F8WDZ3|F8WDZ3_HUMAN CKLF-like MARVEL transmembrane domain-containing 7 OS=Homo sapiens GN=CMTM7 PE=4 SV=1;>sp|Q96FZ5|CKLF7_HUMAN C	4	3	3	3	33.8	0			125470000			0			0			309680000			0			0			0			833570000			0			0			237470000			0
A8MXD3	1	1	1			>tr|A8MXD3|A8MXD3_HUMAN Uncharacterized protein OS=Homo sapiens PE=4 SV=1	1	1	1	1	6.6	0			0			0			0			0			0			0			0			0			0			0			139860000			0
A8MXE2	1	1	1	Putative UDP-GlcNAc:betaGal beta-1,3-N-acetylglucosaminyltransferase LOC402377		>sp|A8MXE2|YI036_HUMAN Putative UDP-GlcNAc:betaGal beta-1,3-N-acetylglucosaminyltransferase LOC402377 OS=Homo sapiens PE=5 SV=2	1	1	1	1	2.7	0			189820000			315280000			0			0			0			276480000			0			0			0			0			0			0
Q6NUT3-2;E9PAJ8;Q6NUT3;A8MXP7	1;1;1;1	1;1;1;1	1;1;1;1	Major facilitator superfamily domain-containing protein 12	MFSD12	>sp|Q6NUT3-2|MFS12_HUMAN Isoform 2 of Major facilitator superfamily domain-containing protein 12 OS=Homo sapiens GN=MFSD12;>tr|E9PAJ8|E9PAJ8_HUMAN Major facilitator superfamily domain containing 12 OS=Homo sapiens GN=C19orf28 PE=4 SV=1;>sp|Q6NUT3|MFS12_HUM	4	1	1	1	5.5	0			0			0			0			0			0			0			0			0			0			0			0			0
A8MXP9;D6R991;H0Y8T4;Q68E03;D6RBK5;D6R8Z5;D6R9F3;D6RBS2;D6RCM3;D6REK4;D6RBI2;D6RE02;D6RIA2;D6RB45;D6RAM9;D6RAY2	60;34;23;14;6;4;3;3;3;3;3;3;3;2;2;2	60;34;23;14;6;4;3;3;3;3;3;3;3;2;2;2	3;0;0;3;0;0;0;0;0;0;0;0;0;0;0;0		MATR3	>tr|A8MXP9|A8MXP9_HUMAN Uncharacterized protein OS=Homo sapiens GN=MATR3 PE=4 SV=1;>tr|D6R991|D6R991_HUMAN Matrin 3 (Fragment) OS=Homo sapiens GN=MATR3 PE=4 SV=1	16	60	60	3	60	123650000000			110280000000			119850000000			131940000000			118410000000			129030000000			128920000000			114400000000			131750000000			132860000000			128270000000			124690000000			117530000000
2230634;2230635;2230636;2230637;2230638;2230639;2230640;2230641;2230642;2230643;2230644;2230645;2230646;2230647;2230648;2230649;2230650;2230651;2230652;2230653;2230654;2230655;2230656;2230657;2230658;2230659;2230660;2230661;2230662;2230663;2230664;2230665;2230666;2230667;2230668;2230669;2230670;2230671;2230672;2230673;2230674;2230675;2230676;2230677;2230678;2230679;2230680;2230681;2230682;2230683…	247;248;249;250;251;252	38;217;403;539;546;548
O95399;Q5H8X8;O95399-2;A8MXQ0	1;1;1;1	1;1;1;1	1;1;1;1	Urotensin-2	UTS2	>sp|O95399|UTS2_HUMAN Urotensin-2 OS=Homo sapiens GN=UTS2 PE=1 SV=1;>tr|Q5H8X8|Q5H8X8_HUMAN Uncharacterized protein OS=Homo sapiens GN=UTS2 PE=2 SV=1;>sp|O95399-2|UTS2_HUMAN Isoform 2 of Urotensin-2 OS=Homo sapiens GN=UTS2;>tr|A8MXQ0|A8MXQ0_HUMAN Urotensin	4	1	1	1	6.5	1382800000			1084000000			0			0			1320200000			2197800000			1437500000			986950000			3218200000			0			1600800000			2171500000			2213100000
P53801;A8MZH8;A8MXQ1	1;1;1	1;1;1	1;1;1	Pituitary tumor-transforming gene 1 protein-interacting protein	PTTG1IP	>sp|P53801|PTTG_HUMAN Pituitary tumor-transforming gene 1 protein-interacting protein OS=Homo sapiens GN=PTTG1IP PE=1 SV=1;>tr|A8MZH8|A8MZH8_HUMAN Pituitary tumor-transforming 1-interacting protein OS=Homo sapiens GN=PTTG1IP PE=4 SV=1;>tr|A8MXQ1|A8MXQ1_HUM	3	1	1	1	10	0			0			0			0			0			0			0			0			0			0			0			0			0
Q9Y608;Q9Y608-2;Q9Y608-4;A8MXR0;Q9Y608-3;C9JSU1;C9JJC9;C9JC17;C9J321;C9J0U5	13;13;13;13;6;5;1;1;1;1	12;12;12;12;6;4;1;1;1;1	12;12;12;12;6;4;1;1;1;1	Leucine-rich repeat flightless-interacting protein 2	LRRFIP2	>sp|Q9Y608|LRRF2_HUMAN Leucine-rich repeat flightless-interacting protein 2 OS=Homo sapiens GN=LRRFIP2 PE=1 SV=1;>sp|Q9Y608-2|LRRF2_HUMAN Isoform 2 of Leucine-rich repeat flightless-interacting protein 2 OS=Homo sapiens GN=LRRFIP2;>sp|Q9Y608-4|LRRF2_HUMAN	10	13	12	12	17.9	630330000			454170000			622990000			661270000			558060000			1086100000			1029600000			705300000			913670000			0			1228800000			524250000			1444900000
A8MXV4	13	13	13	Nucleoside diphosphate-linked moiety X motif 19, mitochondrial	NUDT19	>sp|A8MXV4|NUD19_HUMAN Nucleoside diphosphate-linked moiety X motif 19, mitochondrial OS=Homo sapiens GN=NUDT19 PE=1 SV=1	1	13	13	13	42.1	586440000			532050000			227540000			490560000			409070000			395550000			676590000			472640000			662270000			0			441350000			665710000			482390000
O75880;A8MY34	6;6	6;6	6;6	Protein SCO1 homolog, mitochondrial	SCO1	>sp|O75880|SCO1_HUMAN Protein SCO1 homolog, mitochondrial OS=Homo sapiens GN=SCO1 PE=1 SV=1;>tr|A8MY34|A8MY34_HUMAN SCO cytochrome oxidase deficient homolog 1 (yeast) OS=Homo sapiens GN=SCO1 PE=4 SV=1	2	6	6	6	17.9	342670000			227270000			235300000			126720000			159440000			169230000			225150000			209220000			203140000			228950000			218580000			206900000			267720000
O14874;Q96G95;A8MY43;E9PF13	6;6;6;4	6;6;6;4	6;6;6;4	[3-methyl-2-oxobutanoate dehydrogenase [lipoamide]] kinase, mitochondrial	BCKDK	>sp|O14874|BCKD_HUMAN [3-methyl-2-oxobutanoate dehydrogenase [lipoamide]] kinase, mitochondrial OS=Homo sapiens GN=BCKDK PE=1 SV=2;>tr|Q96G95|Q96G95_HUMAN BCKDK protein OS=Homo sapiens GN=BCKDK PE=2 SV=1;>tr|A8MY43|A8MY43_HUMAN Branched chain ketoacid dehy	4	6	6	6	21.4	692400000			1634000000			423530000			250400000			315470000			630180000			302150000			0			128910000			350860000			697120000			434560000			305130000
A8MY94;Q96IQ9	4;2	4;2	4;2	Zinc finger protein 414	ZNF414	>tr|A8MY94|A8MY94_HUMAN Uncharacterized protein OS=Homo sapiens GN=ZNF414 PE=4 SV=1;>sp|Q96IQ9|ZN414_HUMAN Zinc finger protein 414 OS=Homo sapiens GN=ZNF414 PE=2 SV=2	2	4	4	4	13.3	0			0			0			0			0			0			0			0			0			0			0			0			0
A8MYC7;Q8N2K1;B1AMF0;Q8N2K1-2;A6NGS0;D6RB84;B1AMF1	4;4;4;4;3;1;1	4;4;4;4;3;1;1	4;4;4;4;3;1;1	Ubiquitin-conjugating enzyme E2 J2	UBE2J2	>tr|A8MYC7|A8MYC7_HUMAN Ubiquitin-conjugating enzyme E2, J2 (UBC6 homolog, yeast), isoform CRA_d OS=Homo sapiens GN=UBE2J2 PE=4 SV=1;>sp|Q8N2K1|UB2J2_HUMAN Ubiquitin-conjugating enzyme E2 J2 OS=Homo sapiens GN=UBE2J2 PE=1 SV=3;>tr|B1AMF0|B1AMF0_HUMAN Ubiqu	7	4	4	4	20	40531000			49655000			0			0			69512000			76933000			91278000			0			0			0			69387000			55144000			0
Q6PFW1;Q6PFW1-6;A8MYH2;Q6PFW1-5;Q6PFW1-7;Q6PFW1-4;Q6PFW1-3;F8W9A8;B7WPL9;Q6PFW1-2	10;10;10;10;10;10;10;10;10;10	5;5;5;5;5;5;5;5;5;5	5;5;5;5;5;5;5;5;5;5	Inositol hexakisphosphate and diphosphoinositol-pentakisphosphate kinase 1	PPIP5K1	>sp|Q6PFW1|VIP1_HUMAN Inositol hexakisphosphate and diphosphoinositol-pentakisphosphate kinase 1 OS=Homo sapiens GN=PPIP5K1 PE=1 SV=1;>sp|Q6PFW1-6|VIP1_HUMAN Isoform 6 of Inositol hexakisphosphate and diphosphoinositol-pentakisphosphate kinase 1 OS=Homo sa	10	10	5	5	8.5	76826000			91735000			90899000			0			0			0			0			0			0			0			94802000			36618000			0
Q9BZG1;E9PEJ9;A8MYQ9;C9JBG0;C9JI96;H0Y4D1;Q9BZG1-2;E7ES60;C9J3R5;B4DNC0;C9JY26	7;7;7;6;6;5;5;5;5;5;3	7;7;7;6;6;5;5;5;5;5;3	7;7;7;6;6;5;5;5;5;5;3	Ras-related protein Rab-34	RAB34	>sp|Q9BZG1|RAB34_HUMAN Ras-related protein Rab-34 OS=Homo sapiens GN=RAB34 PE=1 SV=1;>tr|E9PEJ9|E9PEJ9_HUMAN RAB34, member RAS oncogene family OS=Homo sapiens GN=RAB34 PE=4 SV=1;>tr|A8MYQ9|A8MYQ9_HUMAN RAB34, member RAS oncogene family OS=Homo sapiens GN=R	11	7	7	7	29.3	334940000			373980000			115370000			134740000			353420000			0			0			201000000			0			0			0			0			405000000
Q15139;A8MYR5;F8WBA3;H0YHL5	8;8;8;1	2;2;2;1	2;2;2;1	Serine/threonine-protein kinase D1;Serine/threonine-protein kinase D	PRKD1	>sp|Q15139|KPCD1_HUMAN Serine/threonine-protein kinase D1 OS=Homo sapiens GN=PRKD1 PE=1 SV=2;>tr|A8MYR5|A8MYR5_HUMAN Uncharacterized protein OS=Homo sapiens GN=PRKD1 PE=4 SV=1;>tr|F8WBA3|F8WBA3_HUMAN Protein kinase D1 OS=Homo sapiens GN=PRKD1 PE=4 SV=1	4	8	2	2	11.6	137920000			0			0			207570000			262600000			0			0			0			0			0			0			0			0
Q9UPQ9;Q9UPQ9-1;A8MYY3;C9J5L7;H0Y720	10;10;10;10;7	10;10;10;10;7	4;4;4;4;4	Trinucleotide repeat-containing gene 6B protein	TNRC6B	>sp|Q9UPQ9|TNR6B_HUMAN Trinucleotide repeat-containing gene 6B protein OS=Homo sapiens GN=TNRC6B PE=1 SV=4;>sp|Q9UPQ9-1|TNR6B_HUMAN Isoform 2 of Trinucleotide repeat-containing gene 6B protein OS=Homo sapiens GN=TNRC6B;>tr|A8MYY3|A8MYY3_HUMAN Trinucleotide	5	10	10	4	7.8	252290000			0			260640000			299730000			209810000			0			0			311110000			186800000			0			0			0			206780000
Q99733;F5HFY4;A8MZ22;C9J6D1;C9JZI7;A8MXH2;E9PKT8;E9PS34;E9PNJ7;E9PNW0;E9PJJ2;E9PKI2;C9J1B1;E9PP22;H0YCI4	16;16;16;14;14;13;13;12;12;11;11;4;4;4;3	16;16;16;14;14;13;13;12;12;11;11;4;4;4;3	14;14;14;12;12;11;11;10;10;9;9;4;4;4;3	Nucleosome assembly protein 1-like 4	NAP1L4;NAP1L4b	>sp|Q99733|NP1L4_HUMAN Nucleosome assembly protein 1-like 4 OS=Homo sapiens GN=NAP1L4 PE=1 SV=1;>tr|F5HFY4|F5HFY4_HUMAN Nucleosome assembly protein 1-like 4 OS=Homo sapiens GN=NAP1L4b PE=2 SV=1;>tr|A8MZ22|A8MZ22_HUMAN Nucleosome assembly protein 1-like 4 O	15	16	16	14	42.7	51391000000			49736000000			57739000000			67806000000			48617000000			50655000000			47060000000			76603000000			55264000000			80046000000			58774000000			78869000000			46482000000
Q86W34;A8MZ48	5;5	5;5	3;3	Archaemetzincin-2	AMZ2	>sp|Q86W34|AMZ2_HUMAN Archaemetzincin-2 OS=Homo sapiens GN=AMZ2 PE=1 SV=2;>tr|A8MZ48|A8MZ48_HUMAN Uncharacterized protein OS=Homo sapiens GN=AMZ2 PE=4 SV=1	2	5	5	3	16.7	110050000			166350000			79885000			0			124470000			0			0			211850000			173200000			104410000			0			0			0
P14406;A8MZ71;D6RIE3;D6RGV5;D6R9C3	2;2;2;2;1	2;2;2;2;1	2;2;2;2;1	Cytochrome c oxidase subunit 7A2, mitochondrial	COX7A2	>sp|P14406|CX7A2_HUMAN Cytochrome c oxidase subunit 7A2, mitochondrial OS=Homo sapiens GN=COX7A2 PE=1 SV=1;>tr|A8MZ71|A8MZ71_HUMAN Uncharacterized protein OS=Homo sapiens GN=COX7A2 PE=4 SV=1;>tr|D6RIE3|D6RIE3_HUMAN Uncharacterized protein OS=Homo sapiens G	5	2	2	2	27.7	3962500000			5360100000			2978300000			4198100000			3064100000			0			0			2507500000			3538900000			0			0			0			0
Q9UL46;A8MZ76;C9JE52;H0YM70;H0YKU2;H0YLG1;H0YLD2	20;20;20;19;4;2;2	20;20;20;19;4;2;2	20;20;20;19;4;2;2	Proteasome activator complex subunit 2	PSME2	>sp|Q9UL46|PSME2_HUMAN Proteasome activator complex subunit 2 OS=Homo sapiens GN=PSME2 PE=1 SV=4;>tr|A8MZ76|A8MZ76_HUMAN Uncharacterized protein OS=Homo sapiens GN=PSME2 PE=4 SV=1;>tr|C9JE52|C9JE52_HUMAN Uncharacterized protein OS=Homo sapiens GN=PSME2 PE=	7	20	20	20	57.7	52049000000			85012000000			74026000000			88880000000			44922000000			42422000000			39847000000			42723000000			51481000000			41570000000			60688000000			78925000000			49765000000
Q6GTX8;Q6GTX8-3;A8MZ84;Q6GTX8-2;D3YTC8;Q6ISS4;C9JMH1;C9JFQ0;C9IZB2;Q6ISS4-2;F8WC07;Q6GTX8-4	2;2;2;2;2;1;1;1;1;1;1;1	2;2;2;2;2;1;1;1;1;1;1;1	2;2;2;2;2;1;1;1;1;1;1;1	Leukocyte-associated immunoglobulin-like receptor 1;Leukocyte-associated immunoglobulin-like receptor 2	LAIR1;LAIR2	>sp|Q6GTX8|LAIR1_HUMAN Leukocyte-associated immunoglobulin-like receptor 1 OS=Homo sapiens GN=LAIR1 PE=1 SV=1;>sp|Q6GTX8-3|LAIR1_HUMAN Isoform 3 of Leukocyte-associated immunoglobulin-like receptor 1 OS=Homo sapiens GN=LAIR1;>tr|A8MZ84|A8MZ84_HUMAN Leukocy	12	2	2	2	10.5	0			0			0			0			0			0			74618000			0			264220000			0			97052000			0			0
A8TX70;F8W8G8;A8TX70-2;E9PAL5;H0Y935	6;6;6;6;1	5;5;5;5;1	5;5;5;5;1	Collagen alpha-5(VI) chain	COL6A5	>sp|A8TX70|CO6A5_HUMAN Collagen alpha-5(VI) chain OS=Homo sapiens GN=COL6A5 PE=1 SV=1;>tr|F8W8G8|F8W8G8_HUMAN Collagen, type VI, alpha 5 OS=Homo sapiens GN=COL6A5 PE=4 SV=1;>sp|A8TX70-2|CO6A5_HUMAN Isoform 2 of Collagen alpha-5(VI) chain OS=Homo sapiens GN	5	6	5	5	2.3	0			0			0			0			0			0			0			1760800000			0			0			0			0			0
A9IYQ1;E9PBP3	19;19	1;1	1;1		PDS5B	>tr|A9IYQ1|A9IYQ1_HUMAN PDS5, regulator of cohesion maintenance, homolog B (S. cerevisiae) (Fragment) OS=Homo sapiens GN=PDS5B PE=4 SV=1;>tr|E9PBP3|E9PBP3_HUMAN Uncharacterized protein OS=Homo sapiens GN=PDS5B PE=4 SV=1	2	19	1	1	58.9	876740000			396050000			647150000			743540000			147440000			0			1036100000			732410000			0			335020000			720360000			846070000			0
P01892;F8VU18;A9R9N7;A9R9N8;E7EW36	29;29;29;26;8	16;16;16;13;2	2;2;2;2;1	HLA class I histocompatibility antigen, A-2 alpha chain	HLA-A	>sp|P01892|1A02_HUMAN HLA class I histocompatibility antigen, A-2 alpha chain OS=Homo sapiens GN=HLA-A PE=1 SV=1;>tr|F8VU18|F8VU18_HUMAN Major histocompatibility complex, class I, A OS=Homo sapiens GN=HLA-A PE=3 SV=1;>tr|A9R9N7|A9R9N7_HUMAN Major histocomp	5	29	16	2	67.7	56996000000			32818000000			46916000000			36981000000			8087500000			29657000000			13940000000			23660000000			108090000000			15111000000			8947700000			24277000000			12503000000
A9UHW6;A9UHW6-2	6;5	6;5	6;5	MIF4G domain-containing protein	MIF4GD	>sp|A9UHW6|MI4GD_HUMAN MIF4G domain-containing protein OS=Homo sapiens GN=MIF4GD PE=1 SV=1;>sp|A9UHW6-2|MI4GD_HUMAN Isoform 2 of MIF4G domain-containing protein OS=Homo sapiens GN=MIF4GD	2	6	6	6	33.3	567830000			427750000			597800000			422900000			522840000			805740000			255370000			647400000			68337000			0			359720000			159450000			527380000
Q8IYB3;A9Z1X7;E9PCT1;Q8IYB3-2;B4DED5	24;24;24;23;5	24;24;24;23;5	24;24;24;23;5	Serine/arginine repetitive matrix protein 1	SRRM1	>sp|Q8IYB3|SRRM1_HUMAN Serine/arginine repetitive matrix protein 1 OS=Homo sapiens GN=SRRM1 PE=1 SV=2;>tr|A9Z1X7|A9Z1X7_HUMAN Serine/arginine repetitive matrix 1 OS=Homo sapiens GN=SRRM1 PE=4 SV=1;>tr|E9PCT1|E9PCT1_HUMAN Serine/arginine repetitive matrix 1	5	24	24	24	26.2	4067700000			6400100000			4975200000			7008500000			7107200000			8292300000			6180300000			10485000000			6620300000			7695100000			8689100000			5598200000			7999300000
O60238;B0AZS9;H0YBC7	3;3;3	3;3;3	2;2;2	BCL2/adenovirus E1B 19 kDa protein-interacting protein 3-like	BNIP3L	>sp|O60238|BNI3L_HUMAN BCL2/adenovirus E1B 19 kDa protein-interacting protein 3-like OS=Homo sapiens GN=BNIP3L PE=1 SV=1;>tr|B0AZS9|B0AZS9_HUMAN Uncharacterized protein OS=Homo sapiens GN=BNIP3L PE=2 SV=1;>tr|H0YBC7|H0YBC7_HUMAN BCL2/adenovirus E1B 19kDa-i	3	3	3	2	18.3	374220000			388390000			281520000			229710000			203500000			543950000			454510000			320940000			324840000			143000000			246010000			143000000			0
Q6ICG6;Q6ICG6-3;B0AZU2;Q6ICG6-2;B0QY16;B0QY18;B0QY20	6;6;6;6;4;2;2	6;6;6;6;4;2;2	6;6;6;6;4;2;2	Uncharacterized protein KIAA0930	KIAA0930	>sp|Q6ICG6|K0930_HUMAN Uncharacterized protein KIAA0930 OS=Homo sapiens GN=KIAA0930 PE=1 SV=1;>sp|Q6ICG6-3|K0930_HUMAN Isoform 3 of Uncharacterized protein KIAA0930 OS=Homo sapiens GN=KIAA0930;>tr|B0AZU2|B0AZU2_HUMAN Uncharacterized protein OS=Homo sapiens	7	6	6	6	13.6	0			392910000			196970000			156560000			0			293510000			228510000			169540000			246810000			258770000			260550000			410680000			262650000
O60825;B0FLL2;O60825-2;B4DY91;B4DI16	24;24;23;21;16	24;24;23;21;16	20;20;19;18;13	6-phosphofructo-2-kinase/fructose-2,6-bisphosphatase 2;6-phosphofructo-2-kinase;Fructose-2,6-bisphosphatase	PFKFB2	>sp|O60825|F262_HUMAN 6-phosphofructo-2-kinase/fructose-2,6-bisphosphatase 2 OS=Homo sapiens GN=PFKFB2 PE=1 SV=2;>tr|B0FLL2|B0FLL2_HUMAN 6-phosphofructo-2-kinase/fructose-2, 6-bisphosphatase 2 transcript variant 3 OS=Homo sapiens GN=PFKFB2 PE=2 SV=1;>sp|O6	5	24	24	20	44.8	5606100000			1404600000			1987300000			2365100000			737440000			360770000			2367100000			1358500000			695420000			0			1023900000			1563900000			868450000
B0I1T2;B0I1T2-4;B0I1T2-3;F8WEW9;B0I1T2-2	47;29;18;7;7	47;29;18;7;7	45;27;16;5;5	Unconventional myosin-Ig;Minor histocompatibility antigen HA-2	MYO1G	>sp|B0I1T2|MYO1G_HUMAN Unconventional myosin-Ig OS=Homo sapiens GN=MYO1G PE=1 SV=2;>sp|B0I1T2-4|MYO1G_HUMAN Isoform 4 of Unconventional myosin-Ig OS=Homo sapiens GN=MYO1G	5	47	47	45	54.4	39743000000			21367000000			26278000000			28532000000			59767000000			27395000000			13969000000			9377700000			11057000000			8625500000			17720000000			6966900000			19360000000
P49674;H0Y645;B0QY35;B0QY34;B0QY36	6;6;6;6;4	1;1;1;1;0	1;1;1;1;0	Casein kinase I isoform epsilon	CSNK1E	>sp|P49674|KC1E_HUMAN Casein kinase I isoform epsilon OS=Homo sapiens GN=CSNK1E PE=1 SV=1;>tr|H0Y645|H0Y645_HUMAN Casein kinase 1, epsilon (Fragment) OS=Homo sapiens GN=CSNK1E PE=4 SV=1;>tr|B0QY35|B0QY35_HUMAN Casein kinase 1, epsilon OS=Homo sapiens GN=CS	5	6	1	1	18.5	105210000			0			0			0			0			0			0			0			0			0			0			0			0
Q9UH99;B0QY62;B0QY64;E9PGW0;E9PDF7;B0QY67;B0QY60;B0QY63;B0QY68;B0QY66;B0QY69;B0QY65;H0Y686	22;22;6;5;5;4;4;4;3;3;2;2;2	22;22;6;5;5;4;4;4;3;3;2;2;2	22;22;6;5;5;4;4;4;3;3;2;2;2	SUN domain-containing protein 2	SUN2	>sp|Q9UH99|SUN2_HUMAN SUN domain-containing protein 2 OS=Homo sapiens GN=SUN2 PE=1 SV=3;>tr|B0QY62|B0QY62_HUMAN Unc-84 homolog B (C. elegans) OS=Homo sapiens GN=UNC84B PE=4 SV=1	13	22	22	22	48.3	11541000000			8121100000			12601000000			20024000000			8018100000			10966000000			9880700000			12252000000			9815600000			7439800000			9971500000			6654800000			7427400000
Q9Y262;B0QY89;B0QY90;B3KNG0;C9JHP4;C9K0Q7;H0Y7E6	25;25;18;14;8;8;2	25;25;18;14;8;8;2	1;1;1;0;1;1;0	Eukaryotic translation initiation factor 3 subunit L	EIF3L	>sp|Q9Y262|EIF3L_HUMAN Eukaryotic translation initiation factor 3 subunit L OS=Homo sapiens GN=EIF3L PE=1 SV=1;>tr|B0QY89|B0QY89_HUMAN Eukaryotic translation initiation factor 3, subunit E interacting protein OS=Homo sapiens GN=EIF3EIP PE=4 SV=1;>tr|B0QY90	7	25	25	1	43.6	25559000000			21329000000			20818000000			22142000000			16505000000			24109000000			18009000000			24104000000			16336000000			24455000000			24902000000			28015000000			20625000000
Q9NQG6;B0QY95;Q7L890;B0QY94	8;8;3;2	8;8;3;2	8;8;3;2	Mitochondrial dynamic protein MID51	SMCR7L	>sp|Q9NQG6|MID51_HUMAN Mitochondrial dynamic protein MID51 OS=Homo sapiens GN=SMCR7L PE=1 SV=1;>tr|B0QY95|B0QY95_HUMAN Putative uncharacterized protein RP5-1104E15.5 OS=Homo sapiens GN=SMCR7L PE=4 SV=1	4	8	8	8	19.4	0			116810000			79807000			111070000			0			0			0			123610000			0			0			0			63822000			126660000
Q9UH17;B0QYD3;B0QYD2;Q9UH17-2	10;10;9;5	10;10;9;5	4;4;3;1	DNA dC->dU-editing enzyme APOBEC-3B	APOBEC3B	>sp|Q9UH17|ABC3B_HUMAN Probable DNA dC->dU-editing enzyme APOBEC-3B OS=Homo sapiens GN=APOBEC3B PE=1 SV=1;>tr|B0QYD3|B0QYD3_HUMAN Apolipoprotein B mRNA editing enzyme, catalytic polypeptide-like 3B OS=Homo sapiens GN=APOBEC3B PE=4 SV=1;>tr|B0QYD2|B0QYD2_HU	4	10	10	4	29.6	458850000			443960000			283900000			1230400000			171750000			0			102790000			292820000			493390000			514390000			1585400000			0			585750000
Q01844;B0QYK1;B0QYK0;Q96FE8;Q96MX4;Q01844-2;C9JGE3;F8WC90;Q9BWA2	9;9;9;9;9;8;8;1;1	9;9;9;9;9;8;8;1;1	9;9;9;9;9;8;8;1;1	RNA-binding protein EWS	EWSR1	>sp|Q01844|EWS_HUMAN RNA-binding protein EWS OS=Homo sapiens GN=EWSR1 PE=1 SV=1;>tr|B0QYK1|B0QYK1_HUMAN Ewing sarcoma breakpoint region 1 OS=Homo sapiens GN=EWSR1 PE=4 SV=1;>tr|B0QYK0|B0QYK0_HUMAN Ewing sarcoma breakpoint region 1 OS=Homo sapiens GN=EWSR1	9	9	9	9	17.8	14581000000			12205000000			15005000000			15070000000			11007000000			12455000000			13519000000			18712000000			13695000000			15859000000			12512000000			12763000000			16297000000
P63279;B0QYN7	11;11	11;11	11;11	SUMO-conjugating enzyme UBC9	UBE2I	>sp|P63279|UBC9_HUMAN SUMO-conjugating enzyme UBC9 OS=Homo sapiens GN=UBE2I PE=1 SV=1;>tr|B0QYN7|B0QYN7_HUMAN Ubiquitin-conjugating enzyme E2I OS=Homo sapiens GN=UBE2I PE=3 SV=1	2	11	11	11	44.9	4122800000			3934500000			4877800000			6710100000			4798500000			4269800000			5139400000			3446500000			6163300000			4468400000			4504300000			5654900000			4635300000
Q96RU7;B0QYQ2	1;1	1;1	1;1	Tribbles homolog 3	TRIB3	>sp|Q96RU7|TRIB3_HUMAN Tribbles homolog 3 OS=Homo sapiens GN=TRIB3 PE=1 SV=2;>tr|B0QYQ2|B0QYQ2_HUMAN Tribbles homolog 3 (Drosophila) (Fragment) OS=Homo sapiens GN=TRIB3 PE=4 SV=1	2	1	1	1	4.2	0			0			0			0			0			0			0			0			0			0			0			0			0
Q9UJY5;Q86YA9;B0QYR7;Q6IC75;Q9UJY5-2;B0QYR6;B0QYS4;B0QYS5;B0QYS3;B0QYR9;B0QYS0;B0QYS1;B0QYS2;B0QYR5;B0QYR8	9;9;9;9;7;6;4;4;3;2;2;2;2;2;1	8;8;8;8;7;5;3;3;2;1;1;1;1;1;1	8;8;8;8;7;5;3;3;2;1;1;1;1;1;1	ADP-ribosylation factor-binding protein GGA1	GGA1	>sp|Q9UJY5|GGA1_HUMAN ADP-ribosylation factor-binding protein GGA1 OS=Homo sapiens GN=GGA1 PE=1 SV=1;>tr|Q86YA9|Q86YA9_HUMAN Golgi associated, gamma adaptin ear containing, ARF binding protein 1 OS=Homo sapiens GN=GGA1 PE=2 SV=1;>tr|B0QYR7|B0QYR7_HUMAN Gol	15	9	8	8	17.5	2676700000			2699900000			1635900000			2598600000			1500200000			1775700000			1799800000			2585400000			2914600000			2135900000			2145900000			2035600000			1801500000
P41229;P41229-2;B0QZ44;P41229-3;F5H3T1	16;16;16;13;12	16;16;16;13;12	9;9;9;8;7	Lysine-specific demethylase 5C	KDM5C	>sp|P41229|KDM5C_HUMAN Lysine-specific demethylase 5C OS=Homo sapiens GN=KDM5C PE=1 SV=2;>sp|P41229-2|KDM5C_HUMAN Isoform 2 of Lysine-specific demethylase 5C OS=Homo sapiens GN=KDM5C;>tr|B0QZ44|B0QZ44_HUMAN Jumonji, AT rich interactive domain 1C OS=Homo sa	5	16	16	9	13.5	1079000000			826230000			375700000			181300000			177020000			589110000			293150000			291340000			294340000			228230000			353900000			0			404650000
P25440;H0Y6K2;H0Y5T9;P25440-2;B0S7P1;Q658Y7;F8VXF8;B0V072;H0Y602;B0V073;H0YAU3;H0Y665;E9PIQ3;H0Y801;H0Y799;E9PKQ9;H0YDJ7	20;20;20;20;20;16;16;13;13;13;9;9;8;6;6;3;2	16;16;16;16;16;12;12;11;11;11;7;7;7;6;6;3;1	16;16;16;16;16;12;12;11;11;11;7;7;7;6;6;3;1	Bromodomain-containing protein 2	BRD2;DKFZp313H139	>sp|P25440|BRD2_HUMAN Bromodomain-containing protein 2 OS=Homo sapiens GN=BRD2 PE=1 SV=2;>tr|H0Y6K2|H0Y6K2_HUMAN Bromodomain containing 2 (Fragment) OS=Homo sapiens GN=BRD2 PE=4 SV=1;>tr|H0Y5T9|H0Y5T9_HUMAN Bromodomain-containing 2 (Fragment) OS=Homo sapie	17	20	16	16	28	963590000			231460000			243190000			388760000			299200000			410720000			677250000			339290000			304470000			379140000			421820000			189620000			253370000
E7ERM2;B0S7Z5;B0S7Z4;B0S7Z6;Q29960-2;Q29960	19;19;18;18;17;17	1;1;1;1;1;1	1;1;1;1;1;1	HLA class I histocompatibility antigen, Cw-16 alpha chain	HLA-C	>tr|E7ERM2|E7ERM2_HUMAN Major histocompatibility complex, class I, C OS=Homo sapiens GN=HLA-C PE=3 SV=1;>tr|B0S7Z5|B0S7Z5_HUMAN Major histocompatibility complex, class I, C OS=Homo sapiens GN=HLA-C PE=3 SV=1;>tr|B0S7Z4|B0S7Z4_HUMAN Major histocompatibility	6	19	1	1	62.6	0			0			0			0			0			0			0			0			0			0			0			0			0
Q9H633;Q9H633-3;Q5JPM0;Q5SU41;Q5JPM3;B0S836;Q9H633-2;A6ZJ12;F8W1T1;F8VRW7;F5H2V3	2;2;2;2;2;2;1;1;1;1;1	2;2;2;2;2;2;1;1;1;1;1	2;2;2;2;2;2;1;1;1;1;1	Ribonuclease P protein subunit p21	RPP21;TRIM39R	>sp|Q9H633|RPP21_HUMAN Ribonuclease P protein subunit p21 OS=Homo sapiens GN=RPP21 PE=2 SV=1;>sp|Q9H633-3|RPP21_HUMAN Isoform 3 of Ribonuclease P protein subunit p21 OS=Homo sapiens GN=RPP21;>tr|Q5JPM0|Q5JPM0_HUMAN Ribonuclease P 21kDa subunit OS=Homo sapi	11	2	2	2	19.5	0			0			0			0			0			0			0			0			0			0			0			0			0
Q14657;B0S8I7	2;2	2;2	2;2	L antigen family member 3	LAGE3	>sp|Q14657|LAGE3_HUMAN L antigen family member 3 OS=Homo sapiens GN=LAGE3 PE=1 SV=2;>tr|B0S8I7|B0S8I7_HUMAN L antigen family, member 3 OS=Homo sapiens GN=LAGE3 PE=4 SV=1	2	2	2	2	27.3	88063000			213740000			0			119930000			129150000			67749000			70901000			82579000			151560000			170350000			81006000			91102000			0
P46379;P46379-2;B0UX83;P46379-3;G3V1Z5;F8VXY4;F8VX53;E7EMZ4;F6S6P2;F6TH84;F6WML8;F6VEM6;F6X9W3;F6U341;F6UR09;F6U1F2;F6XTU0;F6RG75;F6TC96;H0Y710;H0Y4L1	27;27;27;27;27;23;23;22;15;15;8;8;8;8;7;7;7;7;6;4;3	27;27;27;27;27;23;23;22;15;15;8;8;8;8;7;7;7;7;6;4;3	20;20;20;20;20;16;16;15;8;8;8;8;8;8;7;7;7;7;6;4;3	Large proline-rich protein BAG6	BAG6	>sp|P46379|BAG6_HUMAN Large proline-rich protein BAG6 OS=Homo sapiens GN=BAG6 PE=1 SV=2;>sp|P46379-2|BAG6_HUMAN Isoform 2 of Large proline-rich protein BAG6 OS=Homo sapiens GN=BAG6;>tr|B0UX83|B0UX83_HUMAN HLA-B associated transcript 3 OS=Homo sapiens GN=BA	21	27	27	20	33.8	9483800000			10143000000			8896500000			9343300000			12120000000			9226600000			9624500000			9728100000			9651700000			11710000000			9530600000			9348100000			9594900000
Q29963;B0UY14;E7ETS5;B0UY12;B0UY15;E9PE03;F8W9Z8;E9PRQ9;E9PM73	19;19;19;18;18;12;6;6;6	4;4;4;4;4;4;4;4;4	0;0;0;0;0;0;0;0;0	HLA class I histocompatibility antigen, Cw-6 alpha chain	HLA-C	>sp|Q29963|1C06_HUMAN HLA class I histocompatibility antigen, Cw-6 alpha chain OS=Homo sapiens GN=HLA-C PE=1 SV=2;>tr|B0UY14|B0UY14_HUMAN Major histocompatibility complex, class I, C OS=Homo sapiens GN=HLA-C PE=3 SV=1;>tr|E7ETS5|E7ETS5_HUMAN Uncharacterize	9	19	4	0	55.7	35867000000			3864800000			33234000000			134210000000			14711000000			2775600000			2611400000			59460000000			2048100000			0			7814100000			5888600000			3297000000
P28067;F6U6B3;E9PBL3;B0UYV8;H0Y7X9;H0Y7R6;H0Y7C5;H0Y732;H0Y706;H0Y6X3;H0Y6G5;F6XXT1;F6XM10;F6WHS5;F6UDR9;F6TEI2;F6SEG1;F6S093;F6QBD6;Q5SP00;B0UYV9;B7Z4Y5;B0UYW0;A2AAT8	5;5;5;5;5;5;5;5;5;5;5;4;4;4;4;4;4;4;4;4;4;3;1;1	5;5;5;5;5;5;5;5;5;5;5;4;4;4;4;4;4;4;4;4;4;3;1;1	5;5;5;5;5;5;5;5;5;5;5;4;4;4;4;4;4;4;4;4;4;3;1;1	HLA class II histocompatibility antigen, DM alpha chain	HLA-DMA	>sp|P28067|DMA_HUMAN HLA class II histocompatibility antigen, DM alpha chain OS=Homo sapiens GN=HLA-DMA PE=1 SV=1;>tr|F6U6B3|F6U6B3_HUMAN Major histocompatibility complex, class II, DM alpha (Fragment) OS=Homo sapiens GN=HLA-DMA PE=3 SV=1;>tr|E9PBL3|E9PBL3	24	5	5	5	26.8	975220000			1213200000			893830000			1994300000			3063300000			566840000			417180000			528530000			1489700000			1725400000			1079400000			769920000			835200000
P22105;G5E9A9;B0V046;B0UYX3;P22105-3;E7EWZ8;E7EU03;E7EPQ1;E7EPZ9;H0Y3W5;H0Y6M7;B0UYQ5;E7EW42;Q9NPK7;P22105-2;F8VV51;Q16473;F8VYP6;H0YHE1;H0YIN4;H0Y453;C9J7W4;Q9NPK8	38;38;38;38;38;38;38;38;38;32;24;22;22;11;7;6;6;6;5;4;4;4;3	38;38;38;38;38;38;38;38;38;32;24;22;22;11;7;6;6;6;5;4;4;4;3	38;38;38;38;38;38;38;38;38;32;24;22;22;11;7;6;6;6;5;4;4;4;3	Tenascin-X	TNXB	>sp|P22105|TENX_HUMAN Tenascin-X OS=Homo sapiens GN=TNXB PE=1 SV=3;>tr|G5E9A9|G5E9A9_HUMAN Tenascin XB OS=Homo sapiens GN=TNXB PE=4 SV=1;>tr|B0V046|B0V046_HUMAN Tenascin XB OS=Homo sapiens GN=TNXB PE=4 SV=1;>tr|B0UYX3|B0UYX3_HUMAN Tenascin XB OS=Homo sapie	23	38	38	38	16.9	0			2035500000			1237600000			1669000000			1518800000			0			713450000			8591500000			0			1878400000			0			6153800000			1211200000
Q29967;B0UZ92;F6WV57;F6T4C1;E9PF29;E9PLK0;B0UZ95;F6TT11;B0V1V2	14;14;8;8;8;7;5;5;4	8;8;5;5;5;3;5;3;4	0;0;0;0;0;0;0;0;0		HLA-DQB1	>tr|Q29967|Q29967_HUMAN Lymphocyte antigen (Precursor) OS=Homo sapiens GN=HLA-DQB1 PE=2 SV=1;>tr|B0UZ92|B0UZ92_HUMAN Major histocompatibility complex, class II, DQ beta 1 OS=Homo sapiens GN=HLA-DQB1 PE=4 SV=1;>tr|F6WV57|F6WV57_HUMAN Major histocompatibilit	9	14	8	0	62.9	4306700000			3438600000			6374400000			3533700000			1074100000			3036100000			1746400000			11992000000			8432700000			4902100000			15010000000			21702000000			4938500000
Q16653;F8VZC5;B7Z2X8;C9JTE0;Q8IYG5;Q5SUK5;B0UZR7;H0Y6N3;H0Y5W6;Q16653-9;Q5STL9;B0UZS4;Q16653-8;F8W9D5;F2Z375;E9PDQ6;Q16653-2;E7ETG8;Q16653-6;B0UZS2;Q16653-3;B0UZS0;Q16653-7;B0UZS3;Q5SSB8;Q16653-5;B0UZS1;F2Z2I6;F2Z2I5;Q16653-4;B0UZR8;H0Y8A0;Q16653-10;E9PG44;E9PGF0	4;4;4;4;4;4;4;3;3;3;3;3;3;3;3;3;3;3;3;3;3;3;3;3;3;3;3;3;3;2;2;2;2;1;1	4;4;4;4;4;4;4;3;3;3;3;3;3;3;3;3;3;3;3;3;3;3;3;3;3;3;3;3;3;2;2;2;2;1;1	4;4;4;4;4;4;4;3;3;3;3;3;3;3;3;3;3;3;3;3;3;3;3;3;3;3;3;3;3;2;2;2;2;1;1	Myelin-oligodendrocyte glycoprotein	MOG	>sp|Q16653|MOG_HUMAN Myelin-oligodendrocyte glycoprotein OS=Homo sapiens GN=MOG PE=1 SV=2;>tr|F8VZC5|F8VZC5_HUMAN Myelin oligodendrocyte glycoprotein OS=Homo sapiens GN=MOG PE=4 SV=1;>tr|B7Z2X8|B7Z2X8_HUMAN Uncharacterized protein OS=Homo sapiens GN=MOG PE	35	4	4	4	17	0			706070000			0			0			0			0			0			0			0			0			0			0			0
Q96KQ7-2;B0UZY3;Q96KQ7;A2ABF8;B0UZY0;B0UZY1;A2ABF9;H0YIM0;H0YHA9;A2BED6;A2BED7;H0Y4K5;Q96KQ7-3	19;19;19;18;18;18;18;16;16;15;15;6;3	19;19;19;18;18;18;18;16;16;15;15;6;3	18;18;18;17;17;17;17;15;15;14;14;6;3	Histone-lysine N-methyltransferase EHMT2	EHMT2	>sp|Q96KQ7-2|EHMT2_HUMAN Isoform 2 of Histone-lysine N-methyltransferase EHMT2 OS=Homo sapiens GN=EHMT2;>tr|B0UZY3|B0UZY3_HUMAN Euchromatic histone-lysine N-methyltransferase 2 OS=Homo sapiens GN=EHMT2 PE=3 SV=1;>sp|Q96KQ7|EHMT2_HUMAN Histone-lysine N-meth	13	19	19	18	25.8	983600000			594750000			1135600000			774490000			1394000000			297230000			621670000			590700000			407080000			788700000			312290000			549220000			684070000
B0UZZ8;O15213;Q5HYZ1;A2ABB6;H0Y6G3	20;19;11;11;10	20;19;11;11;10	20;19;11;11;10	WD repeat-containing protein 46	WDR46	>tr|B0UZZ8|B0UZZ8_HUMAN Uncharacterized protein OS=Homo sapiens GN=WDR46 PE=2 SV=1;>sp|O15213|WDR46_HUMAN WD repeat-containing protein 46 OS=Homo sapiens GN=WDR46 PE=1 SV=3;>tr|Q5HYZ1|Q5HYZ1_HUMAN WD repeat domain 46 (Fragment) OS=Homo sapiens GN=WDR46 PE=	5	20	20	20	40	1648200000			1387100000			3229200000			1186300000			1175600000			1557400000			1871800000			871230000			1028400000			2059600000			1363700000			2293900000			1137000000
P04222;B0V0C1;B0V0C2;B0V0B9;H0Y7F5;E9PL14	15;15;14;14;10;5	1;1;1;1;1;0	0;0;0;0;0;0	HLA class I histocompatibility antigen, Cw-3 alpha chain	HLA-C	>sp|P04222|1C03_HUMAN HLA class I histocompatibility antigen, Cw-3 alpha chain OS=Homo sapiens GN=HLA-C PE=1 SV=2;>tr|B0V0C1|B0V0C1_HUMAN Major histocompatibility complex, class I, C OS=Homo sapiens GN=HLA-C PE=3 SV=1;>tr|B0V0C2|B0V0C2_HUMAN Major histocom	6	15	1	0	48.9	1904600000			0			0			0			1204300000			0			2880100000			0			0			1056300000			0			0			0
P01920;B0V1V1;B0V1U9;E9PIQ0	12;12;12;6	1;1;1;1	1;1;1;1	HLA class II histocompatibility antigen, DQ beta 1 chain	HLA-DQB1	>sp|P01920|DQB1_HUMAN HLA class II histocompatibility antigen, DQ beta 1 chain OS=Homo sapiens GN=HLA-DQB1 PE=1 SV=2;>tr|B0V1V1|B0V1V1_HUMAN Major histocompatibility complex, class II, DQ beta 1 OS=Homo sapiens GN=HLA-DQB1 PE=4 SV=1;>tr|B0V1U9|B0V1U9_HUMAN	4	12	1	1	45.6	288720000			7545500000			20822000000			725510000			160170000			6284100000			0			0			583780000			549420000			178060000			85008000000			14223000000
B1AH87;P30536	4;4	4;4	4;4	Translocator protein	TSPO	>tr|B1AH87|B1AH87_HUMAN Translocator protein (18kDa) (Fragment) OS=Homo sapiens GN=TSPO PE=4 SV=1;>sp|P30536|TSPOA_HUMAN Translocator protein OS=Homo sapiens GN=TSPO PE=1 SV=3	2	4	4	4	43	1502200000			3808000000			819830000			1315500000			1888800000			1121300000			965210000			1105000000			2521200000			2361400000			606590000			253670000			1411700000
Q14166;B1AH89;E9PGR8	28;28;5	28;28;5	28;28;5	Tubulin--tyrosine ligase-like protein 12	TTLL12	>sp|Q14166|TTL12_HUMAN Tubulin--tyrosine ligase-like protein 12 OS=Homo sapiens GN=TTLL12 PE=1 SV=2;>tr|B1AH89|B1AH89_HUMAN Tubulin tyrosine ligase-like family, member 12 OS=Homo sapiens GN=TTLL12 PE=4 SV=1	3	28	28	28	51.7	13990000000			17214000000			14302000000			12090000000			11815000000			13488000000			13901000000			19694000000			12739000000			18627000000			14869000000			21384000000			12907000000
P55769;B1AHD1	11;11	11;11	11;11	NHP2-like protein 1;NHP2-like protein 1, N-terminally processed	NHP2L1	>sp|P55769|NH2L1_HUMAN NHP2-like protein 1 OS=Homo sapiens GN=NHP2L1 PE=1 SV=3;>tr|B1AHD1|B1AHD1_HUMAN NHP2 non-histone chromosome protein 2-like 1 (S. cerevisiae) OS=Homo sapiens GN=NHP2L1 PE=4 SV=1	2	11	11	11	60.9	3155800000			2339100000			3063200000			3056800000			2039800000			3410400000			3289400000			2913100000			2288600000			3564800000			3088400000			4134500000			2492700000
Q9UH03;B7Z686;B1AHR1;Q9UH03-2;B1AHR2	5;5;5;5;1	5;5;5;5;1	5;5;5;5;1	Neuronal-specific septin-3	2015-09-03	>sp|Q9UH03|SEPT3_HUMAN Neuronal-specific septin-3 OS=Homo sapiens GN=SEPT3 PE=1 SV=3;>tr|B7Z686|B7Z686_HUMAN Septin 3 OS=Homo sapiens GN=SEPT3 PE=2 SV=1;>tr|B1AHR1|B1AHR1_HUMAN Septin 3 OS=Homo sapiens GN=SEPT3 PE=4 SV=1;>sp|Q9UH03-2|SEPT3_HUMAN Isoform 2	5	5	5	5	12.3	729250000			2289900000			752670000			582320000			806590000			0			285220000			712140000			1010600000			0			0			0			342860000
B1AJQ6;E9PBB7;Q86Y82	10;10;9	10;10;9	10;10;9	Syntaxin-12	STX12	>tr|B1AJQ6|B1AJQ6_HUMAN Syntaxin 12 (Fragment) OS=Homo sapiens GN=STX12 PE=4 SV=1;>tr|E9PBB7|E9PBB7_HUMAN Uncharacterized protein OS=Homo sapiens GN=STX12 PE=3 SV=1;>sp|Q86Y82|STX12_HUMAN Syntaxin-12 OS=Homo sapiens GN=STX12 PE=1 SV=1	3	10	10	10	56	1615500000			2045600000			1096600000			1420100000			2023800000			1436100000			1112700000			1325400000			848460000			2068300000			1264500000			1738900000			1546700000
P35625;B1AJV7;F5H8D8	3;3;2	3;3;2	3;3;2	Metalloproteinase inhibitor 3	TIMP3	>sp|P35625|TIMP3_HUMAN Metalloproteinase inhibitor 3 OS=Homo sapiens GN=TIMP3 PE=1 SV=2;>tr|B1AJV7|B1AJV7_HUMAN TIMP metallopeptidase inhibitor 3 OS=Homo sapiens GN=TIMP3 PE=4 SV=1;>tr|F5H8D8|F5H8D8_HUMAN TIMP metallopeptidase inhibitor 3 OS=Homo sapiens G	3	3	3	3	19.9	545070000			0			315250000			0			153390000			0			0			517760000			0			0			158850000			0			0
P35914;B1AK13;F5GYT9;B4DUP4;H0Y2L7;Q8TB92-2;Q8TB92;G5E9S9;B7Z4D4;B7Z212;F8W793	13;13;7;7;3;1;1;1;1;1;1	13;13;7;7;3;1;1;1;1;1;1	13;13;7;7;3;1;1;1;1;1;1	Hydroxymethylglutaryl-CoA lyase, mitochondrial	HMGCL	>sp|P35914|HMGCL_HUMAN Hydroxymethylglutaryl-CoA lyase, mitochondrial OS=Homo sapiens GN=HMGCL PE=1 SV=2;>tr|B1AK13|B1AK13_HUMAN 3-hydroxymethyl-3-methylglutaryl-CoA lyase OS=Homo sapiens GN=HMGCL PE=2 SV=1;>tr|F5GYT9|F5GYT9_HUMAN 3-hydroxymethyl-3-methylg	11	13	13	13	43.4	2296300000			5132300000			1616700000			2772300000			3522400000			2904200000			2727000000			3544900000			2847700000			1997200000			2514500000			2116600000			3992500000
Q6P587;Q6P587-2;B1AK40	5;5;5	5;5;5	5;5;5	Acylpyruvase FAHD1, mitochondrial	FAHD1	>sp|Q6P587|FAHD1_HUMAN Acylpyruvase FAHD1, mitochondrial OS=Homo sapiens GN=FAHD1 PE=1 SV=2;>sp|Q6P587-2|FAHD1_HUMAN Isoform 2 of Acylpyruvase FAHD1, mitochondrial OS=Homo sapiens GN=FAHD1;>tr|B1AK40|B1AK40_HUMAN Fumarylacetoacetate hydrolase domain contai	3	5	5	5	33.5	4809200000			3348400000			2047300000			3122500000			4236400000			2782200000			2321300000			2294800000			3364900000			2572300000			2789900000			3294400000			3666700000
B1AK53	1	1	1	Espin	ESPN	>sp|B1AK53|ESPN_HUMAN Espin OS=Homo sapiens GN=ESPN PE=1 SV=1	1	1	1	1	1.3	183680000			304560000			0			160600000			167730000			0			0			253900000			0			0			0			0			0
Q9HAF1;Q9HAF1-2;B1AK64;Q9HAF1-3	4;4;4;4	4;4;4;4	2;2;2;2	Chromatin modification-related protein MEAF6	MEAF6	>sp|Q9HAF1|EAF6_HUMAN Chromatin modification-related protein MEAF6 OS=Homo sapiens GN=MEAF6 PE=1 SV=1;>sp|Q9HAF1-2|EAF6_HUMAN Isoform 2 of Chromatin modification-related protein MEAF6 OS=Homo sapiens GN=MEAF6;>tr|B1AK64|B1AK64_HUMAN Chromosome 1 open readi	4	4	4	2	26.2	0			321090000			475230000			520020000			259310000			483130000			0			563850000			277030000			259470000			502840000			285720000			367880000
Q5TZA2;B1AKD8;Q5TZA2-2;Q8IVE0	25;25;14;3	25;25;14;3	25;25;14;3	Rootletin	CROCC	>sp|Q5TZA2|CROCC_HUMAN Rootletin OS=Homo sapiens GN=CROCC PE=1 SV=1;>tr|B1AKD8|B1AKD8_HUMAN Ciliary rootlet coiled-coil, rootletin (Fragment) OS=Homo sapiens GN=CROCC PE=4 SV=1;>sp|Q5TZA2-2|CROCC_HUMAN Isoform 2 of Rootletin OS=Homo sapiens GN=CROCC	4	25	25	25	16.2	3323500000			1581000000			1848300000			1225600000			412630000			1048500000			1198800000			1633400000			1441500000			1380500000			2606700000			1098200000			1692700000
B1AKG0;Q03591;P36980-2;P36980;Q9BXR6	7;7;2;2;1	3;3;2;2;1	3;3;2;2;1	Complement factor H-related protein 1	CFHR1	>tr|B1AKG0|B1AKG0_HUMAN Complement factor H-related 1 OS=Homo sapiens GN=CFHR1 PE=4 SV=1;>sp|Q03591|FHR1_HUMAN Complement factor H-related protein 1 OS=Homo sapiens GN=CFHR1 PE=1 SV=2	5	7	3	3	26.6	2054200000			394070000			1115900000			638110000			3814700000			0			1723900000			325750000			412620000			3041600000			994320000			831690000			0
O43847-2;B1AKJ5;O43847;F5H6R2;G3V1R5;F5H7V1;H0Y5G9;E9PHF8	36;36;35;34;33;19;15;15	36;36;35;34;33;19;15;15	36;36;35;34;33;19;15;15	Nardilysin	NRD1	>sp|O43847-2|NRDC_HUMAN Isoform 2 of Nardilysin OS=Homo sapiens GN=NRD1;>tr|B1AKJ5|B1AKJ5_HUMAN Nardilysin (N-arginine dibasic convertase) OS=Homo sapiens GN=NRD1 PE=3 SV=1;>sp|O43847|NRDC_HUMAN Nardilysin OS=Homo sapiens GN=NRD1 PE=1 SV=2;>tr|F5H6R2|F5H6R	8	36	36	36	32.3	6768200000			8613700000			4416200000			5749300000			9072700000			10171000000			6584900000			9041400000			6563400000			7089100000			7738000000			3481000000			9200800000
Q96SU4;Q86YQ3;Q96SU4-2;B1AKJ6;E9PJW9;B3KPQ4;Q96SU4-5;Q96SU4-4;H0YE19;E9PKX6;H0YCW0;E9PJ80;E9PLH0;E9PNR1	22;22;22;22;21;20;16;16;7;1;1;1;1;1	22;22;22;22;21;20;16;16;7;1;1;1;1;1	4;4;4;4;3;2;0;0;4;0;0;0;0;0	Oxysterol-binding protein-related protein 9;Oxysterol-binding protein	OSBPL9	>sp|Q96SU4|OSBL9_HUMAN Oxysterol-binding protein-related protein 9 OS=Homo sapiens GN=OSBPL9 PE=1 SV=2;>tr|Q86YQ3|Q86YQ3_HUMAN Oxysterol-binding protein OS=Homo sapiens GN=OSBPL9 PE=2 SV=1;>sp|Q96SU4-2|OSBL9_HUMAN Isoform 2 of Oxysterol-binding protein-rel	14	22	22	4	37.4	1663900000			1204400000			876980000			1230200000			1600600000			1312000000			1158700000			1423500000			1217900000			1534700000			1577600000			1010700000			993990000
B1AKM8;B1AKM6;F5GYC6;Q9UG56-2;B1AKN0;B1AKM9	5;5;5;5;1;1	1;1;1;1;1;1	1;1;1;1;1;1	Phosphatidylserine decarboxylase proenzyme;Phosphatidylserine decarboxylase alpha chain;Phosphatidylserine decarboxylase beta chain	PISD	>tr|B1AKM8|B1AKM8_HUMAN Phosphatidylserine decarboxylase (Fragment) OS=Homo sapiens GN=PISD PE=4 SV=1;>tr|B1AKM6|B1AKM6_HUMAN Phosphatidylserine decarboxylase OS=Homo sapiens GN=PISD PE=4 SV=1;>tr|F5GYC6|F5GYC6_HUMAN Phosphatidylserine decarboxylase OS=Hom	6	5	1	1	22.4	0			0			0			0			0			0			0			0			0			0			0			3185300000			0
Q12857;B1AKN7;B1AKN5;Q12857-2;F5H0R0;B1AKN8;F8W8W3;E2QRI7;B1AKN6	4;4;4;4;4;4;4;4;3	4;4;4;4;4;4;4;4;3	3;3;3;3;3;3;3;3;2	Nuclear factor 1 A-type	NFIA	>sp|Q12857|NFIA_HUMAN Nuclear factor 1 A-type OS=Homo sapiens GN=NFIA PE=1 SV=2;>tr|B1AKN7|B1AKN7_HUMAN Nuclear factor 1 OS=Homo sapiens GN=NFIA PE=3 SV=1;>tr|B1AKN5|B1AKN5_HUMAN Nuclear factor 1 OS=Homo sapiens GN=NFIA PE=3 SV=1;>sp|Q12857-2|NFIA_HUMAN Is	9	4	4	3	7.1	0			0			0			0			0			0			0			0			0			0			0			0			0
Q92845;B1AKU5;B1AKU4;F5H591;B7Z7E7	11;11;11;9;6	11;11;11;9;6	11;11;11;9;6	Kinesin-associated protein 3	KIFAP3	>sp|Q92845|KIFA3_HUMAN Kinesin-associated protein 3 OS=Homo sapiens GN=KIFAP3 PE=1 SV=2;>tr|B1AKU5|B1AKU5_HUMAN Kinesin-associated protein 3 OS=Homo sapiens GN=KIFAP3 PE=2 SV=1;>tr|B1AKU4|B1AKU4_HUMAN Kinesin-associated protein 3 OS=Homo sapiens GN=KIFAP3	5	11	11	11	16.2	415390000			207380000			755780000			0			262420000			0			0			0			0			428210000			0			0			0
P50993;B1AKY9;F5GXJ7;H0Y7C1;B4DIQ8;B4DHD7	21;21;19;16;16;6	2;2;1;0;0;1	2;2;1;0;0;1	Sodium/potassium-transporting ATPase subunit alpha-2	ATP1A2	>sp|P50993|AT1A2_HUMAN Sodium/potassium-transporting ATPase subunit alpha-2 OS=Homo sapiens GN=ATP1A2 PE=1 SV=1;>tr|B1AKY9|B1AKY9_HUMAN ATPase, Na+/K+ transporting, alpha 2 (+) polypeptide OS=Homo sapiens GN=ATP1A2 PE=3 SV=1;>tr|F5GXJ7|F5GXJ7_HUMAN Unchara	6	21	2	2	22.2	0			126420000			0			0			0			0			0			0			0			0			0			0			0
P18075;B1AKZ9;B1AL00	1;1;1	1;1;1	1;1;1	Bone morphogenetic protein 7	BMP7	>sp|P18075|BMP7_HUMAN Bone morphogenetic protein 7 OS=Homo sapiens GN=BMP7 PE=1 SV=1;>tr|B1AKZ9|B1AKZ9_HUMAN Bone morphogenetic protein 7 OS=Homo sapiens GN=BMP7 PE=3 SV=1;>tr|B1AL00|B1AL00_HUMAN Bone morphogenetic protein 7 OS=Homo sapiens GN=BMP7 PE=3 SV	3	1	1	1	3	0			0			0			0			0			0			0			0			0			0			0			0			0
Q8N983;Q8N983-4;Q8N983-3;H0Y6Y8;B1AL05;B5MDQ2;Q8N983-2;C9J5Q3;B1AL06;H0YBU8	7;7;7;7;7;7;7;7;7;4	7;7;7;7;7;7;7;7;7;4	7;7;7;7;7;7;7;7;7;4	39S ribosomal protein L43, mitochondrial	MRPL43	>sp|Q8N983|RM43_HUMAN 39S ribosomal protein L43, mitochondrial OS=Homo sapiens GN=MRPL43 PE=1 SV=1;>sp|Q8N983-4|RM43_HUMAN Isoform 4 of 39S ribosomal protein L43, mitochondrial OS=Homo sapiens GN=MRPL43;>sp|Q8N983-3|RM43_HUMAN Isoform 3 of 39S ribosomal pr	10	7	7	7	30.7	250490000			181720000			234330000			222200000			341390000			267420000			236730000			253670000			281670000			196500000			187470000			316590000			411370000
Q8IX21;B1AL16;B1AL17	1;1;1	1;1;1	1;1;1	Protein FAM178A	FAM178A	>sp|Q8IX21|F178A_HUMAN Protein FAM178A OS=Homo sapiens GN=FAM178A PE=1 SV=2;>tr|B1AL16|B1AL16_HUMAN Family with sequence similarity 178, member A OS=Homo sapiens GN=FAM178A PE=4 SV=1;>tr|B1AL17|B1AL17_HUMAN Family with sequence similarity 178, member A OS=	3	1	1	1	1	0			0			9089800			7937000			0			0			0			4224900			4823300			0			0			0			3602300
Q7L3B6;B1AL69	8;8	8;8	8;8	Hsp90 co-chaperone Cdc37-like 1	CDC37L1	>sp|Q7L3B6|CD37L_HUMAN Hsp90 co-chaperone Cdc37-like 1 OS=Homo sapiens GN=CDC37L1 PE=1 SV=1;>tr|B1AL69|B1AL69_HUMAN Cell division cycle 37 homolog (S. cerevisiae)-like 1 OS=Homo sapiens GN=CDC37L1 PE=4 SV=1	2	8	8	8	28.5	307050000			265710000			263620000			463480000			344880000			0			0			274140000			309330000			266790000			187880000			209100000			249990000
B1ALD8;F5H570	37;8	37;8	0;0		POSTN	>tr|B1ALD8|B1ALD8_HUMAN Periostin, osteoblast specific factor OS=Homo sapiens GN=POSTN PE=4 SV=1	2	37	37	0	52.9	188210000000			16315000000			6772500000			3645100000			194210000000			131210000000			2440600000			32765000000			20677000000			54337000000			151060000000			19711000000			7599400000
Q14155-1;B1ALK7;B7Z6G2;Q14155-5;Q14155;Q14155-6;Q14155-2;Q14155-3;E7EUY6;H0YFH7;E9PDQ5;E7EU80;C9JDI6;B1ANY6;E7ENL8;B7Z6D9;C9JAD7	34;34;34;34;28;28;28;28;25;25;20;8;6;6;6;5;4	34;34;34;34;28;28;28;28;25;25;20;8;6;6;6;5;4	29;29;29;29;24;24;24;24;23;23;18;6;4;4;4;5;4	Rho guanine nucleotide exchange factor 7	ARHGEF7	>sp|Q14155-1|ARHG7_HUMAN Isoform 1 of Rho guanine nucleotide exchange factor 7 OS=Homo sapiens GN=ARHGEF7;>tr|B1ALK7|B1ALK7_HUMAN Rho guanine nucleotide exchange factor (GEF) 7 OS=Homo sapiens GN=ARHGEF7 PE=4 SV=1;>tr|B7Z6G2|B7Z6G2_HUMAN Rho guanine nucleo	17	34	34	29	47.8	7276700000			6544100000			4773500000			6195400000			7100800000			4112100000			5663500000			5988300000			5134300000			7296000000			7511300000			7397300000			5085400000
Q13698;B1ALM3	1;1	1;1	1;1	Voltage-dependent L-type calcium channel subunit alpha-1S	CACNA1S	>sp|Q13698|CAC1S_HUMAN Voltage-dependent L-type calcium channel subunit alpha-1S OS=Homo sapiens GN=CACNA1S PE=1 SV=4;>tr|B1ALM3|B1ALM3_HUMAN Calcium channel, voltage-dependent, L type, alpha 1S subunit OS=Homo sapiens GN=CACNA1S PE=3 SV=1	2	1	1	1	0.8	497160000			0			0			527370000			591200000			0			644070000			0			0			705730000			0			0			0
Q9P0T7;B1ALM7;B1ALM8;B1ALM5	1;1;1;1	1;1;1;1	1;1;1;1	Transmembrane protein 9	TMEM9	>sp|Q9P0T7|TMEM9_HUMAN Transmembrane protein 9 OS=Homo sapiens GN=TMEM9 PE=1 SV=1;>tr|B1ALM7|B1ALM7_HUMAN Transmembrane protein 9 (Fragment) OS=Homo sapiens GN=TMEM9 PE=4 SV=1;>tr|B1ALM8|B1ALM8_HUMAN Transmembrane protein 9 (Fragment) OS=Homo sapiens GN=TM	4	1	1	1	10.4	200420000			144670000			0			0			162650000			0			180910000			256330000			175920000			92420000			133120000			160340000			216950000
Q9P2B4;B1AMN7	2;2	2;2	2;2	CTTNBP2 N-terminal-like protein	CTTNBP2NL	>sp|Q9P2B4|CT2NL_HUMAN CTTNBP2 N-terminal-like protein OS=Homo sapiens GN=CTTNBP2NL PE=1 SV=2;>tr|B1AMN7|B1AMN7_HUMAN CTTNBP2 N-terminal like (Fragment) OS=Homo sapiens GN=CTTNBP2NL PE=4 SV=1	2	2	2	2	2.8	561810000			0			0			0			199630000			0			0			0			0			0			0			0			0
Q14141;Q14141-2;Q14141-4;B1AMS2;F5H1J5;E7ETH8;B4E049;Q14141-3;F8W8Q8	24;24;24;24;24;24;21;7;7	24;24;24;24;24;24;21;7;7	13;13;13;13;13;13;11;5;5	Septin-6	2015-09-06	>sp|Q14141|SEPT6_HUMAN Septin-6 OS=Homo sapiens GN=SEPT6 PE=1 SV=4;>sp|Q14141-2|SEPT6_HUMAN Isoform I of Septin-6 OS=Homo sapiens GN=SEPT6;>sp|Q14141-4|SEPT6_HUMAN Isoform V of Septin-6 OS=Homo sapiens GN=SEPT6;>tr|B1AMS2|B1AMS2_HUMAN Septin 6 OS=Homo sapi	9	24	24	13	52.1	38250000000			36510000000			50679000000			49317000000			42025000000			39290000000			29098000000			39584000000			27915000000			29599000000			29875000000			18113000000			39450000000
P19256-3;P19256;P19256-2;B1AMW1;H0YDI1;E9PGV2	4;4;4;4;3;3	4;4;4;4;3;3	4;4;4;4;3;3	Lymphocyte function-associated antigen 3	CD58	>sp|P19256-3|LFA3_HUMAN Isoform 3 of Lymphocyte function-associated antigen 3 OS=Homo sapiens GN=CD58;>sp|P19256|LFA3_HUMAN Lymphocyte function-associated antigen 3 OS=Homo sapiens GN=CD58 PE=1 SV=1;>sp|P19256-2|LFA3_HUMAN Isoform 2 of Lymphocyte function-	6	4	4	4	13.3	0			0			0			0			0			0			0			0			0			0			78395000			0			0
B1AN89	4	1	1		EIF4G3	>tr|B1AN89|B1AN89_HUMAN Eukaryotic translation initiation factor 4 gamma, 3 OS=Homo sapiens GN=EIF4G3 PE=4 SV=1	1	4	1	1	7.6	0			64911000			111530000			127140000			0			0			0			93287000			0			0			0			0			74266000
P35030;B1AN99;F8W7P3;P35030-3;P35030-2;P35030-4	1;1;1;1;1;1	1;1;1;1;1;1	1;1;1;1;1;1	Trypsin-3	PRSS3	>sp|P35030|TRY3_HUMAN Trypsin-3 OS=Homo sapiens GN=PRSS3 PE=1 SV=2;>tr|B1AN99|B1AN99_HUMAN Protease, serine, 3 (Fragment) OS=Homo sapiens GN=PRSS3 PE=3 SV=1;>tr|F8W7P3|F8W7P3_HUMAN Protease, serine, 3 OS=Homo sapiens GN=PRSS3 PE=3 SV=1;>sp|P35030-3|TRY3_HU	6	1	1	1	4.3	0			307240000			263640000			0			179460000			0			0			0			0			0			0			0			0
B1ANY3	1	1	1	Putative protein FAM220BP	FAM220BP	>sp|B1ANY3|CI051_HUMAN Putative SIPAR-like protein C9orf51 OS=Homo sapiens GN=C9orf51 PE=5 SV=1	1	1	1	1	4.4	0			0			0			0			0			0			0			0			0			0			0			0			0
B1AP13;P08174;P08174-2;Q14UF5;E9PSH2;Q14UF4;Q14UF6;F5H2H0;B1AP15	8;7;7;7;7;7;7;3;3	8;7;7;7;7;7;7;3;3	8;7;7;7;7;7;7;3;3	Complement decay-accelerating factor	CD55	>tr|B1AP13|B1AP13_HUMAN CD55 molecule, decay accelerating factor for complement (Cromer blood group) OS=Homo sapiens GN=CD55 PE=4 SV=1;>sp|P08174|DAF_HUMAN Complement decay-accelerating factor OS=Homo sapiens GN=CD55 PE=1 SV=4;>sp|P08174-2|DAF_HUMAN Isofor	9	8	8	8	21.4	270820000			0			591310000			503410000			890010000			480850000			210740000			1349500000			384890000			261600000			349860000			955570000			450850000
P42568;B1APT5;B7Z755;B7Z4N5	1;1;1;1	1;1;1;1	1;1;1;1	Protein AF-9	MLLT3	>sp|P42568|AF9_HUMAN Protein AF-9 OS=Homo sapiens GN=MLLT3 PE=1 SV=2;>tr|B1APT5|B1APT5_HUMAN Myeloid/lymphoid or mixed-lineage leukemia (Trithorax homolog, Drosophila); translocated to, 3 OS=Homo sapiens GN=MLLT3 PE=4 SV=1;>tr|B7Z755|B7Z755_HUMAN Uncharact	4	1	1	1	1.9	0			0			0			109090000			0			0			0			0			0			0			105320000			0			0
Q96R05;B1AQ60	2;2	2;2	2;2	Retinoid-binding protein 7	RBP7	>sp|Q96R05|RET7_HUMAN Retinoid-binding protein 7 OS=Homo sapiens GN=RBP7 PE=1 SV=1;>tr|B1AQ60|B1AQ60_HUMAN Retinol binding protein 7, cellular OS=Homo sapiens GN=RBP7 PE=4 SV=1	2	2	2	2	9	0			0			0			0			282100000			0			1413800000			3571500000			0			498750000			0			946190000			0
P22415;Q7Z5Y1;B1AQP1;E9PME6;H0YD59	4;4;4;3;2	2;2;2;1;0	2;2;2;1;0	Upstream stimulatory factor 1	USF1;usf1-bd	>sp|P22415|USF1_HUMAN Upstream stimulatory factor 1 OS=Homo sapiens GN=USF1 PE=1 SV=1;>tr|Q7Z5Y1|Q7Z5Y1_HUMAN Upstream stimulatory factor 1 BD OS=Homo sapiens GN=usf1-bd PE=2 SV=1;>tr|B1AQP1|B1AQP1_HUMAN Upstream transcription factor 1 OS=Homo sapiens GN=U	5	4	2	2	12.9	0			0			0			234300000			308100000			0			328730000			143720000			0			0			0			0			0
P49760;P49760-3;B1AVT0;B7Z8N6	6;6;6;3	6;6;6;3	6;6;6;3	Dual specificity protein kinase CLK2	CLK2	>sp|P49760|CLK2_HUMAN Dual specificity protein kinase CLK2 OS=Homo sapiens GN=CLK2 PE=1 SV=1;>sp|P49760-3|CLK2_HUMAN Isoform 3 of Dual specificity protein kinase CLK2 OS=Homo sapiens GN=CLK2;>tr|B1AVT0|B1AVT0_HUMAN CDC-like kinase 2 OS=Homo sapiens GN=CLK2	4	6	6	6	15.2	125580000			106230000			285130000			215140000			219230000			220340000			330480000			306330000			174620000			0			247620000			177670000			292140000
P07602;B1AVU8	20;20	20;20	1;1	Proactivator polypeptide;Saposin-A;Saposin-B-Val;Saposin-B;Saposin-C;Saposin-D	PSAP	>sp|P07602|SAP_HUMAN Proactivator polypeptide OS=Homo sapiens GN=PSAP PE=1 SV=2;>tr|B1AVU8|B1AVU8_HUMAN Prosaposin OS=Homo sapiens GN=PSAP PE=4 SV=1	2	20	20	1	41	31502000000			42354000000			24658000000			21210000000			22037000000			21401000000			7586000000			15392000000			18199000000			22188000000			15857000000			6547200000			17948000000
Q03518;B1AZV3;F5H648	22;22;16	22;22;16	22;22;16	Antigen peptide transporter 1	TAP1	>sp|Q03518|TAP1_HUMAN Antigen peptide transporter 1 OS=Homo sapiens GN=TAP1 PE=1 SV=2;>tr|B1AZV3|B1AZV3_HUMAN Transporter 1 ATP-binding cassette sub-family B (MDR/TAP) OS=Homo sapiens GN=TAP1 PE=3 SV=1;>tr|F5H648|F5H648_HUMAN Transporter 1, ATP-binding cas	3	22	22	22	34.7	22589000000			38201000000			15423000000			24588000000			19841000000			18024000000			23325000000			19331000000			19537000000			17901000000			22463000000			18152000000			25723000000
P21675;P21675-2;P21675-3;B1Q2X3;P21675-4;F5GWC6;A8MWR5;H0Y9L7	14;14;14;14;14;2;2;1	14;14;14;14;14;2;2;1	5;5;5;5;5;1;1;1	Transcription initiation factor TFIID subunit 1	TAF1;N-TAF1	>sp|P21675|TAF1_HUMAN Transcription initiation factor TFIID subunit 1 OS=Homo sapiens GN=TAF1 PE=1 SV=2;>sp|P21675-2|TAF1_HUMAN Isoform 2 of Transcription initiation factor TFIID subunit 1 OS=Homo sapiens GN=TAF1;>sp|P21675-3|TAF1_HUMAN Isoform 3 of Transc	8	14	14	5	9.6	142420000			0			1619100000			76371000			85437000			98801000			0			34005000			0			0			75433000			97548000			78452000
B2CI53;D3K174;B5M453;E9PDL9;C9JXL3;B5M452;E9PGC1;E9PFN4;Q9Y6M7;Q9Y6M7-2;Q9Y6M7-3;Q9Y6M7-4;F8W7E6;Q9Y6M7-5;C9JRP1;B6DY53;B6DY52	27;27;27;27;25;24;24;24;22;22;21;21;20;19;18;12;12	27;27;27;27;25;24;24;24;22;22;21;21;20;19;18;12;12	25;25;25;25;23;22;22;22;20;20;19;19;18;17;16;12;12	Sodium bicarbonate cotransporter 3	SLC4A7	>tr|B2CI53|B2CI53_HUMAN Solute carrier family 4 sodium bicarbonate cotransporter member 7 OS=Homo sapiens GN=SLC4A7 PE=2 SV=1;>tr|D3K174|D3K174_HUMAN Solute carrier family 4 sodium bicarbonate cotransporter member 7 OS=Homo sapiens GN=SLC4A7 PE=2 SV=1;>tr|	17	27	27	25	28	1053400000			1024300000			1805900000			727520000			1273000000			2477200000			1769700000			1008100000			800660000			1396200000			823710000			418770000			1312300000
Q5HYJ3;Q5HYJ3-2;B2R9C2;F5GX09;F5H5F4	3;3;3;3;1	3;3;3;3;1	3;3;3;3;1	Protein FAM76B	FAM76B	>sp|Q5HYJ3|FA76B_HUMAN Protein FAM76B OS=Homo sapiens GN=FAM76B PE=1 SV=3;>sp|Q5HYJ3-2|FA76B_HUMAN Isoform 2 of Protein FAM76B OS=Homo sapiens GN=FAM76B;>tr|B2R9C2|B2R9C2_HUMAN Family with sequence similarity 76, member B, isoform CRA_a OS=Homo sapiens GN=	5	3	3	3	13.3	0			0			0			0			0			0			0			125380000			0			0			0			0			0
Q4LDG9;Q4LDG9-2;G3V2M0;B2RD38;G3V5I4;G3V424;H0YM28	3;3;3;3;2;2;2	3;3;3;3;2;2;2	3;3;3;3;2;2;2	Dynein light chain 1, axonemal	DNAL1	>sp|Q4LDG9|DNAL1_HUMAN Dynein light chain 1, axonemal OS=Homo sapiens GN=DNAL1 PE=1 SV=1;>sp|Q4LDG9-2|DNAL1_HUMAN Isoform 2 of Dynein light chain 1, axonemal OS=Homo sapiens GN=DNAL1;>tr|G3V2M0|G3V2M0_HUMAN Dynein, axonemal, light chain 1 OS=Homo sapiens G	7	3	3	3	18.4	0			0			0			0			0			0			0			0			0			0			0			0			0
Q5PSV4;B2RD65;H0YHD0	5;5;3	5;5;3	5;5;3	Breast cancer metastasis-suppressor 1-like protein	BRMS1L	>sp|Q5PSV4|BRM1L_HUMAN Breast cancer metastasis-suppressor 1-like protein OS=Homo sapiens GN=BRMS1L PE=1 SV=2;>tr|B2RD65|B2RD65_HUMAN Uncharacterized protein OS=Homo sapiens GN=BRMS1L PE=2 SV=1;>tr|H0YHD0|H0YHD0_HUMAN Breast cancer metastasis-suppressor 1-	3	5	5	5	20.1	45778000			33777000			0			0			38832000			82587000			0			0			1864200000			0			37684000			28225000			0
P10451;Q3LGB0;P10451-3;P10451-4;C9JXD2;P10451-2;B2RDA1;D6R9C5;CON__P31096	2;2;2;2;2;2;2;1;1	2;2;2;2;2;2;2;1;1	2;2;2;2;2;2;2;1;1	Osteopontin	SPP1;opn	>sp|P10451|OSTP_HUMAN Osteopontin OS=Homo sapiens GN=SPP1 PE=1 SV=1;>tr|Q3LGB0|Q3LGB0_HUMAN Osteopontin (Fragment) OS=Homo sapiens GN=opn PE=2 SV=1;>sp|P10451-3|OSTP_HUMAN Isoform C of Osteopontin OS=Homo sapiens GN=SPP1;>sp|P10451-4|OSTP_HUMAN Isoform D o	9	2	2	2	10.2	0			0			0			0			0			0			0			0			0			231800000			0			0			0
E9PPI4;Q96K20;B2RDB2;Q96A29	1;1;1;1	1;1;1;1	1;1;1;1	GDP-fucose transporter 1	SLC35C1	>tr|E9PPI4|E9PPI4_HUMAN Solute carrier family 35, member C1 (Fragment) OS=Homo sapiens GN=SLC35C1 PE=4 SV=1;>tr|Q96K20|Q96K20_HUMAN Uncharacterized protein OS=Homo sapiens GN=SLC35C1 PE=2 SV=1;>tr|B2RDB2|B2RDB2_HUMAN Solute carrier family 35, member C1 OS=	4	1	1	1	11.5	0			0			0			0			0			0			0			0			0			0			0			0			0
P17544;P17544-2;P17544-4;P17544-3;B2RMP1	5;5;5;5;5	4;4;4;4;4	4;4;4;4;4	Cyclic AMP-dependent transcription factor ATF-7	ATF7	>sp|P17544|ATF7_HUMAN Cyclic AMP-dependent transcription factor ATF-7 OS=Homo sapiens GN=ATF7 PE=1 SV=2;>sp|P17544-2|ATF7_HUMAN Isoform 1 of Cyclic AMP-dependent transcription factor ATF-7 OS=Homo sapiens GN=ATF7;>sp|P17544-4|ATF7_HUMAN Isoform 4 of Cyclic	5	5	4	4	13.2	310950000			365120000			329770000			493970000			546610000			374860000			507610000			558620000			562860000			911570000			1378400000			644850000			0
Q96RY5;B2RNX8	2;2	2;2	2;2	Protein cramped-like	CRAMP1L	>sp|Q96RY5|CRML_HUMAN Protein cramped-like OS=Homo sapiens GN=CRAMP1L PE=1 SV=3;>tr|B2RNX8|B2RNX8_HUMAN Crm, cramped-like (Drosophila) OS=Homo sapiens GN=CRAMP1L PE=2 SV=1	2	2	2	2	1.5	0			21046000			0			0			0			0			0			47312000			0			0			0			0			0
O75037;O75037-2;B7ZMI0;B2RP62;F5H864;H0YED0	17;17;17;17;17;8	14;14;14;14;14;8	14;14;14;14;14;8	Kinesin-like protein KIF21B	KIF21B	>sp|O75037|KI21B_HUMAN Kinesin-like protein KIF21B OS=Homo sapiens GN=KIF21B PE=1 SV=2;>sp|O75037-2|KI21B_HUMAN Isoform 2 of Kinesin-like protein KIF21B OS=Homo sapiens GN=KIF21B;>tr|B7ZMI0|B7ZMI0_HUMAN KIF21B protein OS=Homo sapiens GN=KIF21B PE=2 SV=1;>t	6	17	14	14	13	0			83493000			229100000			212380000			75209000			0			0			84615000			54806000			0			0			66816000			0
B2RTY4;B2RTY4-2;B2RTY4-4;B2RTY4-5;B7WP69;B2RTY4-3	19;19;19;15;12;9	17;17;17;14;10;7	16;16;16;13;10;7	Unconventional myosin-IXa	MYO9A	>sp|B2RTY4|MYO9A_HUMAN Unconventional myosin-IXa OS=Homo sapiens GN=MYO9A PE=1 SV=2;>sp|B2RTY4-2|MYO9A_HUMAN Isoform 2 of Unconventional myosin-IXa OS=Homo sapiens GN=MYO9A;>sp|B2RTY4-4|MYO9A_HUMAN Isoform 4 of Unconventional myosin-IXa OS=Homo sapiens GN=	6	19	17	16	9.3	90392000			165940000			366820000			406070000			252110000			348660000			233200000			240320000			168940000			0			340880000			522900000			234600000
O95168;B2RUY3;F2Z3P9;C9JXQ9	6;6;4;4	6;6;4;4	6;6;4;4	NADH dehydrogenase [ubiquinone] 1 beta subcomplex subunit 4	NDUFB4	>sp|O95168|NDUB4_HUMAN NADH dehydrogenase [ubiquinone] 1 beta subcomplex subunit 4 OS=Homo sapiens GN=NDUFB4 PE=1 SV=3;>tr|B2RUY3|B2RUY3_HUMAN NADH dehydrogenase (Ubiquinone) 1 beta subcomplex, 4, 15kDa OS=Homo sapiens GN=NDUFB4 PE=2 SV=1;>tr|F2Z3P9|F2Z3P9	4	6	6	6	46.5	1761300000			2908900000			2153700000			3833000000			1685000000			1776800000			2516300000			2209900000			1825400000			6048500000			1332800000			1410800000			1642700000
Q9Y6N7;E9PD49;C9JVN5;B2RXI1;Q9Y6N7-4;Q9Y6N7-3;Q9Y6N7-2;F8WAA2	3;3;3;3;3;3;3;3	3;3;3;3;3;3;3;3	3;3;3;3;3;3;3;3	Roundabout homolog 1	ROBO1	>sp|Q9Y6N7|ROBO1_HUMAN Roundabout homolog 1 OS=Homo sapiens GN=ROBO1 PE=1 SV=1;>tr|E9PD49|E9PD49_HUMAN Roundabout, axon guidance receptor, homolog 1 (Drosophila) OS=Homo sapiens GN=ROBO1 PE=4 SV=1;>tr|C9JVN5|C9JVN5_HUMAN Roundabout, axon guidance receptor,	8	3	3	3	2.7	0			0			0			0			0			0			0			0			0			0			0			0			0
Q6NYC1;B2WTI4;Q6NYC1-2;Q6NYC1-3	14;14;14;14	14;14;14;14	14;14;14;14	Bifunctional arginine demethylase and lysyl-hydroxylase JMJD6	JMJD6	>sp|Q6NYC1|JMJD6_HUMAN Bifunctional arginine demethylase and lysyl-hydroxylase JMJD6 OS=Homo sapiens GN=JMJD6 PE=1 SV=1;>tr|B2WTI4|B2WTI4_HUMAN Phosphatidylserine receptor transcript variant 2 OS=Homo sapiens GN=JMJD6 PE=2 SV=1;>sp|Q6NYC1-2|JMJD6_HUMAN Iso	4	14	14	14	45.4	1531700000			693940000			231450000			601460000			2066800000			1154800000			853280000			590360000			775140000			1213300000			1098300000			455620000			565620000
B2ZZ83;Q8WXT3	125;3	113;2	2;0	Filamin-B	FLNB	>tr|B2ZZ83|B2ZZ83_HUMAN Filamin B OS=Homo sapiens GN=FLNB PE=2 SV=1	2	125	113	2	61.6	35672000000			7804700000			28909000000			38527000000			22496000000			28308000000			27868000000			18791000000			21162000000			14512000000			22808000000			15570000000			23237000000
O95210;B3KMK8	2;2	2;2	2;2	Starch-binding domain-containing protein 1	STBD1	>sp|O95210|STBD1_HUMAN Starch-binding domain-containing protein 1 OS=Homo sapiens GN=STBD1 PE=1 SV=1;>tr|B3KMK8|B3KMK8_HUMAN Uncharacterized protein OS=Homo sapiens GN=STBD1 PE=2 SV=1	2	2	2	2	5.6	0			218470000			0			0			0			0			0			0			0			549720000			0			0			0
P55209;B3KNT8;F8W0J6;F5H4R6;H0YIV4;F8W020;F8VY35;H0YHC3;F8VUX1;H0YH88;F5H1X5;F8VVB5	15;15;15;15;15;13;13;12;11;10;9;7	1;1;1;1;1;1;1;0;1;0;1;1	0;0;0;0;0;0;0;0;0;0;0;0	Nucleosome assembly protein 1-like 1	NAP1L1	>sp|P55209|NP1L1_HUMAN Nucleosome assembly protein 1-like 1 OS=Homo sapiens GN=NAP1L1 PE=1 SV=1;>tr|B3KNT8|B3KNT8_HUMAN Nucleosome assembly protein 1-like 1 OS=Homo sapiens GN=NAP1L1 PE=2 SV=1;>tr|F8W0J6|F8W0J6_HUMAN Nucleosome assembly protein 1-like 1 OS	12	15	1	0	39.1	1268700000			1821800000			2612800000			2221700000			447230000			2047500000			1993300000			2912100000			0			2803500000			3661000000			2743600000			2211000000
O14770;H0YKE5;H0YKN2;H0YK79;B3KP81;O14770-5;B3KPQ6;Q96DI2;B3KP98;O14770-3;O14770-2;O14770-4;Q99687;A8K0S8;O00470;H0YMX5;E9PDC4;B7Z4T5;H0YLG9;B3KUX4;F5GYS8;Q99687-3;H0YNY8;Q99687-2;O00470-2;H0YNA8;F8W8U3	2;2;2;2;2;2;2;2;2;2;2;2;1;1;1;1;1;1;1;1;1;1;1;1;1;1;1	2;2;2;2;2;2;2;2;2;2;2;2;1;1;1;1;1;1;1;1;1;1;1;1;1;1;1	1;1;1;1;1;1;1;1;1;1;1;1;0;0;0;0;0;0;0;0;0;0;0;0;0;0;0	Homeobox protein Meis2;Homeobox protein Meis3;Putative homeobox protein Meis3-like 2;Homeobox protein Meis1	MEIS2;MEIS3;MEIS3P2;MEIS1	>sp|O14770|MEIS2_HUMAN Homeobox protein Meis2 OS=Homo sapiens GN=MEIS2 PE=1 SV=2;>tr|H0YKE5|H0YKE5_HUMAN Meis homeobox 2 (Fragment) OS=Homo sapiens GN=MEIS2 PE=4 SV=1;>tr|H0YKN2|H0YKN2_HUMAN Meis homeobox 2 (Fragment) OS=Homo sapiens GN=MEIS2 PE=4 SV=1;>tr	27	2	2	1	6.3	0			0			0			0			0			0			0			0			0			44969000			0			0			92543000
Q96BR6;B3KP94	4;4	2;2	2;2	Zinc finger protein 669	ZNF669	>sp|Q96BR6|ZN669_HUMAN Zinc finger protein 669 OS=Homo sapiens GN=ZNF669 PE=2 SV=2;>tr|B3KP94|B3KP94_HUMAN Zinc finger protein 669 OS=Homo sapiens GN=ZNF669 PE=2 SV=1	2	4	2	2	12.1	275920000			441030000			473630000			494190000			603580000			451720000			407270000			236150000			372450000			568090000			0			0			321920000
O95361;B3KP96;O95361-2;H0Y626;Q309B1	5;5;4;4;3	5;5;4;4;3	5;5;4;4;3	Tripartite motif-containing protein 16;Tripartite motif-containing protein 16-like protein	TRIM16;TRIM16L	>sp|O95361|TRI16_HUMAN Tripartite motif-containing protein 16 OS=Homo sapiens GN=TRIM16 PE=1 SV=3;>tr|B3KP96|B3KP96_HUMAN Tripartite motif containing 16 OS=Homo sapiens GN=TRIM16 PE=2 SV=1;>sp|O95361-2|TRI16_HUMAN Isoform 2 of Tripartite motif-containing p	5	5	5	5	15.1	0			0			0			0			0			0			0			0			0			0			0			0			0
Q8IXK0;Q8IXK0-2;B3KPJ4;Q8IXK0-4;Q8IXK0-5	9;9;9;9;9	9;9;9;9;9	1;1;1;1;1	Polyhomeotic-like protein 2	PHC2	>sp|Q8IXK0|PHC2_HUMAN Polyhomeotic-like protein 2 OS=Homo sapiens GN=PHC2 PE=1 SV=1;>sp|Q8IXK0-2|PHC2_HUMAN Isoform 2 of Polyhomeotic-like protein 2 OS=Homo sapiens GN=PHC2;>tr|B3KPJ4|B3KPJ4_HUMAN Uncharacterized protein OS=Homo sapiens GN=PHC2 PE=2 SV=1;>	5	9	9	1	12.9	151530000			171040000			350380000			426350000			183390000			387530000			471300000			148440000			205790000			160650000			122750000			151570000			216900000
B5MBX1;Q9NQC1-3;Q9NQC1-2;Q9NQC1;D3DQA3;G3XAA4;B3KPL2;C9J929;D6R9B8	5;5;5;5;5;5;5;4;1	5;5;5;5;5;5;5;4;1	5;5;5;5;5;5;5;4;1	Protein Jade-2	PHF15	>tr|B5MBX1|B5MBX1_HUMAN PHD finger protein 15 OS=Homo sapiens GN=PHF15 PE=4 SV=1;>sp|Q9NQC1-3|JADE2_HUMAN Isoform 3 of Protein Jade-2 OS=Homo sapiens GN=PHF15;>sp|Q9NQC1-2|JADE2_HUMAN Isoform 2 of Protein Jade-2 OS=Homo sapiens GN=PHF15;>sp|Q9NQC1|JADE2_HU	9	5	5	5	15.7	395030000			366980000			356400000			501450000			826560000			245210000			0			264990000			321140000			0			602540000			417550000			0
B3KPU1	5	1	1		GNB2	>tr|B3KPU1|B3KPU1_HUMAN Guanine nucleotide binding protein (G protein), beta polypeptide 2 OS=Homo sapiens GN=GNB2 PE=2 SV=1	1	5	1	1	35.4	261210000			0			0			0			264210000			0			0			0			0			0			0			0			0
Q9NY65;B3KPW9;C9J2C0	20;20;20	1;1;1	1;1;1	Tubulin alpha-8 chain	TUBA8	>sp|Q9NY65|TBA8_HUMAN Tubulin alpha-8 chain OS=Homo sapiens GN=TUBA8 PE=1 SV=1;>tr|B3KPW9|B3KPW9_HUMAN Tubulin, alpha 8 OS=Homo sapiens GN=TUBA8 PE=2 SV=1;>tr|C9J2C0|C9J2C0_HUMAN Tubulin, alpha 8 (Fragment) OS=Homo sapiens GN=TUBA8 PE=3 SV=1	3	20	1	1	37.9	1022900000			725140000			773950000			608060000			1008100000			945460000			983540000			680490000			685520000			1002200000			938310000			822690000			937970000
2892032;2892033;2892034;2892035;2892036;2892037;2892038;2892039;2892040;2892041;2892042;2892043;2892044;2892045;2892046;2892047;2892048;2892049;2892050;2892051;2892052;2892053;2892054;2892055;2892056;2892057;2892058;2892059;2892060;2892061;2892062;2892063;2892064;2892065;2892066;2892067;2892068;2892069;2892070;2892071;2892072;2892073;2892074;2892075;2892076;2892077;2892078;2892079;2892080;2892081…	110;217;218	377;398;413
Q6YP21;B3KQ13;Q6YP21-2	15;15;4	15;15;4	15;15;4	Kynurenine--oxoglutarate transaminase 3	CCBL2	>sp|Q6YP21|KAT3_HUMAN Kynurenine--oxoglutarate transaminase 3 OS=Homo sapiens GN=CCBL2 PE=1 SV=1;>tr|B3KQ13|B3KQ13_HUMAN Uncharacterized protein OS=Homo sapiens GN=CCBL2 PE=2 SV=1	3	15	15	15	38.5	663970000			1186800000			426000000			173280000			872010000			156920000			1279600000			509470000			355780000			337860000			297800000			1075100000			953130000
P30101;B3KQT9;G5EA52;F5H119	49;49;49;27	48;48;48;26	48;48;48;26	Protein disulfide-isomerase A3	PDIA3	>sp|P30101|PDIA3_HUMAN Protein disulfide-isomerase A3 OS=Homo sapiens GN=PDIA3 PE=1 SV=4;>tr|B3KQT9|B3KQT9_HUMAN Protein disulfide isomerase family A, member 3 OS=Homo sapiens GN=PDIA3 PE=2 SV=1;>tr|G5EA52|G5EA52_HUMAN Protein disulfide isomerase family A,	4	49	48	48	76	140180000000			167500000000			99551000000			111440000000			134430000000			113800000000			109800000000			138630000000			130680000000			148860000000			129590000000			151320000000			133030000000
;2835244;2835245;2856811;2856812;2856813;2856814;2856815;2856816;2856817;2856818;2856819;2856820;2856821;2856822;2856823;2856824;2856825;2856826;2856827;2856828;2856829;2856830;2856831;2856832;2856833;2856834;2856835;2856836;2856837;2856838;2856839;2856840;2856841;2856842;2856843;2856844;2856845;2856846;2856847;2856848;2856849;2856850;2856851;2856852;2856853;2856854;2856855;2856856;2856857;285685…	372;373;374	247;338;434
O60239;C9JK30;B3KQW6	1;1;1	1;1;1	1;1;1	SH3 domain-binding protein 5	SH3BP5	>sp|O60239|3BP5_HUMAN SH3 domain-binding protein 5 OS=Homo sapiens GN=SH3BP5 PE=1 SV=2;>tr|C9JK30|C9JK30_HUMAN SH3-domain-binding protein 5 (BTK-associated) (Fragment) OS=Homo sapiens GN=SH3BP5 PE=4 SV=1;>tr|B3KQW6|B3KQW6_HUMAN SH3-domain binding protein 5	3	1	1	1	2.6	0			0			0			104560000			0			199190000			0			0			0			0			0			0			0
Q9NPA5;B3KQX0;Q9NPA5-2;Q5JWM1;O75820;H0Y669;A2A2N5;Q9NTW7-2;O75820-3;O75820-4;O75820-2	3;3;3;3;1;1;1;1;1;1;1	1;1;1;1;0;0;0;0;0;0;0	1;1;1;1;0;0;0;0;0;0;0	Zinc finger protein 64 homolog, isoforms 1 and 2;Zinc finger protein 64 homolog, isoforms 3 and 4	ZFP64	>sp|Q9NPA5|ZF64A_HUMAN Zinc finger protein 64 homolog, isoforms 1 and 2 OS=Homo sapiens GN=ZFP64 PE=1 SV=3;>tr|B3KQX0|B3KQX0_HUMAN Uncharacterized protein OS=Homo sapiens GN=ZFP64 PE=2 SV=1;>sp|Q9NPA5-2|ZF64A_HUMAN Isoform 2 of Zinc finger protein 64 homol	11	3	1	1	7.5	0			0			0			0			0			0			0			0			0			0			0			0			0
P51178;B3KR14	9;9	9;9	9;9	1-phosphatidylinositol 4,5-bisphosphate phosphodiesterase delta-1	PLCD1	>sp|P51178|PLCD1_HUMAN 1-phosphatidylinositol-4,5-bisphosphate phosphodiesterase delta-1 OS=Homo sapiens GN=PLCD1 PE=1 SV=2;>tr|B3KR14|B3KR14_HUMAN Phospholipase C, delta 1 OS=Homo sapiens GN=PLCD1 PE=2 SV=1	2	9	9	9	17.7	0			490770000			431410000			479250000			227580000			0			0			0			0			0			0			0			263220000
Q9UKI8-2;Q9UKI8;B3KR15;B4DX87;Q9UKI8-3;B3KRP1;H0Y2Z4;C9JWT6;F8W7X8;F8WAU8	14;14;14;13;11;4;2;2;1;1	7;7;7;7;5;2;1;2;0;0	7;7;7;7;5;2;1;2;0;0	Serine/threonine-protein kinase tousled-like 1	TLK1	>sp|Q9UKI8-2|TLK1_HUMAN Isoform 2 of Serine/threonine-protein kinase tousled-like 1 OS=Homo sapiens GN=TLK1;>sp|Q9UKI8|TLK1_HUMAN Serine/threonine-protein kinase tousled-like 1 OS=Homo sapiens GN=TLK1 PE=1 SV=2;>tr|B3KR15|B3KR15_HUMAN Tousled-like kinase 1	10	14	7	7	20.5	0			117880000			79913000			99605000			109260000			0			0			68684000			75827000			232330000			0			0			100490000
B3KR21	16	1	1		GCC2	>tr|B3KR21|B3KR21_HUMAN GRIP and coiled-coil domain containing 2 (Fragment) OS=Homo sapiens GN=GCC2 PE=2 SV=1	1	16	1	1	34.8	0			0			0			0			0			0			0			0			0			0			0			0			0
Q5TEU4;B3KR61;Q5TEU4-2	4;4;3	4;4;3	4;4;3	NADH dehydrogenase [ubiquinone] 1 alpha subcomplex assembly factor 5	NDUFAF5	>sp|Q5TEU4|CT007_HUMAN Probable methyltransferase C20orf7, mitochondrial OS=Homo sapiens GN=C20orf7 PE=1 SV=1;>tr|B3KR61|B3KR61_HUMAN HCG1811060, isoform CRA_c OS=Homo sapiens GN=C20orf7 PE=2 SV=1;>sp|Q5TEU4-2|CT007_HUMAN Isoform 2 of Probable methyltransf	3	4	4	4	16.8	0			0			0			0			0			0			0			0			0			0			0			0			96332000
O76054;F5H3U4;B3KRD8;O76054-4;C9JZI9;Q9UDX4;E9PE57;E7EN74;B5MC44	5;5;5;3;2;1;1;1;1	5;5;5;3;2;1;1;1;1	5;5;5;3;2;1;1;1;1	SEC14-like protein 2	SEC14L2	>sp|O76054|S14L2_HUMAN SEC14-like protein 2 OS=Homo sapiens GN=SEC14L2 PE=1 SV=1;>tr|F5H3U4|F5H3U4_HUMAN SEC14-like 2 (S. cerevisiae) OS=Homo sapiens GN=SEC14L2 PE=4 SV=1;>tr|B3KRD8|B3KRD8_HUMAN SEC14-like 2 (S. cerevisiae) OS=Homo sapiens GN=SEC14L2 PE=2	9	5	5	5	22.8	162160000			581750000			130200000			0			340540000			1411300000			0			0			0			1559900000			0			0			0
P55055;B3KRG6;E7EWA6;E7ETH7;E9PID2;B5MBY7;Q13133-2	3;3;3;2;1;1;1	3;3;3;2;1;1;1	2;2;2;1;0;0;0	Oxysterols receptor LXR-beta	NR1H2	>sp|P55055|NR1H2_HUMAN Oxysterols receptor LXR-beta OS=Homo sapiens GN=NR1H2 PE=1 SV=2;>tr|B3KRG6|B3KRG6_HUMAN Nuclear receptor subfamily 1, group H, member 2 OS=Homo sapiens GN=NR1H2 PE=2 SV=1;>tr|E7EWA6|E7EWA6_HUMAN Nuclear receptor subfamily 1, group H,	7	3	3	2	9.1	0			0			0			0			182970000			0			0			0			0			0			0			0			0
O75251;F5H5N1;B3KRI2;F5GXJ1;C9JKS5;Q6ZS38;F5H273;F5H350;F5GX93	5;5;5;5;4;3;2;2;2	5;5;5;5;4;3;2;2;2	5;5;5;5;4;3;2;2;2	NADH dehydrogenase [ubiquinone] iron-sulfur protein 7, mitochondrial	NDUFS7	>sp|O75251|NDUS7_HUMAN NADH dehydrogenase [ubiquinone] iron-sulfur protein 7, mitochondrial OS=Homo sapiens GN=NDUFS7 PE=1 SV=3;>tr|F5H5N1|F5H5N1_HUMAN NADH dehydrogenase (ubiquinone) Fe-S protein 7, 20kDa (NADH-coenzyme Q reductase) OS=Homo sapiens GN=NDU	9	5	5	5	22.5	4259300000			2820300000			2521700000			2762500000			2161900000			2097100000			4031700000			1739100000			1846200000			3222900000			1728200000			2624900000			2768100000
B3KRJ9;Q8WXA9-2;Q8WXA9;E5RFV3;H0YC47	9;9;5;3;1	9;9;5;3;1	9;9;5;3;1	Splicing regulatory glutamine/lysine-rich protein 1	SREK1	>tr|B3KRJ9|B3KRJ9_HUMAN Uncharacterized protein OS=Homo sapiens GN=SREK1 PE=2 SV=1;>sp|Q8WXA9-2|SREK1_HUMAN Isoform 2 of Splicing regulatory glutamine/lysine-rich protein 1 OS=Homo sapiens GN=SREK1;>sp|Q8WXA9|SREK1_HUMAN Splicing regulatory glutamine/lysin	5	9	9	9	19.1	1011000000			1036700000			883460000			1162700000			1385600000			1096000000			1340100000			861540000			1105800000			1070200000			1200600000			1093000000			1352700000
P07992;B3KRR0;Q96S40;Q7Z7F5	6;6;6;4	6;6;6;4	6;6;6;4	DNA excision repair protein ERCC-1	ERCC1	>sp|P07992|ERCC1_HUMAN DNA excision repair protein ERCC-1 OS=Homo sapiens GN=ERCC1 PE=1 SV=1;>tr|B3KRR0|B3KRR0_HUMAN Uncharacterized protein OS=Homo sapiens GN=ERCC1 PE=2 SV=1;>tr|Q96S40|Q96S40_HUMAN Excision repair cross-complementing rodent repair defici	4	6	6	6	19.5	356170000			499320000			451900000			446070000			427810000			401420000			478750000			417240000			665680000			491350000			356060000			461960000			530070000
P06858;F5H295;B3KRV7;E7EW14;E5RJI0	3;3;3;1;1	3;3;3;1;1	3;3;3;1;1	Lipoprotein lipase	LPL	>sp|P06858|LIPL_HUMAN Lipoprotein lipase OS=Homo sapiens GN=LPL PE=1 SV=1;>tr|F5H295|F5H295_HUMAN Lipoprotein lipase OS=Homo sapiens GN=LPL PE=3 SV=1;>tr|B3KRV7|B3KRV7_HUMAN Lipoprotein lipase OS=Homo sapiens GN=LPL PE=2 SV=1	5	3	3	3	10.3	175710000			0			225210000			0			0			0			0			0			0			0			0			0			0
P17936;C9JMX4;H0Y485;H0Y5K2;B3KTS0;B3KWK7;F5H4S6;B3KRZ1	2;2;2;2;2;2;2;2	2;2;2;2;2;2;2;2	2;2;2;2;2;2;2;2	Insulin-like growth factor-binding protein 3	IGFBP3	>sp|P17936|IBP3_HUMAN Insulin-like growth factor-binding protein 3 OS=Homo sapiens GN=IGFBP3 PE=1 SV=2;>tr|C9JMX4|C9JMX4_HUMAN Insulin-like growth factor-binding protein 3 (Fragment) OS=Homo sapiens GN=IGFBP3 PE=4 SV=1;>tr|H0Y485|H0Y485_HUMAN Insulin-like	8	2	2	2	10.3	0			0			0			0			317750000			0			0			0			0			0			0			0			0
O60725;B3KS61	3;3	3;3	3;3	Protein-S-isoprenylcysteine O-methyltransferase	ICMT	>sp|O60725|ICMT_HUMAN Protein-S-isoprenylcysteine O-methyltransferase OS=Homo sapiens GN=ICMT PE=1 SV=1;>tr|B3KS61|B3KS61_HUMAN Uncharacterized protein OS=Homo sapiens GN=ICMT PE=2 SV=1	2	3	3	3	15.8	142200000			148020000			81543000			0			89540000			200530000			203630000			724760000			171670000			99532000			168020000			85246000			179630000
O00303;B4DMT5;B3KSH1;H0YDT6;E9PQV8	15;15;15;3;2	15;15;15;3;2	15;15;15;3;2	Eukaryotic translation initiation factor 3 subunit F	EIF3F	>sp|O00303|EIF3F_HUMAN Eukaryotic translation initiation factor 3 subunit F OS=Homo sapiens GN=EIF3F PE=1 SV=1;>tr|B4DMT5|B4DMT5_HUMAN Uncharacterized protein OS=Homo sapiens GN=EIF3F PE=2 SV=1;>tr|B3KSH1|B3KSH1_HUMAN HCG1784554, isoform CRA_a OS=Homo sapi	5	15	15	15	46.2	37644000000			27373000000			33618000000			32414000000			28444000000			32451000000			26433000000			33425000000			25985000000			40615000000			35034000000			46387000000			31997000000
Q96SD1;B3KSJ7;Q96SD1-2;Q96SD1-3	1;1;1;1	1;1;1;1	1;1;1;1	Protein artemis	DCLRE1C	>sp|Q96SD1|DCR1C_HUMAN Protein artemis OS=Homo sapiens GN=DCLRE1C PE=1 SV=2;>tr|B3KSJ7|B3KSJ7_HUMAN Uncharacterized protein OS=Homo sapiens GN=DCLRE1C PE=2 SV=1;>sp|Q96SD1-2|DCR1C_HUMAN Isoform 2 of Protein artemis OS=Homo sapiens GN=DCLRE1C;>sp|Q96SD1-3|D	4	1	1	1	1.3	0			0			0			0			0			0			0			0			0			0			0			0			0
B3KSP0;Q9H3P2-7	16;9	1;0	1;0	Negative elongation factor A	WHSC2;NELFA	>tr|B3KSP0|B3KSP0_HUMAN Uncharacterized protein OS=Homo sapiens GN=WHSC2 PE=2 SV=1;>sp|Q9H3P2-7|NELFA_HUMAN Isoform 2 of Negative elongation factor A OS=Homo sapiens GN=WHSC2	2	16	1	1	55.7	0			197220000			0			0			0			0			0			0			0			0			0			0			0
O75925;B3KSY9	8;8	8;8	7;7	E3 SUMO-protein ligase PIAS1	PIAS1	>sp|O75925|PIAS1_HUMAN E3 SUMO-protein ligase PIAS1 OS=Homo sapiens GN=PIAS1 PE=1 SV=2;>tr|B3KSY9|B3KSY9_HUMAN Uncharacterized protein OS=Homo sapiens GN=PIAS1 PE=2 SV=1	2	8	8	7	16.7	535090000			159160000			374180000			230760000			200650000			129540000			136810000			316670000			227000000			129570000			0			0			153120000
Q9UBU8;Q9UBU8-2;B3KTM8;H0YLJ3;B7Z6R1;H0YMJ0;H0YM21;H0YMT8;H0YLV1;H0YNE0;H0YNX3	10;10;10;9;8;7;5;4;3;3;1	8;8;8;7;6;6;4;4;3;3;1	8;8;8;7;6;6;4;4;3;3;1	Mortality factor 4-like protein 1	MORF4L1	>sp|Q9UBU8|MO4L1_HUMAN Mortality factor 4-like protein 1 OS=Homo sapiens GN=MORF4L1 PE=1 SV=2;>sp|Q9UBU8-2|MO4L1_HUMAN Isoform 2 of Mortality factor 4-like protein 1 OS=Homo sapiens GN=MORF4L1;>tr|B3KTM8|B3KTM8_HUMAN Uncharacterized protein OS=Homo sapiens	11	10	8	8	36.2	1349500000			722320000			1769000000			986130000			740500000			472330000			1058300000			1378900000			1355200000			0			1465400000			310660000			1055800000
Q9H4B6;H0YJH0;B3KTQ1;H0YJ02	4;4;4;1	4;4;4;1	4;4;4;1	Protein salvador homolog 1	SAV1	>sp|Q9H4B6|SAV1_HUMAN Protein salvador homolog 1 OS=Homo sapiens GN=SAV1 PE=1 SV=2;>tr|H0YJH0|H0YJH0_HUMAN Salvador homolog 1 (Drosophila) (Fragment) OS=Homo sapiens GN=SAV1 PE=4 SV=1;>tr|B3KTQ1|B3KTQ1_HUMAN Uncharacterized protein OS=Homo sapiens GN=SAV1	4	4	4	4	13.8	103740000			0			0			0			11276000			0			0			0			0			0			0			0			30248000
Q96GN5;B3KTR5;Q96GN5-2;C9K0Y1;C9IZR6;A8MT56;C9J8L0;C9JFL7	11;11;11;10;4;4;2;1	11;11;11;10;4;4;2;1	11;11;11;10;4;4;2;1	Cell division cycle-associated 7-like protein	CDCA7L	>sp|Q96GN5|CDA7L_HUMAN Cell division cycle-associated 7-like protein OS=Homo sapiens GN=CDCA7L PE=1 SV=2;>tr|B3KTR5|B3KTR5_HUMAN Cell division cycle associated 7-like, isoform CRA_b OS=Homo sapiens GN=CDCA7L PE=2 SV=1;>sp|Q96GN5-2|CDA7L_HUMAN Isoform 2 of	8	11	11	11	25.6	170510000			125440000			95619000			23723000			343360000			175300000			168050000			228140000			267390000			267820000			982470000			228890000			0
Q6NXT4;B3KU87;B5MCR8;B7Z901;Q6NXT4-3;Q6NXT4-2	2;2;2;2;2;2	2;2;2;2;2;2	2;2;2;2;2;2	Zinc transporter 6	SLC30A6	>sp|Q6NXT4|ZNT6_HUMAN Zinc transporter 6 OS=Homo sapiens GN=SLC30A6 PE=1 SV=2;>tr|B3KU87|B3KU87_HUMAN Solute carrier family 30 (Zinc transporter), member 6, isoform CRA_c OS=Homo sapiens GN=SLC30A6 PE=2 SV=1;>tr|B5MCR8|B5MCR8_HUMAN Solute carrier family 30	6	2	2	2	9.8	0			0			0			0			0			0			0			0			0			0			0			0			0
P15884;B3KUC0;B7Z6Y1;B4DUG3	7;7;7;6	1;1;1;1	1;1;1;1	Transcription factor 4	TCF4	>sp|P15884|ITF2_HUMAN Transcription factor 4 OS=Homo sapiens GN=TCF4 PE=1 SV=3;>tr|B3KUC0|B3KUC0_HUMAN Transcription factor 4 OS=Homo sapiens GN=TCF4 PE=2 SV=1;>tr|B7Z6Y1|B7Z6Y1_HUMAN Transcription factor 4 OS=Homo sapiens GN=TCF4 PE=2 SV=1;>tr|B4DUG3|B4DU	4	7	1	1	14.7	217720000			114220000			112550000			0			0			0			218480000			101870000			0			0			0			0			130340000
P55058;E7EV16;P55058-2;B3KUE5	5;5;5;5	5;5;5;5	5;5;5;5	Phospholipid transfer protein	PLTP	>sp|P55058|PLTP_HUMAN Phospholipid transfer protein OS=Homo sapiens GN=PLTP PE=1 SV=1;>tr|E7EV16|E7EV16_HUMAN Phospholipid transfer protein OS=Homo sapiens GN=PLTP PE=4 SV=1;>sp|P55058-2|PLTP_HUMAN Isoform 2 of Phospholipid transfer protein OS=Homo sapiens	4	5	5	5	14.6	289480000			630630000			0			0			217200000			0			0			0			222220000			0			0			0			0
B3KUG3;Q9NWW6;Q5W125;Q9NWW6-2;B3KN26	3;3;3;2;1	3;3;3;2;1	3;3;3;2;1	Nicotinamide riboside kinase 1	NMRK1	>tr|B3KUG3|B3KUG3_HUMAN Uncharacterized protein OS=Homo sapiens GN=C9orf95 PE=2 SV=1;>sp|Q9NWW6|NRK1_HUMAN Nicotinamide riboside kinase 1 OS=Homo sapiens GN=NRK1 PE=1 SV=1;>tr|Q5W125|Q5W125_HUMAN Chromosome 9 open reading frame 95 OS=Homo sapiens GN=C9orf9	5	3	3	3	30.8	0			0			187490000			0			0			0			0			0			0			0			0			0			0
B3KUP0	6	1	1			>tr|B3KUP0|B3KUP0_HUMAN Uncharacterized protein OS=Homo sapiens GN=CRTAP PE=2 SV=1	1	6	1	1	19.8	222440000			182390000			0			0			523070000			242350000			0			175800000			0			0			396030000			92371000			0
Q96C10;B3KUP5	2;2	2;2	2;2	Probable ATP-dependent RNA helicase DHX58	DHX58	>sp|Q96C10|DHX58_HUMAN Probable ATP-dependent RNA helicase DHX58 OS=Homo sapiens GN=DHX58 PE=1 SV=1;>tr|B3KUP5|B3KUP5_HUMAN Uncharacterized protein OS=Homo sapiens GN=DHX58 PE=2 SV=1	2	2	2	2	3.2	0			390510000			546740000			625880000			0			0			0			0			39180000			0			0			390590000			322480000
B3KUS2	20	1	1			>tr|B3KUS2|B3KUS2_HUMAN Heat shock 70kDa protein 2 OS=Homo sapiens GN=HSPA2 PE=2 SV=1	1	20	1	1	38.7	0			0			0			0			0			0			0			0			0			0			0			0			0
Q70CQ3;B3KUS5;F5H3L3;F5H8D3	2;2;1;1	2;2;1;1	2;2;1;1	Ubiquitin carboxyl-terminal hydrolase 30;Ubiquitin carboxyl-terminal hydrolase	USP30	>sp|Q70CQ3|UBP30_HUMAN Ubiquitin carboxyl-terminal hydrolase 30 OS=Homo sapiens GN=USP30 PE=1 SV=1;>tr|B3KUS5|B3KUS5_HUMAN Ubiquitin carboxyl-terminal hydrolase OS=Homo sapiens GN=USP30 PE=2 SV=1;>tr|F5H3L3|F5H3L3_HUMAN Ubiquitin-specific peptidase 30 (Fra	4	2	2	2	5.4	0			59852000			0			0			0			0			0			0			0			0			0			234140000			0
Q9H3Q1;B3KUS7	3;3	3;3	3;3	Cdc42 effector protein 4	CDC42EP4	>sp|Q9H3Q1|BORG4_HUMAN Cdc42 effector protein 4 OS=Homo sapiens GN=CDC42EP4 PE=1 SV=1;>tr|B3KUS7|B3KUS7_HUMAN CDC42 effector protein (Rho GTPase binding) 4 OS=Homo sapiens GN=CDC42EP4 PE=2 SV=1	2	3	3	3	13.8	0			0			0			0			0			0			0			0			0			0			0			0			0
Q96FL9;F5H263;Q96FL9-2;B3KV89;Q96FL9-3	4;4;4;4;4	4;4;4;4;4	4;4;4;4;4	Polypeptide N-acetylgalactosaminyltransferase 14	GALNT14	>sp|Q96FL9|GLT14_HUMAN Polypeptide N-acetylgalactosaminyltransferase 14 OS=Homo sapiens GN=GALNT14 PE=2 SV=1;>tr|F5H263|F5H263_HUMAN UDP-N-acetyl-alpha-D-galactosamine:polypeptide N-acetylgalactosaminyltransferase 14 (GalNAc-T14) OS=Homo sapiens GN=GALNT14	5	4	4	4	9.2	0			0			0			0			0			0			0			0			0			25627000			0			0			0
O95199;B4E372;B3KVB1;O95199-2;Q59FB7;B4DWG0	2;2;2;2;2;2	2;2;2;2;2;2	2;2;2;2;2;2	RCC1 and BTB domain-containing protein 2	RCBTB2	>sp|O95199|RCBT2_HUMAN RCC1 and BTB domain-containing protein 2 OS=Homo sapiens GN=RCBTB2 PE=2 SV=1;>tr|B4E372|B4E372_HUMAN Regulator of chromosome condensation (RCC1) and BTB (POZ) domain containing protein 2 OS=Homo sapiens GN=RCBTB2 PE=2 SV=1;>tr|B3KVB1	6	2	2	2	5.1	542360000			0			0			0			291240000			0			0			672460000			0			0			0			0			0
Q9BUL5;B3KVH8;Q9BUL5-2;C9J6D8	6;6;3;3	6;6;3;3	6;6;3;3	PHD finger protein 23	PHF23	>sp|Q9BUL5|PHF23_HUMAN PHD finger protein 23 OS=Homo sapiens GN=PHF23 PE=1 SV=1;>tr|B3KVH8|B3KVH8_HUMAN PHD finger protein 23 OS=Homo sapiens GN=PHF23 PE=2 SV=1;>sp|Q9BUL5-2|PHF23_HUMAN Isoform 2 of PHD finger protein 23 OS=Homo sapiens GN=PHF23;>tr|C9J6D8	4	6	6	6	23.8	0			0			0			0			0			72845000			75700000			0			0			0			114940000			75015000			0
Q8WUM9;B3KVU0	2;2	2;2	2;2	Sodium-dependent phosphate transporter 1	SLC20A1	>sp|Q8WUM9|S20A1_HUMAN Sodium-dependent phosphate transporter 1 OS=Homo sapiens GN=SLC20A1 PE=1 SV=1;>tr|B3KVU0|B3KVU0_HUMAN Uncharacterized protein OS=Homo sapiens GN=SLC20A1 PE=2 SV=1	2	2	2	2	5.7	0			0			0			0			0			170370000			163210000			0			0			93265000			0			0			0
Q9H3R5;B3KVZ3;H0Y9E6;D6RBJ6	9;9;7;2	9;9;7;2	9;9;7;2	Centromere protein H	CENPH	>sp|Q9H3R5|CENPH_HUMAN Centromere protein H OS=Homo sapiens GN=CENPH PE=1 SV=1;>tr|B3KVZ3|B3KVZ3_HUMAN Centromere protein H, isoform CRA_b OS=Homo sapiens GN=CENPH PE=2 SV=1;>tr|H0Y9E6|H0Y9E6_HUMAN Centromere protein H (Fragment) OS=Homo sapiens GN=CENPH P	4	9	9	9	41.7	0			0			0			0			0			0			0			0			0			0			0			0			0
B3KW70;F5GYX4;Q7Z490;H0YG03;Q13361;H0YGS3;F5H7Z2;F5H2W4;F5H413	4;4;4;4;4;3;2;2;1	4;4;4;4;4;3;2;2;1	4;4;4;4;4;3;2;2;1	Microfibrillar-associated protein 5	MFAP5;MAGP2	>tr|B3KW70|B3KW70_HUMAN Uncharacterized protein OS=Homo sapiens GN=MFAP5 PE=2 SV=1;>tr|F5GYX4|F5GYX4_HUMAN Microfibrillar-associated protein 5 OS=Homo sapiens GN=MFAP5 PE=4 SV=1;>tr|Q7Z490|Q7Z490_HUMAN Microfibril-associated glycoprotein 2 OS=Homo sapiens	9	4	4	4	27	965150000			0			0			254680000			144190000			0			0			1302700000			133700000			373650000			0			452850000			696840000
B3KWA1;P22304-2;P22304	1;1;1	1;1;1	1;1;1	Iduronate 2-sulfatase;Iduronate 2-sulfatase 42 kDa chain;Iduronate 2-sulfatase 14 kDa chain	IDS	>tr|B3KWA1|B3KWA1_HUMAN Iduronate 2-sulfatase (Hunter syndrome), isoform CRA_e OS=Homo sapiens GN=IDS PE=2 SV=1;>sp|P22304-2|IDS_HUMAN Isoform 2 of Iduronate 2-sulfatase OS=Homo sapiens GN=IDS;>sp|P22304|IDS_HUMAN Iduronate 2-sulfatase OS=Homo sapiens GN=I	3	1	1	1	4.7	0			0			0			46258000			0			0			0			0			0			0			0			0			0
Q8WU10;B3KWN8;B4DEW4	3;3;1	3;3;1	3;3;1	Pyridine nucleotide-disulfide oxidoreductase domain-containing protein 1	PYROXD1	>sp|Q8WU10|PYRD1_HUMAN Pyridine nucleotide-disulfide oxidoreductase domain-containing protein 1 OS=Homo sapiens GN=PYROXD1 PE=1 SV=1;>tr|B3KWN8|B3KWN8_HUMAN Uncharacterized protein OS=Homo sapiens GN=PYROXD1 PE=2 SV=1	3	3	3	3	8.6	273010000			0			0			0			486010000			0			0			0			0			0			0			0			292040000
Q3KNV8;B3KWT8;Q3KNV8-2	1;1;1	1;1;1	1;1;1	Polycomb group RING finger protein 3	PCGF3	>sp|Q3KNV8|PCGF3_HUMAN Polycomb group RING finger protein 3 OS=Homo sapiens GN=PCGF3 PE=1 SV=1;>tr|B3KWT8|B3KWT8_HUMAN Polycomb group ring finger 3, isoform CRA_b OS=Homo sapiens GN=PCGF3 PE=2 SV=1;>sp|Q3KNV8-2|PCGF3_HUMAN Isoform 2 of Polycomb group RING	3	1	1	1	6.2	0			0			0			0			0			0			0			0			0			0			0			0			0
Q6ZN18;B3KXA1;Q6ZN18-2;G5EA50;Q6ZN18-3;F5GZR7;H0YH08	3;3;3;2;2;1;1	3;3;3;2;2;1;1	3;3;3;2;2;1;1	Zinc finger protein AEBP2	AEBP2	>sp|Q6ZN18|AEBP2_HUMAN Zinc finger protein AEBP2 OS=Homo sapiens GN=AEBP2 PE=1 SV=2;>tr|B3KXA1|B3KXA1_HUMAN Uncharacterized protein OS=Homo sapiens GN=AEBP2 PE=2 SV=1;>sp|Q6ZN18-2|AEBP2_HUMAN Isoform 2 of Zinc finger protein AEBP2 OS=Homo sapiens GN=AEBP2;	7	3	3	3	10.3	0			0			109240000			0			93851000			0			0			87333000			0			0			0			0			0
Q6P1Q0;F8VZA2;Q6P1Q0-2;B3KXK7;F8VVQ3;B7Z7E4;Q6P1Q0-4;F8W1Z2;F8VP71;H0YIV5;F8W0R0;H0YHF4;F8VR33;F8VS60;F8VQE7;F8VTR1;F8VPY5;Q6P1Q0-6;F8VXQ4;Q6P1Q0-5;H0YH93;F8WCD9;F8W6J0;Q6P1Q0-3	9;9;9;9;8;7;6;6;6;5;4;3;3;3;3;3;3;2;2;2;2;2;2;2	9;9;9;9;8;7;6;6;6;5;4;3;3;3;3;3;3;2;2;2;2;2;2;2	7;7;7;7;6;5;4;6;4;4;4;3;3;3;3;3;3;2;2;2;2;2;2;2	LETM1 domain-containing protein 1	LETMD1	>sp|Q6P1Q0|LTMD1_HUMAN LETM1 domain-containing protein 1 OS=Homo sapiens GN=LETMD1 PE=1 SV=1;>tr|F8VZA2|F8VZA2_HUMAN LETM1 domain-containing 1 (Fragment) OS=Homo sapiens GN=LETMD1 PE=4 SV=1;>sp|Q6P1Q0-2|LTMD1_HUMAN Isoform 2 of LETM1 domain-containing prot	24	9	9	7	25.8	237460000			320930000			116620000			0			227150000			251390000			147850000			310340000			113350000			310870000			323290000			363910000			507790000
P36776;B3KXS5;F5GZ27	54;54;52	54;54;52	54;54;52	Lon protease homolog, mitochondrial	LONP1	>sp|P36776|LONM_HUMAN Lon protease homolog, mitochondrial OS=Homo sapiens GN=LONP1 PE=1 SV=2;>tr|B3KXS5|B3KXS5_HUMAN Lon protease homolog OS=Homo sapiens GN=LONP1 PE=2 SV=1;>tr|F5GZ27|F5GZ27_HUMAN Lon protease homolog OS=Homo sapiens GN=LONP1 PE=3 SV=1	3	54	54	54	51.4	32912000000			34184000000			23141000000			19804000000			22144000000			33774000000			18911000000			21751000000			14466000000			28656000000			26995000000			34001000000			22190000000
Q9BXI6;B3KXT8;B5MD46;F8WCD1;H0Y5R9;H0Y2U5;F8W9Y7;F8WDN6	12;12;10;8;7;7;6;1	12;12;10;8;7;7;6;1	12;12;10;8;7;7;6;1	TBC1 domain family member 10A	TBC1D10A	>sp|Q9BXI6|TB10A_HUMAN TBC1 domain family member 10A OS=Homo sapiens GN=TBC1D10A PE=1 SV=1;>tr|B3KXT8|B3KXT8_HUMAN TBC1 domain family, member 10A, isoform CRA_f OS=Homo sapiens GN=TBC1D10A PE=2 SV=1;>tr|B5MD46|B5MD46_HUMAN TBC1 domain family, member 10A, i	8	12	12	12	26	180240000			0			233570000			171100000			116010000			0			653610000			167840000			273650000			218420000			233360000			0			427930000
Q8NBW4;E7ESU6;D6R9Q7;Q8NBW4-2;B3KXV1;D6RER8;D6RG31;D6RHF5;B7Z7D0;D6R9X0	3;3;3;3;3;2;2;2;2;1	3;3;3;3;3;2;2;2;2;1	3;3;3;3;3;2;2;2;2;1	Putative sodium-coupled neutral amino acid transporter 9	SLC38A9	>sp|Q8NBW4|S38A9_HUMAN Putative sodium-coupled neutral amino acid transporter 9 OS=Homo sapiens GN=SLC38A9 PE=1 SV=2;>tr|E7ESU6|E7ESU6_HUMAN Solute carrier family 38, member 9 (Fragment) OS=Homo sapiens GN=SLC38A9 PE=4 SV=1;>tr|D6R9Q7|D6R9Q7_HUMAN Solute c	10	3	3	3	8.2	0			0			0			0			0			0			0			0			0			0			0			0			0
O43747;O43747-2;B3KXW5;E7EUH1;F5GZV5;B4DGE1	27;27;27;23;17;4	27;27;27;23;17;4	27;27;27;23;17;4	AP-1 complex subunit gamma-1	AP1G1	>sp|O43747|AP1G1_HUMAN AP-1 complex subunit gamma-1 OS=Homo sapiens GN=AP1G1 PE=1 SV=5;>sp|O43747-2|AP1G1_HUMAN Isoform 2 of AP-1 complex subunit gamma-1 OS=Homo sapiens GN=AP1G1;>tr|B3KXW5|B3KXW5_HUMAN Adaptor-related protein complex 1, gamma 1 subunit OS	6	27	27	27	38.3	4601200000			5381100000			4578100000			3721000000			3510400000			4637600000			5364300000			4382200000			2819500000			3072800000			5383700000			2404200000			3878400000
Q96AX9;B3KXY1;Q96AX9-8;D6RAZ0;F2Z2L2;Q96AX9-4;E9PD12;Q96AX9-6;Q96AX9-5;Q96AX9-2;E9PHQ1;Q96AX9-3;E9PGU1;F8WA73;D6RFJ2;D6RE96;D6RED3;Q96AX9-9;H0YAM8;Q96AX9-7	2;2;2;2;2;2;2;2;2;2;2;2;2;2;1;1;1;1;1;1	2;2;2;2;2;2;2;2;2;2;2;2;2;2;1;1;1;1;1;1	2;2;2;2;2;2;2;2;2;2;2;2;2;2;1;1;1;1;1;1	E3 ubiquitin-protein ligase MIB2	MIB2	>sp|Q96AX9|MIB2_HUMAN E3 ubiquitin-protein ligase MIB2 OS=Homo sapiens GN=MIB2 PE=1 SV=3;>tr|B3KXY1|B3KXY1_HUMAN Mindbomb homolog 2 (Drosophila) OS=Homo sapiens GN=MIB2 PE=2 SV=1;>sp|Q96AX9-8|MIB2_HUMAN Isoform 8 of E3 ubiquitin-protein ligase MIB2 OS=Homo	20	2	2	2	4.2	0			0			0			0			0			0			0			0			0			0			0			0			0
O95848;B3KXY7	1;1	1;1	1;1	Uridine diphosphate glucose pyrophosphatase	NUDT14	>sp|O95848|NUD14_HUMAN Uridine diphosphate glucose pyrophosphatase OS=Homo sapiens GN=NUDT14 PE=1 SV=2;>tr|B3KXY7|B3KXY7_HUMAN Nudix (Nucleoside diphosphate linked moiety X)-type motif 14, isoform CRA_a OS=Homo sapiens GN=NUDT14 PE=2 SV=1	2	1	1	1	7.2	0			0			0			0			160330000			0			0			0			0			0			0			0			0
Q8TCG2;B3KY39;G5E9Z4	11;11;10	11;11;10	11;11;10	Phosphatidylinositol 4-kinase type 2-beta	PI4K2B	>sp|Q8TCG2|P4K2B_HUMAN Phosphatidylinositol 4-kinase type 2-beta OS=Homo sapiens GN=PI4K2B PE=1 SV=1;>tr|B3KY39|B3KY39_HUMAN Uncharacterized protein OS=Homo sapiens GN=PI4K2B PE=2 SV=1;>tr|G5E9Z4|G5E9Z4_HUMAN Phosphatidylinositol 4-kinase type 2 beta OS=Ho	3	11	11	11	30.4	114920000			106090000			105110000			0			174880000			111610000			164760000			0			90673000			76115000			230760000			134830000			177250000
Q13188;B3KYA7;E5RFQ9;Q8NBU1;E5RIM6	14;14;6;4;3	6;6;3;1;1	6;6;3;1;1	Serine/threonine-protein kinase 3;Serine/threonine-protein kinase 3 36kDa subunit;Serine/threonine-protein kinase 3 20kDa subunit	STK3	>sp|Q13188|STK3_HUMAN Serine/threonine-protein kinase 3 OS=Homo sapiens GN=STK3 PE=1 SV=2;>tr|B3KYA7|B3KYA7_HUMAN Serine/threonine kinase 3 OS=Homo sapiens GN=STK3 PE=2 SV=1	5	14	6	6	31	139460000			239410000			219500000			193160000			261700000			0			641550000			144790000			322100000			0			0			506240000			238080000
O75419;B4DDB4;E9PDH7;C9J911;C9K087	10;10;10;2;1	10;10;10;2;1	10;10;10;2;1	Cell division control protein 45 homolog	CDC45	>sp|O75419|CDC45_HUMAN Cell division control protein 45 homolog OS=Homo sapiens GN=CDC45 PE=1 SV=1;>tr|B4DDB4|B4DDB4_HUMAN Uncharacterized protein OS=Homo sapiens GN=CDC45 PE=2 SV=1;>tr|E9PDH7|E9PDH7_HUMAN Cell division cycle 45 homolog (S. cerevisiae) OS=	5	10	10	10	27	123550000			243410000			718470000			166850000			0			237020000			571960000			399320000			177810000			279090000			310150000			0			359840000
B4DDE4	29	1	1			>tr|B4DDE4|B4DDE4_HUMAN Uncharacterized protein OS=Homo sapiens GN=UBA1 PE=2 SV=1	1	29	1	1	60.9	736350000			0			0			0			657360000			0			463000000			0			0			0			0			0			0
Q9BR77;B4DDE8;F5H0W5;F5H5Q8	5;5;4;2	5;5;4;2	5;5;4;2	Coiled-coil domain-containing protein 77	CCDC77	>sp|Q9BR77|CCD77_HUMAN Coiled-coil domain-containing protein 77 OS=Homo sapiens GN=CCDC77 PE=2 SV=1;>tr|B4DDE8|B4DDE8_HUMAN Coiled-coil domain containing 77, isoform CRA_a OS=Homo sapiens GN=CCDC77 PE=2 SV=1;>tr|F5H0W5|F5H0W5_HUMAN Coiled-coil domain-conta	4	5	5	5	10.7	0			0			0			0			0			150020000			0			0			0			0			0			27564000			0
P30153;B4DDF7;F5H3X9;E9PH38;B4E1Q0;E9PPI5;E9PNM7;E9PHZ6;C9J9C1	28;28;26;23;8;2;2;2;2	28;28;26;23;8;2;2;2;2	22;22;22;20;8;0;0;0;0	Serine/threonine-protein phosphatase 2A 65 kDa regulatory subunit A alpha isoform	PPP2R1A	>sp|P30153|2AAA_HUMAN Serine/threonine-protein phosphatase 2A 65 kDa regulatory subunit A alpha isoform OS=Homo sapiens GN=PPP2R1A PE=1 SV=4;>tr|B4DDF7|B4DDF7_HUMAN Uncharacterized protein OS=Homo sapiens GN=PPP2R1A PE=2 SV=1;>tr|F5H3X9|F5H3X9_HUMAN Protei	9	28	28	22	54.5	35140000000			32814000000			27784000000			28173000000			33086000000			26434000000			28526000000			29293000000			25442000000			25956000000			36823000000			22856000000			30079000000
B4DDF9	22	1	1	Annexin	ANXA4	>tr|B4DDF9|B4DDF9_HUMAN Annexin OS=Homo sapiens GN=ANXA4 PE=2 SV=1	1	22	1	1	78.9	0			0			0			196720000			0			0			0			138910000			0			0			0			0			0
P68036;B4DDG1;E7EWS7	10;10;10	10;10;10	10;10;10	Ubiquitin-conjugating enzyme E2 L3	UBE2L3	>sp|P68036|UB2L3_HUMAN Ubiquitin-conjugating enzyme E2 L3 OS=Homo sapiens GN=UBE2L3 PE=1 SV=1;>tr|B4DDG1|B4DDG1_HUMAN Ubiquitin-conjugating enzyme E2L 3 OS=Homo sapiens GN=UBE2L3 PE=2 SV=1;>tr|E7EWS7|E7EWS7_HUMAN Ubiquitin-conjugating enzyme E2L 3 OS=Homo	3	10	10	10	55.2	25911000000			26613000000			31603000000			31503000000			21977000000			28888000000			24800000000			36623000000			30965000000			38192000000			23406000000			25279000000			29605000000
O95453;B4DDG8;B4DWR4;B4DSB0;F5H1Z4	25;25;22;14;7	25;25;22;14;7	25;25;22;14;7	Poly(A)-specific ribonuclease PARN	PARN	>sp|O95453|PARN_HUMAN Poly(A)-specific ribonuclease PARN OS=Homo sapiens GN=PARN PE=1 SV=1;>tr|B4DDG8|B4DDG8_HUMAN Uncharacterized protein OS=Homo sapiens GN=PARN PE=2 SV=1;>tr|B4DWR4|B4DWR4_HUMAN Uncharacterized protein OS=Homo sapiens GN=PARN PE=2 SV=1;>	5	25	25	25	37.1	3168500000			2900300000			4789900000			2443500000			3284400000			3324300000			5220800000			3283300000			2743100000			4332200000			3165400000			3543600000			3018800000
Q9BYT3;B4DDH2;F8WAK5;Q9BYT3-2;H0YEZ7;C9J6X7;C9J319	4;4;3;3;2;1;1	4;4;3;3;2;1;1	4;4;3;3;2;1;1	Serine/threonine-protein kinase 33	STK33	>sp|Q9BYT3|STK33_HUMAN Serine/threonine-protein kinase 33 OS=Homo sapiens GN=STK33 PE=1 SV=1;>tr|B4DDH2|B4DDH2_HUMAN Serine/threonine kinase 33 OS=Homo sapiens GN=STK33 PE=2 SV=1;>tr|F8WAK5|F8WAK5_HUMAN Serine/threonine kinase 33 OS=Homo sapiens GN=STK33 P	7	4	4	4	12.3	0			0			167840000			85718000			0			0			152010000			234370000			0			0			78216000			0			64931000
Q8TB40;F5H6T0;B4DDH7	1;1;1	1;1;1	1;1;1	Abhydrolase domain-containing protein 4	ABHD4	>sp|Q8TB40|ABHD4_HUMAN Abhydrolase domain-containing protein 4 OS=Homo sapiens GN=ABHD4 PE=2 SV=1;>tr|F5H6T0|F5H6T0_HUMAN Abhydrolase domain-containing 4 (Fragment) OS=Homo sapiens GN=ABHD4 PE=4 SV=1;>tr|B4DDH7|B4DDH7_HUMAN Uncharacterized protein OS=Homo	3	1	1	1	3.5	0			71519000			61854000			184680000			0			0			0			61119000			64298000			41976000			63268000			62489000			0
Q10469;B4DDK9	12;12	12;12	12;12	Alpha-1,6-mannosyl-glycoprotein 2-beta-N-acetylglucosaminyltransferase	MGAT2	>sp|Q10469|MGAT2_HUMAN Alpha-1,6-mannosyl-glycoprotein 2-beta-N-acetylglucosaminyltransferase OS=Homo sapiens GN=MGAT2 PE=1 SV=1;>tr|B4DDK9|B4DDK9_HUMAN Uncharacterized protein OS=Homo sapiens GN=MGAT2 PE=2 SV=1	2	12	12	12	28.2	872420000			866280000			400980000			499000000			847570000			750540000			580630000			591440000			857900000			474900000			579940000			453520000			694030000
Q9H0V1;B4DDS0	6;6	6;6	6;6	Transmembrane protein 168	TMEM168	>sp|Q9H0V1|TM168_HUMAN Transmembrane protein 168 OS=Homo sapiens GN=TMEM168 PE=1 SV=2;>tr|B4DDS0|B4DDS0_HUMAN Putative uncharacterized protein FLJ13576 OS=Homo sapiens GN=TMEM168 PE=2 SV=1	2	6	6	6	11.5	235220000			186200000			0			642500000			483900000			0			0			330300000			220130000			0			0			214310000			221490000
O75191;B4DDT2	4;4	4;4	4;4	Xylulose kinase	XYLB	>sp|O75191|XYLB_HUMAN Xylulose kinase OS=Homo sapiens GN=XYLB PE=1 SV=3;>tr|B4DDT2|B4DDT2_HUMAN Uncharacterized protein OS=Homo sapiens GN=XYLB PE=2 SV=1	2	4	4	4	14.4	0			0			314440000			0			0			69601000			188680000			185340000			455040000			0			68676000			129150000			182960000
P54619;B4DDT7;F8W9D1;F8VYY9;H0YIC9;H0YHF8;F8VZX1;F8VVA3;F8VPF5;F8VSL2;F8VRY2;F8VSH3;F8VU55	14;14;13;13;9;7;7;6;5;4;2;1;1	14;14;13;13;9;7;7;6;5;4;2;1;1	12;12;11;11;9;5;7;6;5;4;2;1;1	5-AMP-activated protein kinase subunit gamma-1	PRKAG1	>sp|P54619|AAKG1_HUMAN 5-AMP-activated protein kinase subunit gamma-1 OS=Homo sapiens GN=PRKAG1 PE=1 SV=1;>tr|B4DDT7|B4DDT7_HUMAN Uncharacterized protein OS=Homo sapiens GN=PRKAG1 PE=2 SV=1;>tr|F8W9D1|F8W9D1_HUMAN Protein kinase, AMP-activated, gamma 1 no	13	14	14	12	45	3533500000			2920900000			3239400000			2634000000			4432200000			2231000000			3032400000			5912000000			3889100000			3284700000			3942600000			3024300000			2795500000
Q8TCB7;B4DDX3;Q8TCB7-2	2;2;1	2;2;1	2;2;1	Methyltransferase-like protein 6	METTL6	>sp|Q8TCB7|METL6_HUMAN Methyltransferase-like protein 6 OS=Homo sapiens GN=METTL6 PE=2 SV=2;>tr|B4DDX3|B4DDX3_HUMAN Uncharacterized protein OS=Homo sapiens GN=METTL6 PE=2 SV=1;>sp|Q8TCB7-2|METL6_HUMAN Isoform 2 of Methyltransferase-like protein 6 OS=Homo s	3	2	2	2	7	0			0			395610000			121900000			221070000			165210000			370460000			133680000			217770000			115910000			136320000			147350000			193180000
P49590;B4DDY8;C9JW95;C9JV49;E9PG66;E9PD60;C9JHI8;B4DQ67;F5HHF0;D6RJE6;D6RB22	15;15;13;13;12;11;10;9;9;5;2	8;8;6;6;7;4;5;4;4;3;2	8;8;6;6;7;4;5;4;4;3;2	Probable histidine--tRNA ligase, mitochondrial	HARS2	>sp|P49590|SYHM_HUMAN Probable histidine--tRNA ligase, mitochondrial OS=Homo sapiens GN=HARS2 PE=1 SV=1;>tr|B4DDY8|B4DDY8_HUMAN Histidyl-tRNA synthetase 2, mitochondrial (putative) OS=Homo sapiens GN=HARS2 PE=2 SV=1;>tr|C9JW95|C9JW95_HUMAN Uncharacterized	11	15	8	8	33.8	245780000			188440000			130820000			250870000			733800000			0			114160000			105440000			0			0			0			0			0
Q96HA8;E5RIY9;B4DE68	1;1;1	1;1;1	1;1;1	Protein N-terminal glutamine amidohydrolase	WDYHV1;C8orf32	>sp|Q96HA8|NTAQ1_HUMAN Protein N-terminal glutamine amidohydrolase OS=Homo sapiens GN=WDYHV1 PE=1 SV=2;>tr|E5RIY9|E5RIY9_HUMAN WDYHV motif-containing 1 OS=Homo sapiens GN=WDYHV1 PE=4 SV=1;>tr|B4DE68|B4DE68_HUMAN Chromosome 8 open reading frame 32, isoform	3	1	1	1	7.3	0			0			0			0			0			0			0			77397000			0			0			0			0			78484000
Q96B96;B4DEC1	1;1	1;1	1;1	Promethin	TMEM159	>sp|Q96B96|TM159_HUMAN Promethin OS=Homo sapiens GN=TMEM159 PE=2 SV=2;>tr|B4DEC1|B4DEC1_HUMAN Uncharacterized protein OS=Homo sapiens GN=TMEM159 PE=2 SV=1	2	1	1	1	8.1	0			0			0			0			0			0			0			0			0			0			0			0			0
B4DEC3	41	1	1			>tr|B4DEC3|B4DEC3_HUMAN Uncharacterized protein OS=Homo sapiens GN=ACO2 PE=2 SV=1	1	41	1	1	76.2	0			0			0			0			0			0			0			0			0			0			0			0			0
O14958;B4DEF0;B4DIB0	5;5;4	5;5;4	5;5;4	Calsequestrin-2;Calsequestrin	CASQ2	>sp|O14958|CASQ2_HUMAN Calsequestrin-2 OS=Homo sapiens GN=CASQ2 PE=1 SV=2;>tr|B4DEF0|B4DEF0_HUMAN Calsequestrin OS=Homo sapiens GN=CASQ2 PE=2 SV=1;>tr|B4DIB0|B4DIB0_HUMAN Calsequestrin OS=Homo sapiens GN=CASQ2 PE=2 SV=1	3	5	5	5	13.3	0			0			0			0			0			0			0			0			0			7695600000			0			0			0
B4DEH8;G3V4T2	11;11	2;2	2;2		PABPN1	>tr|B4DEH8|B4DEH8_HUMAN Uncharacterized protein OS=Homo sapiens GN=PABPN1 PE=2 SV=1;>tr|G3V4T2|G3V4T2_HUMAN Poly(A)-binding protein, nuclear 1 OS=Homo sapiens GN=PABPN1 PE=4 SV=1	2	11	2	2	59.5	53101000			160440000			90883000			90627000			0			57566000			0			56488000			0			0			90407000			122410000			0
Q9H8Y8;B4DEI4;B4DKT0;Q9H8Y8-2;Q9BQQ3;F8WEG2;C9J9V9;C9JBH8;C9J0V5;Q9BQQ3-2;G3V0G1	14;14;13;9;1;1;1;1;1;1;1	14;14;13;9;1;1;1;1;1;1;1	14;14;13;9;1;1;1;1;1;1;1	Golgi reassembly-stacking protein 2	GORASP2	>sp|Q9H8Y8|GORS2_HUMAN Golgi reassembly-stacking protein 2 OS=Homo sapiens GN=GORASP2 PE=1 SV=3;>tr|B4DEI4|B4DEI4_HUMAN Uncharacterized protein OS=Homo sapiens GN=GORASP2 PE=2 SV=1;>tr|B4DKT0|B4DKT0_HUMAN Uncharacterized protein OS=Homo sapiens GN=GORASP2	11	14	14	14	35	1409900000			1670600000			2052800000			1812000000			1659300000			1325700000			1385000000			1495200000			1126500000			1165700000			1466200000			1264800000			1991200000
Q8WV99;Q8WV99-2;E7EV05;E9PFU9;B4DEN4;F8WEE4;B8ZZ56;C9J1R6	3;3;3;3;3;2;2;1	3;3;3;3;3;2;2;1	3;3;3;3;3;2;2;1	AN1-type zinc finger protein 2B	ZFAND2B	>sp|Q8WV99|ZFN2B_HUMAN AN1-type zinc finger protein 2B OS=Homo sapiens GN=ZFAND2B PE=1 SV=1;>sp|Q8WV99-2|ZFN2B_HUMAN Isoform 2 of AN1-type zinc finger protein 2B OS=Homo sapiens GN=ZFAND2B;>tr|E7EV05|E7EV05_HUMAN Zinc finger, AN1-type domain 2B (Fragment)	8	3	3	3	12.8	0			48249000			50367000			0			89317000			54381000			28035000			81116000			51941000			0			0			0			0
Q96H78;B4DET2;E9PGQ0	2;2;2	2;2;2	2;2;2	Solute carrier family 25 member 44	SLC25A44	>sp|Q96H78|S2544_HUMAN Solute carrier family 25 member 44 OS=Homo sapiens GN=SLC25A44 PE=2 SV=1;>tr|B4DET2|B4DET2_HUMAN Solute carrier family 25, member 44 OS=Homo sapiens GN=SLC25A44 PE=2 SV=1;>tr|E9PGQ0|E9PGQ0_HUMAN Solute carrier family 25, member 44 OS	3	2	2	2	7.6	0			86543000			0			0			0			0			0			49799000			0			0			0			0			0
Q14693;B4DET9;B4DGZ6;D6W506;E7ESE7;F5GY24	8;8;8;8;8;8	8;8;8;8;8;8	8;8;8;8;8;8	Phosphatidate phosphatase LPIN1	LPIN1	>sp|Q14693|LPIN1_HUMAN Phosphatidate phosphatase LPIN1 OS=Homo sapiens GN=LPIN1 PE=2 SV=2;>tr|B4DET9|B4DET9_HUMAN Uncharacterized protein OS=Homo sapiens GN=LPIN1 PE=2 SV=1;>tr|B4DGZ6|B4DGZ6_HUMAN Uncharacterized protein OS=Homo sapiens GN=LPIN1 PE=2 SV=1;	6	8	8	8	12.5	754460000			53060000			36130000			208720000			92422000			154100000			68685000			0			0			0			365730000			0			49822000
O43414;O43414-3;B4DEX5;H0Y4B0;E9PDK8;O43414-2;C9JA75;F6QUN3;F6UGJ8	6;6;6;6;6;6;6;4;2	6;6;6;6;6;6;6;4;2	6;6;6;6;6;6;6;4;2	ERI1 exoribonuclease 3	ERI3;PRNPIP	>sp|O43414|ERI3_HUMAN ERI1 exoribonuclease 3 OS=Homo sapiens GN=ERI3 PE=1 SV=2;>sp|O43414-3|ERI3_HUMAN Isoform 3 of ERI1 exoribonuclease 3 OS=Homo sapiens GN=ERI3;>tr|B4DEX5|B4DEX5_HUMAN Prion protein interacting protein, isoform CRA_d OS=Homo sapiens GN=P	9	6	6	6	19.9	1231400000			863050000			222220000			501000000			1595500000			237880000			261400000			514870000			245360000			309560000			314040000			451310000			376990000
B4DFA2	36	1	1		NSF	>tr|B4DFA2|B4DFA2_HUMAN N-ethylmaleimide-sensitive factor OS=Homo sapiens GN=NSF PE=2 SV=1	1	36	1	1	52	0			0			0			0			0			0			0			0			0			0			0			0			0
Q9BSI4;Q9BSI4-2;B4DFJ1;H0YKG7;H0YLC9;Q9BSI4-3;Q86TZ8;H0YL20;H0YKA6	3;3;3;2;1;1;1;1;1	3;3;3;2;1;1;1;1;1	3;3;3;2;1;1;1;1;1	TERF1-interacting nuclear factor 2	TINF2	>sp|Q9BSI4|TINF2_HUMAN TERF1-interacting nuclear factor 2 OS=Homo sapiens GN=TINF2 PE=1 SV=1;>sp|Q9BSI4-2|TINF2_HUMAN Isoform 2 of TERF1-interacting nuclear factor 2 OS=Homo sapiens GN=TINF2;>tr|B4DFJ1|B4DFJ1_HUMAN Uncharacterized protein OS=Homo sapiens G	9	3	3	3	8.6	0			0			0			49525000			0			0			0			0			0			0			0			0			0
B4DFL9;Q2TB18;D6RG30	4;4;4	4;4;4	4;4;4	Protein asteroid homolog 1	ASTE1	>tr|B4DFL9|B4DFL9_HUMAN Uncharacterized protein OS=Homo sapiens GN=ASTE1 PE=2 SV=1;>sp|Q2TB18|ASTE1_HUMAN Protein asteroid homolog 1 OS=Homo sapiens GN=ASTE1 PE=2 SV=1;>tr|D6RG30|D6RG30_HUMAN Asteroid homolog 1 (Drosophila), isoform CRA_c OS=Homo sapiens G	3	4	4	4	10.2	0			0			0			0			0			5854800000			0			0			0			0			3734600000			0			0
B4DHT5;Q96CM8;B4DFQ6;E9PF16;B4DUF5;D6RF87	20;20;20;19;15;5	20;20;20;19;15;5	20;20;20;19;15;5	Acyl-CoA synthetase family member 2, mitochondrial	ACSF2	>tr|B4DHT5|B4DHT5_HUMAN Uncharacterized protein OS=Homo sapiens GN=ACSF2 PE=2 SV=1;>sp|Q96CM8|ACSF2_HUMAN Acyl-CoA synthetase family member 2, mitochondrial OS=Homo sapiens GN=ACSF2 PE=1 SV=2;>tr|B4DFQ6|B4DFQ6_HUMAN Uncharacterized protein OS=Homo sapiens	6	20	20	20	44.2	3656200000			3895600000			3605200000			4164600000			3339800000			3920600000			1088700000			2731100000			1397600000			927520000			3290600000			2726800000			3607700000
Q9NP97;B4DFR2;Q8TF09;B1AKR6;Q9NP97-2;Q7Z4M1	5;5;3;3;2;2	5;5;3;3;2;2	5;5;3;3;2;2	Dynein light chain roadblock-type 1;Dynein light chain roadblock-type 2	DYNLRB1;DYNLRB2	>sp|Q9NP97|DLRB1_HUMAN Dynein light chain roadblock-type 1 OS=Homo sapiens GN=DYNLRB1 PE=1 SV=3;>tr|B4DFR2|B4DFR2_HUMAN Uncharacterized protein OS=Homo sapiens GN=DYNLRB1 PE=2 SV=1;>sp|Q8TF09|DLRB2_HUMAN Dynein light chain roadblock-type 2 OS=Homo sapiens	6	5	5	5	60.4	3691500000			2545000000			3733500000			5036900000			4086200000			3732900000			4329200000			4291300000			4999000000			5040500000			3820200000			4779200000			5332500000
B4DFS4;Q96IK0	1;1	1;1	1;1	Transmembrane protein 101	TMEM101	>tr|B4DFS4|B4DFS4_HUMAN Uncharacterized protein OS=Homo sapiens GN=TMEM101 PE=2 SV=1;>sp|Q96IK0|TM101_HUMAN Transmembrane protein 101 OS=Homo sapiens GN=TMEM101 PE=1 SV=1	2	1	1	1	4	126650000			0			97121000			112310000			71860000			0			0			0			71538000			0			0			0			130590000
Q8IY57;B4DFU3;A6NL56	2;2;1	2;2;1	2;2;1	YY1-associated factor 2	YAF2	>sp|Q8IY57|YAF2_HUMAN YY1-associated factor 2 OS=Homo sapiens GN=YAF2 PE=1 SV=3;>tr|B4DFU3|B4DFU3_HUMAN Uncharacterized protein OS=Homo sapiens GN=YAF2 PE=2 SV=1;>tr|A6NL56|A6NL56_HUMAN YY1-associated factor 2 OS=Homo sapiens GN=YAF2 PE=4 SV=2	3	2	2	2	13.3	0			0			299350000			0			0			0			0			0			0			170780000			0			0			133970000
Q96S97;B4DG42;C9JJV6;C9JZL8;C9J5M0;C9JC07	3;3;2;2;2;2	3;3;2;2;2;2	3;3;2;2;2;2	Myeloid-associated differentiation marker	MYADM	>sp|Q96S97|MYADM_HUMAN Myeloid-associated differentiation marker OS=Homo sapiens GN=MYADM PE=1 SV=2;>tr|B4DG42|B4DG42_HUMAN Myeloid-associated differentiation marker OS=Homo sapiens GN=MYADM PE=2 SV=1;>tr|C9JJV6|C9JJV6_HUMAN Myeloid-associated differentiat	6	3	3	3	13.7	1643800000			1394400000			1016300000			2560400000			2507000000			603290000			0			1964100000			1443000000			3053900000			0			1368800000			1834700000
B4DG60;E7EWT6;Q9P1Z2-2;Q9P1Z2-3;Q9P1Z2;Q9P1Z2-4;E7EPK7;F8VQD2;B4DKB9;E9PGB0;F8VPN1;F8VWP8;F8VVL0;F8VUB3;F8W0X2;F8VZI3;F8VNZ7;F8VRQ9;F8VXS2;F8VVD8;F8W083;F8VQE3	6;6;6;6;6;5;5;3;3;2;1;1;1;1;1;1;1;1;1;1;1;1	6;6;6;6;6;5;5;3;3;2;1;1;1;1;1;1;1;1;1;1;1;1	6;6;6;6;6;5;5;3;3;2;1;1;1;1;1;1;1;1;1;1;1;1	Calcium-binding and coiled-coil domain-containing protein 1	CALCOCO1	>tr|B4DG60|B4DG60_HUMAN Uncharacterized protein OS=Homo sapiens GN=CALCOCO1 PE=2 SV=1;>tr|E7EWT6|E7EWT6_HUMAN Calcium-binding and coiled-coil domain 1 OS=Homo sapiens GN=CALCOCO1 PE=4 SV=2;>sp|Q9P1Z2-2|CACO1_HUMAN Isoform 2 of Calcium-binding and coiled-co	22	6	6	6	16.1	0			0			0			0			91946000			0			0			0			0			0			0			0			0
P19367;P19367-4;B4DG62;P19367-2;P19367-3;E7ENR4;B1AR63;B1AR62;B1AR61	46;46;46;46;46;46;10;4;4	46;46;46;46;46;46;10;4;4	38;38;38;38;38;38;9;3;3	Hexokinase-1	HK1	>sp|P19367|HXK1_HUMAN Hexokinase-1 OS=Homo sapiens GN=HK1 PE=1 SV=3;>sp|P19367-4|HXK1_HUMAN Isoform 4 of Hexokinase-1 OS=Homo sapiens GN=HK1;>tr|B4DG62|B4DG62_HUMAN Hexokinase 1 OS=Homo sapiens GN=HK1 PE=2 SV=1;>sp|P19367-2|HXK1_HUMAN Isoform 2 of Hexokina	9	46	46	38	49.5	58360000000			61428000000			44114000000			38235000000			42532000000			50232000000			19216000000			29433000000			50527000000			48971000000			41298000000			59117000000			35985000000
Q9Y253;B4DG64;Q9Y253-2;Q5JTF2	3;3;2;1	3;3;2;1	3;3;2;1	DNA polymerase eta	POLH	>sp|Q9Y253|POLH_HUMAN DNA polymerase eta OS=Homo sapiens GN=POLH PE=1 SV=1;>tr|B4DG64|B4DG64_HUMAN Uncharacterized protein OS=Homo sapiens GN=POLH PE=2 SV=1;>sp|Q9Y253-2|POLH_HUMAN Isoform 2 of DNA polymerase eta OS=Homo sapiens GN=POLH	4	3	3	3	5.8	0			0			0			0			93466000			0			0			0			0			0			0			0			0
Q9H0X4;C9JP72;C9J3Y6;C9IYB9;C9K0C5;B4DGG1;Q9H0X4-2;C9J1M4;C9J8V3;C9JJN3;C9JR71;C9JTF7	2;2;2;2;2;2;2;1;1;1;1;1	2;2;2;2;2;2;2;1;1;1;1;1	2;2;2;2;2;2;2;1;1;1;1;1	Protein ITFG3	ITFG3	>sp|Q9H0X4|ITFG3_HUMAN Protein ITFG3 OS=Homo sapiens GN=ITFG3 PE=1 SV=1;>tr|C9JP72|C9JP72_HUMAN Integrin alpha FG-GAP repeat-containing 3 (Fragment) OS=Homo sapiens GN=ITFG3 PE=4 SV=1;>tr|C9J3Y6|C9J3Y6_HUMAN Integrin alpha FG-GAP repeat-containing 3 (Fragm	12	2	2	2	3.4	0			52914000			44156000			41815000			84494000			81894000			0			0			0			0			102190000			0			0
Q96G74;B4DGG7;Q96G74-2;Q96G74-3;G5E9D7	3;3;3;3;3	3;3;3;3;3	3;3;3;3;3	OTU domain-containing protein 5	OTUD5	>sp|Q96G74|OTUD5_HUMAN OTU domain-containing protein 5 OS=Homo sapiens GN=OTUD5 PE=1 SV=1;>tr|B4DGG7|B4DGG7_HUMAN OTU domain containing 5 OS=Homo sapiens GN=OTUD5 PE=2 SV=1;>sp|Q96G74-2|OTUD5_HUMAN Isoform 2 of OTU domain-containing protein 5 OS=Homo sapie	5	3	3	3	5.8	296000000			0			0			131570000			192210000			282720000			224360000			0			0			0			296780000			194490000			362200000
Q99081;Q99081-3;B4DGI9;F5H6Z6;E9PGY0;B4DZP2;B4E1W1;Q99081-2;F5GY10;H0YNQ5	8;8;8;8;8;5;5;5;5;1	7;7;7;7;7;4;4;4;4;1	4;4;4;4;4;1;1;1;1;1	Transcription factor 12	TCF12	>sp|Q99081|HTF4_HUMAN Transcription factor 12 OS=Homo sapiens GN=TCF12 PE=1 SV=1;>sp|Q99081-3|HTF4_HUMAN Isoform 3 of Transcription factor 12 OS=Homo sapiens GN=TCF12;>tr|B4DGI9|B4DGI9_HUMAN Transcription factor 12 (Fragment) OS=Homo sapiens GN=TCF12 PE=2	10	8	7	4	17.2	112990000			89607000			1946300000			584020000			257730000			141980000			156570000			112960000			0			0			4206100000			122050000			81435000
Q9H875;B4DGM2;E9PC43	2;2;1	2;2;1	2;2;1	PRKR-interacting protein 1	PRKRIP1	>sp|Q9H875|PKRI1_HUMAN PRKR-interacting protein 1 OS=Homo sapiens GN=PRKRIP1 PE=1 SV=1;>tr|B4DGM2|B4DGM2_HUMAN Uncharacterized protein OS=Homo sapiens GN=PRKRIP1 PE=2 SV=1;>tr|E9PC43|E9PC43_HUMAN PRKR-interacting protein 1 (IL11-inducible) OS=Homo sapiens	3	2	2	2	15.2	483830000			309850000			354780000			444760000			417320000			341780000			413100000			438810000			207650000			372380000			368440000			502530000			312930000
Q969G3;B4DGM3;B4DFR4;Q969G3-2;C0IMW5	17;17;16;16;15	16;16;15;15;14	16;16;15;15;14	SWI/SNF-related matrix-associated actin-dependent regulator of chromatin subfamily E member 1	SMARCE1	>sp|Q969G3|SMCE1_HUMAN SWI/SNF-related matrix-associated actin-dependent regulator of chromatin subfamily E member 1 OS=Homo sapiens GN=SMARCE1 PE=1 SV=2;>tr|B4DGM3|B4DGM3_HUMAN SWI/SNF related, matrix associated, actin dependent regulator of chromatin, su	5	17	16	16	44.5	7039000000			6786200000			7596500000			11375000000			7946600000			6354000000			10705000000			8969500000			11198000000			6182000000			7348400000			6906100000			7411900000
Q9NX70;B4DGM4	4;4	4;4	4;4	Mediator of RNA polymerase II transcription subunit 29	MED29	>sp|Q9NX70|MED29_HUMAN Mediator of RNA polymerase II transcription subunit 29 OS=Homo sapiens GN=MED29 PE=1 SV=1;>tr|B4DGM4|B4DGM4_HUMAN Uncharacterized protein OS=Homo sapiens GN=MED29 PE=2 SV=1	2	4	4	4	34	0			102410000			0			0			135780000			0			0			0			0			0			0			0			0
P35222;B4DGU4;E7ERS9;P35222-2;E7EMJ5;C9IZ65;E9PDF9;E7EV28	16;16;15;3;2;1;1;1	12;12;11;1;2;1;1;1	12;12;11;1;2;1;1;1	Catenin beta-1	CTNNB1	>sp|P35222|CTNB1_HUMAN Catenin beta-1 OS=Homo sapiens GN=CTNNB1 PE=1 SV=1;>tr|B4DGU4|B4DGU4_HUMAN Uncharacterized protein OS=Homo sapiens GN=CTNNB1 PE=2 SV=1;>tr|E7ERS9|E7ERS9_HUMAN Uncharacterized protein OS=Homo sapiens GN=CTNNB1 PE=4 SV=1	8	16	12	12	30.1	1969000000			1314400000			769760000			1053100000			1160600000			0			1713400000			1997100000			751280000			887970000			1311300000			1005200000			842200000
O43741;B4DH06	2;2	1;1	1;1	5-AMP-activated protein kinase subunit beta-2	PRKAB2	>sp|O43741|AAKB2_HUMAN 5-AMP-activated protein kinase subunit beta-2 OS=Homo sapiens GN=PRKAB2 PE=1 SV=1;>tr|B4DH06|B4DH06_HUMAN Uncharacterized protein OS=Homo sapiens GN=PRKAB2 PE=2 SV=1	2	2	1	1	7.7	0			0			0			0			0			0			0			0			0			0			0			0			0
B4DH12;Q9H479;B3KNR9	3;3;2	3;3;2	3;3;2	Fructosamine-3-kinase	FN3K	>tr|B4DH12|B4DH12_HUMAN Uncharacterized protein OS=Homo sapiens GN=FN3K PE=2 SV=1;>sp|Q9H479|FN3K_HUMAN Fructosamine-3-kinase OS=Homo sapiens GN=FN3K PE=1 SV=1;>tr|B3KNR9|B3KNR9_HUMAN Uncharacterized protein OS=Homo sapiens GN=FN3K PE=2 SV=1	3	3	3	3	21.3	179260000			185990000			0			0			0			0			0			0			0			0			0			205540000			255640000
Q92564;Q92564-2;B4DH25;H0Y9C5;H0Y907;D6RB33;D6RAL8;D6RDV8;B4DH26	2;2;2;1;1;1;1;1;1	1;1;1;0;0;1;1;1;0	1;1;1;0;0;1;1;1;0	DCN1-like protein 4	DCUN1D4	>sp|Q92564|DCNL4_HUMAN DCN1-like protein 4 OS=Homo sapiens GN=DCUN1D4 PE=1 SV=2;>sp|Q92564-2|DCNL4_HUMAN Isoform 2 of DCN1-like protein 4 OS=Homo sapiens GN=DCUN1D4;>tr|B4DH25|B4DH25_HUMAN Uncharacterized protein OS=Homo sapiens GN=DCUN1D4 PE=2 SV=1;>tr|H0	9	2	1	1	8.6	0			0			0			0			0			0			0			0			0			0			0			0			0
Q76N89;B4DH42;F8WB57	2;2;2	1;1;1	1;1;1	E3 ubiquitin-protein ligase HECW1	HECW1	>sp|Q76N89|HECW1_HUMAN E3 ubiquitin-protein ligase HECW1 OS=Homo sapiens GN=HECW1 PE=1 SV=3;>tr|B4DH42|B4DH42_HUMAN HECT, C2 and WW domain containing E3 ubiquitin protein ligase 1 OS=Homo sapiens GN=HECW1 PE=2 SV=1;>tr|F8WB57|F8WB57_HUMAN HECT, C2 and WW d	3	2	1	1	1.5	0			0			0			0			0			0			0			0			0			0			0			0			0
P45985;B4DH44;P45985-2;H0YG34	13;13;13;9	13;13;13;9	13;13;13;9	Dual specificity mitogen-activated protein kinase kinase 4	MAP2K4	>sp|P45985|MP2K4_HUMAN Dual specificity mitogen-activated protein kinase kinase 4 OS=Homo sapiens GN=MAP2K4 PE=1 SV=1;>tr|B4DH44|B4DH44_HUMAN Mitogen-activated protein kinase kinase 4 OS=Homo sapiens GN=MAP2K4 PE=2 SV=1;>sp|P45985-2|MP2K4_HUMAN Isoform 2 o	4	13	13	13	41.6	1375600000			2194500000			1775400000			842130000			1258600000			722900000			688300000			2092400000			1237200000			1299800000			1327900000			787700000			1590200000
B4DH52	62	62	2			>tr|B4DH52|B4DH52_HUMAN Uncharacterized protein OS=Homo sapiens GN=GTF2I PE=2 SV=1	1	62	62	2	56.8	18402000000			19709000000			14767000000			24476000000			28200000000			11206000000			19184000000			17409000000			24908000000			17869000000			17136000000			27113000000			19804000000
Q66K74;B4DH53	27;27	27;27	27;27	Microtubule-associated protein 1S;MAP1S heavy chain;MAP1S light chain	MAP1S	>sp|Q66K74|MAP1S_HUMAN Microtubule-associated protein 1S OS=Homo sapiens GN=MAP1S PE=1 SV=2;>tr|B4DH53|B4DH53_HUMAN Uncharacterized protein OS=Homo sapiens GN=MAP1S PE=2 SV=1	2	27	27	27	34.6	6041000000			7617800000			5358500000			5513500000			6002800000			7365800000			4577100000			4155200000			4424800000			5957000000			6810400000			8330400000			6000900000
Q9UKB1;Q9UKB1-2;B4DH70;Q9UKB1-3;E5RGC1	13;13;13;13;2	13;13;13;13;2	6;6;6;6;1	F-box/WD repeat-containing protein 11	FBXW11	>sp|Q9UKB1|FBW1B_HUMAN F-box/WD repeat-containing protein 11 OS=Homo sapiens GN=FBXW11 PE=1 SV=1;>sp|Q9UKB1-2|FBW1B_HUMAN Isoform A of F-box/WD repeat-containing protein 11 OS=Homo sapiens GN=FBXW11;>tr|B4DH70|B4DH70_HUMAN F-box and WD repeat domain contai	5	13	13	6	26.2	0			132210000			0			0			150600000			0			0			0			0			0			0			0			155970000
Q96CB9;B4DHA4;Q96CB9-3;Q96CB9-2	8;8;4;1	8;8;4;1	8;8;4;1	5-methylcytosine rRNA methyltransferase NSUN4	NSUN4	>sp|Q96CB9|NSUN4_HUMAN Putative methyltransferase NSUN4 OS=Homo sapiens GN=NSUN4 PE=1 SV=2;>tr|B4DHA4|B4DHA4_HUMAN HCG2031650, isoform CRA_f OS=Homo sapiens GN=NSUN4 PE=2 SV=1;>sp|Q96CB9-3|NSUN4_HUMAN Isoform 3 of Putative methyltransferase NSUN4 OS=Homo s	4	8	8	8	22.1	819020000			983300000			1001400000			863350000			891510000			507040000			726140000			1250100000			834040000			916850000			1281000000			1305200000			733070000
Q8TAM6;C9JN04;C9J6B4;B4DKB4;B4DHD9;B4DIZ1;Q8TAM6-2	1;1;1;1;1;1;1	1;1;1;1;1;1;1	1;1;1;1;1;1;1	Ermin	ERMN	>sp|Q8TAM6|ERMIN_HUMAN Ermin OS=Homo sapiens GN=ERMN PE=2 SV=1;>tr|C9JN04|C9JN04_HUMAN Ermin, ERM-like protein (Fragment) OS=Homo sapiens GN=ERMN PE=4 SV=1;>tr|C9J6B4|C9J6B4_HUMAN Ermin, ERM-like protein (Fragment) OS=Homo sapiens GN=ERMN PE=4 SV=1;>tr|B4D	7	1	1	1	5.3	0			161950000			0			0			0			0			0			0			0			0			0			0			0
P55087;E7EP53;H0Y3H5;P55087-2;B4DHF5	3;3;3;3;3	3;3;3;3;3	3;3;3;3;3	Aquaporin-4	AQP4	>sp|P55087|AQP4_HUMAN Aquaporin-4 OS=Homo sapiens GN=AQP4 PE=1 SV=2;>tr|E7EP53|E7EP53_HUMAN Uncharacterized protein OS=Homo sapiens GN=AQP4 PE=3 SV=1;>tr|H0Y3H5|H0Y3H5_HUMAN Aquaporin 4 OS=Homo sapiens GN=AQP4 PE=3 SV=1;>sp|P55087-2|AQP4_HUMAN Isoform 1 of	5	3	3	3	11.1	0			1901200000			0			0			0			0			0			0			0			0			0			0			0
Q12983;B4DHJ7	2;2	1;1	1;1	BCL2/adenovirus E1B 19 kDa protein-interacting protein 3	BNIP3	>sp|Q12983|BNIP3_HUMAN BCL2/adenovirus E1B 19 kDa protein-interacting protein 3 OS=Homo sapiens GN=BNIP3 PE=1 SV=2;>tr|B4DHJ7|B4DHJ7_HUMAN Uncharacterized protein OS=Homo sapiens GN=BNIP3 PE=2 SV=1	2	2	1	1	11.3	0			0			0			14872000			198820000			0			0			120680000			0			0			0			0			0
B4DHM5	24	1	1	Phosphoglycerate kinase		>tr|B4DHM5|B4DHM5_HUMAN Phosphoglycerate kinase OS=Homo sapiens GN=PGK1 PE=2 SV=1	1	24	1	1	89.7	0			149290000			0			40922000			69701000			40888000			0			0			23940000			0			0			0			0
06;3268307;3268308;3268309;3268310;3268311;3268312;3268313;3268314;3268315;3268316;3268317;3268318;3268319;3268320;3268321;3268322;3268323;3268324;3268325;3268326;3268327;3268328;3268329;3268330;3268331;3268332;3268333;3268334;3268335;3268336;3268337;3268338;3268339;3268340;3268341;3268342;3268343;3268344;3268345;3268346;3268347;3268348;3268349;3268350;3268351;3268352;3268353;3268354;3268355;3268…	490;491;492;493;494;495;496	15;52;59;65;76;137;181
B4DHN4;Q9C0B1-2;Q9C0B1-3	10;3;2	1;0;0	1;0;0		FTO	>tr|B4DHN4|B4DHN4_HUMAN Uncharacterized protein OS=Homo sapiens GN=FTO PE=2 SV=1	3	10	1	1	61.2	322540000			0			454880000			0			0			0			0			304880000			0			354450000			0			0			334160000
P23219;B4DHQ2;P23219-2;P35354	4;4;4;1	4;4;4;1	4;4;4;1	Prostaglandin G/H synthase 1	PTGS1	>sp|P23219|PGH1_HUMAN Prostaglandin G/H synthase 1 OS=Homo sapiens GN=PTGS1 PE=1 SV=2;>tr|B4DHQ2|B4DHQ2_HUMAN Uncharacterized protein OS=Homo sapiens GN=PTGS1 PE=2 SV=1;>sp|P23219-2|PGH1_HUMAN Isoform Short of Prostaglandin G/H synthase 1 OS=Homo sapiens G	4	4	4	4	9.2	2283800000			1881700000			459410000			522390000			371390000			0			0			2365900000			1928700000			682320000			1836500000			687040000			784120000
O94889;B4DHW4;O94889-2	3;3;3	3;3;3	3;3;3	Kelch-like protein 18	KLHL18	>sp|O94889|KLH18_HUMAN Kelch-like protein 18 OS=Homo sapiens GN=KLHL18 PE=2 SV=3;>tr|B4DHW4|B4DHW4_HUMAN Kelch-like 18 (Drosophila) OS=Homo sapiens GN=KLHL18 PE=2 SV=1;>sp|O94889-2|KLH18_HUMAN Isoform 2 of Kelch-like protein 18 OS=Homo sapiens GN=KLHL18	3	3	3	3	6.4	94916000			0			0			0			0			0			0			0			0			0			0			0			0
B4DHX0;H0YBN7	10;5	1;0	1;0		SQLE	>tr|B4DHX0|B4DHX0_HUMAN Uncharacterized protein OS=Homo sapiens GN=SQLE PE=2 SV=1;>tr|H0YBN7|H0YBN7_HUMAN Squalene epoxidase (Fragment) OS=Homo sapiens GN=SQLE PE=4 SV=1	2	10	1	1	32.7	0			0			0			0			0			0			0			0			0			0			0			0			0
P20073;B4DT77;B4DHY4;P20073-2	20;20;20;20	20;20;20;20	20;20;20;20	Annexin A7;Annexin	ANXA7	>sp|P20073|ANXA7_HUMAN Annexin A7 OS=Homo sapiens GN=ANXA7 PE=1 SV=3;>tr|B4DT77|B4DT77_HUMAN Annexin OS=Homo sapiens GN=ANXA7 PE=2 SV=1;>tr|B4DHY4|B4DHY4_HUMAN Annexin OS=Homo sapiens GN=ANXA7 PE=2 SV=1;>sp|P20073-2|ANXA7_HUMAN Isoform 2 of Annexin A7 OS=H	4	20	20	20	37.7	17705000000			11690000000			14345000000			14737000000			16310000000			15371000000			8647500000			10781000000			12968000000			13665000000			15930000000			13536000000			18966000000
Q9BY50;B4DI03	6;6	6;6	6;6	Signal peptidase complex catalytic subunit SEC11C	SEC11C;SEC11L3	>sp|Q9BY50|SC11C_HUMAN Signal peptidase complex catalytic subunit SEC11C OS=Homo sapiens GN=SEC11C PE=1 SV=3;>tr|B4DI03|B4DI03_HUMAN SEC11 homolog C (S. cerevisiae) OS=Homo sapiens GN=SEC11C PE=2 SV=1	2	6	6	6	28.1	3670800000			2594400000			1400100000			1349600000			2250400000			1547700000			3265000000			708130000			1987500000			3030400000			1906600000			0			962140000
Q0VDG4;B4DI11;F8W0M9;C9JID8;C9JPC1;F8WBX0;C9JNS3	3;3;2;2;1;1;1	3;3;2;2;1;1;1	3;3;2;2;1;1;1	Secernin-3	SCRN3	>sp|Q0VDG4|SCRN3_HUMAN Secernin-3 OS=Homo sapiens GN=SCRN3 PE=1 SV=1;>tr|B4DI11|B4DI11_HUMAN Uncharacterized protein OS=Homo sapiens GN=SCRN3 PE=2 SV=1;>tr|F8W0M9|F8W0M9_HUMAN Secernin 3 (Fragment) OS=Homo sapiens GN=SCRN3 PE=4 SV=1;>tr|C9JID8|C9JID8_HUMAN	7	3	3	3	11.1	289220000			249450000			176800000			116270000			383060000			321100000			311140000			321420000			109670000			149870000			176170000			346810000			217570000
Q9UIS9;Q9UIS9-5;Q9UIS9-7;Q9UIS9-3;B4DXJ5;B4DI41;Q9UIS9-4;Q9UIS9-8;Q9UIS9-2;Q9UIS9-6	11;11;11;11;11;11;10;10;10;9	11;11;11;11;11;11;10;10;10;9	11;11;11;11;11;11;10;10;10;9	Methyl-CpG-binding domain protein 1	MBD1	>sp|Q9UIS9|MBD1_HUMAN Methyl-CpG-binding domain protein 1 OS=Homo sapiens GN=MBD1 PE=1 SV=2;>sp|Q9UIS9-5|MBD1_HUMAN Isoform 5 of Methyl-CpG-binding domain protein 1 OS=Homo sapiens GN=MBD1;>sp|Q9UIS9-7|MBD1_HUMAN Isoform 7 of Methyl-CpG-binding domain prot	10	11	11	11	29.4	612540000			524750000			615730000			588560000			572860000			556410000			771360000			1420200000			969350000			971930000			361000000			756000000			286130000
Q9BTE6-2;Q9BTE6;C9J5N1;B4DI73;C9JUA3	20;20;20;20;8	20;20;20;20;8	20;20;20;20;8	Alanyl-tRNA editing protein Aarsd1	AARSD1;PTGES3L-AARSD1	>sp|Q9BTE6-2|AASD1_HUMAN Isoform 2 of Alanyl-tRNA editing protein Aarsd1 OS=Homo sapiens GN=AARSD1;>sp|Q9BTE6|AASD1_HUMAN Alanyl-tRNA editing protein Aarsd1 OS=Homo sapiens GN=AARSD1 PE=1 SV=2;>tr|C9J5N1|C9J5N1_HUMAN Alanyl-tRNA synthetase domain-containin	5	20	20	20	49.3	753310000			567340000			2595000000			942610000			195520000			1783300000			889980000			404840000			740780000			573720000			1212200000			3731400000			445440000
Q9NV96;B4DIF5;Q9NV96-2;Q3MIR4	7;7;6;1	7;7;6;1	2;2;1;0	Cell cycle control protein 50A	TMEM30A	>sp|Q9NV96|CC50A_HUMAN Cell cycle control protein 50A OS=Homo sapiens GN=TMEM30A PE=1 SV=1;>tr|B4DIF5|B4DIF5_HUMAN Uncharacterized protein OS=Homo sapiens GN=TMEM30A PE=2 SV=1;>sp|Q9NV96-2|CC50A_HUMAN Isoform 2 of Cell cycle control protein 50A OS=Homo sap	4	7	7	2	18.3	748930000			1058100000			0			492080000			832340000			0			380850000			0			697740000			0			451010000			944650000			666700000
Q8TC44;B4DIH4;Q8IU52;G3V1X0	2;2;2;2	2;2;2;2	2;2;2;2	POC1 centriolar protein homolog B	POC1B;TUWD12	>sp|Q8TC44|POC1B_HUMAN POC1 centriolar protein homolog B OS=Homo sapiens GN=POC1B PE=1 SV=1;>tr|B4DIH4|B4DIH4_HUMAN POC1 centriolar protein homolog B (Chlamydomonas) OS=Homo sapiens GN=POC1B PE=2 SV=1;>tr|Q8IU52|Q8IU52_HUMAN POC1 centriolar protein homolog	4	2	2	2	4.8	0			0			25771000			0			0			0			0			0			0			0			0			0			0
P05067;P05067-8;E9PG40;P05067-7;B4DII8;P05067-9;P05067-4;E9PEV8;P05067-10;E9PEV0;P05067-3;P05067-5;P05067-6	4;4;4;4;4;4;3;3;3;3;3;3;3	4;4;4;4;4;4;3;3;3;3;3;3;3	4;4;4;4;4;4;3;3;3;3;3;3;3	Amyloid beta A4 protein;N-APP;Soluble APP-alpha;Soluble APP-beta;C99;Beta-amyloid protein 42;Beta-amyloid protein 40;C83;P3(42);P3(40);C80;Gamma-secretase C-terminal fragment 59;Gamma-secretase C-terminal fragment 57;Gamma-secretase C-terminal fragment 50;C31	APP	>sp|P05067|A4_HUMAN Amyloid beta A4 protein OS=Homo sapiens GN=APP PE=1 SV=3;>sp|P05067-8|A4_HUMAN Isoform APP751 of Amyloid beta A4 protein OS=Homo sapiens GN=APP;>tr|E9PG40|E9PG40_HUMAN Amyloid beta (A4) precursor protein OS=Homo sapiens GN=APP PE=4 SV=1	13	4	4	4	6.5	0			0			0			495540000			572400000			1448600000			0			267880000			223160000			0			0			0			342330000
P49815;P49815-3;P49815-4;B4DIL8;P49815-5;E9PGN1;P49815-2;P49815-6;C9JX95;C9JWX6	25;25;25;25;25;25;25;22;5;4	25;25;25;25;25;25;25;22;5;4	25;25;25;25;25;25;25;22;5;4	Tuberin	TSC2	>sp|P49815|TSC2_HUMAN Tuberin OS=Homo sapiens GN=TSC2 PE=1 SV=2;>sp|P49815-3|TSC2_HUMAN Isoform 3 of Tuberin OS=Homo sapiens GN=TSC2;>sp|P49815-4|TSC2_HUMAN Isoform 4 of Tuberin OS=Homo sapiens GN=TSC2;>tr|B4DIL8|B4DIL8_HUMAN Uncharacterized protein OS=Hom	10	25	25	25	19.4	516600000			424410000			523520000			561640000			944780000			267200000			689510000			534810000			499370000			621760000			517800000			538070000			470250000
Q6ZS17;H0Y442;Q6ZS17-2;B4DIM2;E9PBS3	11;11;11;11;11	10;10;10;10;10	10;10;10;10;10	Protein FAM65A	FAM65A	>sp|Q6ZS17|FA65A_HUMAN Protein FAM65A OS=Homo sapiens GN=FAM65A PE=1 SV=1;>tr|H0Y442|H0Y442_HUMAN Family with sequence similarity 65, member A (Fragment) OS=Homo sapiens GN=FAM65A PE=4 SV=1;>sp|Q6ZS17-2|FA65A_HUMAN Isoform 2 of Protein FAM65A OS=Homo sapie	5	11	10	10	11.4	355190000			484660000			323490000			447820000			386460000			617670000			354400000			0			0			0			252720000			394430000			355710000
O60942;B4DIQ0;Q5TCW7;O60942-4;O60942-2;B4DSJ8;O60942-3	18;18;17;17;16;15;14	18;18;17;17;16;15;14	18;18;17;17;16;15;14	mRNA-capping enzyme;Polynucleotide 5-triphosphatase;mRNA guanylyltransferase	RNGTT	>sp|O60942|MCE1_HUMAN mRNA-capping enzyme OS=Homo sapiens GN=RNGTT PE=1 SV=1;>tr|B4DIQ0|B4DIQ0_HUMAN RNA guanylyltransferase and 5-phosphatase OS=Homo sapiens GN=RNGTT PE=2 SV=1;>tr|Q5TCW7|Q5TCW7_HUMAN RNA guanylyltransferase and 5-phosphatase OS=Homo sa	7	18	18	18	34.7	588020000			947380000			2240800000			691440000			1388300000			105540000			857080000			1033900000			79024000			475140000			1119500000			678750000			875140000
Q99504;B4DIR7;Q8IVX7;B4DNZ7;Q99504-2;B1APR7	6;6;6;5;4;3	6;6;6;5;4;3	6;6;6;5;4;3	Eyes absent homolog 3	EYA3	>sp|Q99504|EYA3_HUMAN Eyes absent homolog 3 OS=Homo sapiens GN=EYA3 PE=1 SV=3;>tr|B4DIR7|B4DIR7_HUMAN Uncharacterized protein OS=Homo sapiens GN=EYA3 PE=2 SV=1;>tr|Q8IVX7|Q8IVX7_HUMAN EYA3 protein OS=Homo sapiens GN=EYA3 PE=2 SV=1;>tr|B4DNZ7|B4DNZ7_HUMAN U	6	6	6	6	15.2	0			191330000			0			0			0			397290000			0			0			0			0			994950000			0			207640000
P56945;F5GXV6;F5GXA2;F5H7Z0;F8WA69;E9PCV2;B4DIW5;E9PCL5;F5H855	5;5;5;5;5;5;5;5;4	5;5;5;5;5;5;5;5;4	5;5;5;5;5;5;5;5;4	Breast cancer anti-estrogen resistance protein 1	BCAR1	>sp|P56945|BCAR1_HUMAN Breast cancer anti-estrogen resistance protein 1 OS=Homo sapiens GN=BCAR1 PE=1 SV=2;>tr|F5GXV6|F5GXV6_HUMAN Breast cancer anti-estrogen resistance 1 OS=Homo sapiens GN=BCAR1 PE=4 SV=1;>tr|F5GXA2|F5GXA2_HUMAN Breast cancer anti-estrog	9	5	5	5	7.2	0			290820000			0			431650000			0			0			339990000			328900000			0			0			259070000			0			0
O95760;B4DJ35;B4E1Q9	1;1;1	1;1;1	1;1;1	Interleukin-33	IL33	>sp|O95760|IL33_HUMAN Interleukin-33 OS=Homo sapiens GN=IL33 PE=1 SV=1;>tr|B4DJ35|B4DJ35_HUMAN Uncharacterized protein OS=Homo sapiens GN=IL33 PE=2 SV=1;>tr|B4E1Q9|B4E1Q9_HUMAN Uncharacterized protein OS=Homo sapiens GN=IL33 PE=2 SV=1	3	1	1	1	8.1	0			0			0			0			174450000			0			0			0			0			0			0			0			0
B4DJ58	18	1	1		RSL1D1	>tr|B4DJ58|B4DJ58_HUMAN Uncharacterized protein OS=Homo sapiens GN=RSL1D1 PE=2 SV=1	1	18	1	1	48.5	0			0			0			0			0			0			0			0			0			0			0			0			0
P20339;B4DJA5;F8WC93;F8WCY6;F8WD79	9;9;2;2;2	5;5;1;1;1	5;5;1;1;1	Ras-related protein Rab-5A	RAB5A	>sp|P20339|RAB5A_HUMAN Ras-related protein Rab-5A OS=Homo sapiens GN=RAB5A PE=1 SV=2;>tr|B4DJA5|B4DJA5_HUMAN RAB5A, member RAS oncogene family OS=Homo sapiens GN=RAB5A PE=2 SV=1	5	9	5	5	51.6	8240900000			3330700000			3628300000			1924500000			4049700000			2882800000			4173200000			2585400000			2556600000			3119900000			3053000000			2285100000			2762600000
P24723;B4DJN5;G3V4Q6;G3V5F8;G3V3E7;G3V304;G3V4Q9;G3V5U5;G3V4X4;G3V5Y6;G3V4L3	3;3;2;1;1;1;1;1;1;1;1	2;2;2;1;1;1;1;1;1;1;0	2;2;2;1;1;1;1;1;1;1;0	Protein kinase C eta type	PRKCH	>sp|P24723|KPCL_HUMAN Protein kinase C eta type OS=Homo sapiens GN=PRKCH PE=1 SV=4;>tr|B4DJN5|B4DJN5_HUMAN Protein kinase C, eta OS=Homo sapiens GN=PRKCH PE=2 SV=1;>tr|G3V4Q6|G3V4Q6_HUMAN Protein kinase C, eta (Fragment) OS=Homo sapiens GN=PRKCH PE=4 SV=1	11	3	2	2	4	0			0			0			722910000			0			0			0			0			448240000			0			668560000			0			236440000
P62318;B4DJP7	5;5	5;5	5;5	Small nuclear ribonucleoprotein Sm D3	SNRPD3	>sp|P62318|SMD3_HUMAN Small nuclear ribonucleoprotein Sm D3 OS=Homo sapiens GN=SNRPD3 PE=1 SV=1;>tr|B4DJP7|B4DJP7_HUMAN Uncharacterized protein OS=Homo sapiens GN=SNRPD3 PE=2 SV=1	2	5	5	5	53.2	43643000000			44424000000			46194000000			48585000000			40630000000			52191000000			64865000000			51061000000			52927000000			49922000000			54155000000			59517000000			46239000000
Q5VV51;Q5VV52-2;Q5VV50;Q5VV52;B4DJR7	2;2;2;2;2	2;2;2;2;2	2;2;2;2;2	Zinc finger protein 691	ZNF691	>tr|Q5VV51|Q5VV51_HUMAN Zinc finger protein 691 (Fragment) OS=Homo sapiens GN=ZNF691 PE=2 SV=1;>sp|Q5VV52-2|ZN691_HUMAN Isoform 2 of Zinc finger protein 691 OS=Homo sapiens GN=ZNF691;>tr|Q5VV50|Q5VV50_HUMAN Uncharacterized protein OS=Homo sapiens GN=ZNF691	5	2	2	2	19.5	78114000			78495000			60647000			104570000			472560000			0			0			74765000			0			89857000			497440000			77708000			0
O75771;C9JEZ7;B4DJU7;O75771-7;O75771-4;O75771-5;F8W8E6;O75771-3;O75771-6;O75771-2;B4DYI4	5;5;5;4;4;4;4;3;2;2;2	5;5;5;4;4;4;4;3;2;2;2	5;5;5;4;4;4;4;3;2;2;2	DNA repair protein RAD51 homolog 4	RAD51D	>sp|O75771|RA51D_HUMAN DNA repair protein RAD51 homolog 4 OS=Homo sapiens GN=RAD51D PE=1 SV=1;>tr|C9JEZ7|C9JEZ7_HUMAN RAD51 homolog D (S. cerevisiae) (Fragment) OS=Homo sapiens GN=RAD51D PE=4 SV=1;>tr|B4DJU7|B4DJU7_HUMAN HCG1989222, isoform CRA_e OS=Homo s	11	5	5	5	26.2	0			0			88024000			0			0			0			0			0			0			0			127050000			0			0
O75390;B4DJV2;H0YIC4;F8VTT8;F8W4S1;F8VRI6;F8VWQ5;F8VU34;F8VR34;F8W0J2;F8VVF6	18;18;7;5;5;4;3;2;2;1;1	18;18;7;5;5;4;3;2;2;1;1	12;12;7;0;0;1;0;0;0;0;0	Citrate synthase, mitochondrial;Citrate synthase	CS	>sp|O75390|CISY_HUMAN Citrate synthase, mitochondrial OS=Homo sapiens GN=CS PE=1 SV=2;>tr|B4DJV2|B4DJV2_HUMAN Citrate synthase OS=Homo sapiens GN=CS PE=2 SV=1	11	18	18	12	31.5	36302000000			24088000000			21983000000			22972000000			20807000000			23160000000			16492000000			27374000000			13967000000			28114000000			27322000000			50584000000			24706000000
O95260;B4DK25;H0Y5C2;Q5SQQ1;B3KWA3	9;9;9;4;2	1;1;1;0;0	1;1;1;0;0	Arginyl-tRNA--protein transferase 1	ATE1	>sp|O95260|ATE1_HUMAN Arginyl-tRNA--protein transferase 1 OS=Homo sapiens GN=ATE1 PE=1 SV=2;>tr|B4DK25|B4DK25_HUMAN Arginyl-tRNA--protein transferase 1 OS=Homo sapiens GN=ATE1 PE=2 SV=1;>tr|H0Y5C2|H0Y5C2_HUMAN Arginyl-tRNA--protein transferase 1 (Fragment)	5	9	1	1	24.5	0			0			0			0			0			0			0			0			0			0			0			0			0
Q15029;B4DK30	55;55	53;53	53;53	116 kDa U5 small nuclear ribonucleoprotein component	EFTUD2	>sp|Q15029|U5S1_HUMAN 116 kDa U5 small nuclear ribonucleoprotein component OS=Homo sapiens GN=EFTUD2 PE=1 SV=1;>tr|B4DK30|B4DK30_HUMAN Elongation factor Tu GTP binding domain containing 2 OS=Homo sapiens GN=EFTUD2 PE=2 SV=1	2	55	53	53	71.4	21434000000			17872000000			23629000000			19457000000			19342000000			21522000000			23400000000			22279000000			19777000000			21844000000			17650000000			18500000000			21362000000
P52895;B4DK69;B5ME26;B4DKR9	10;10;6;3	1;1;1;0	1;1;1;0	Aldo-keto reductase family 1 member C2	AKR1C2	>sp|P52895|AK1C2_HUMAN Aldo-keto reductase family 1 member C2 OS=Homo sapiens GN=AKR1C2 PE=1 SV=3;>tr|B4DK69|B4DK69_HUMAN Aldo-keto reductase family 1, member C2 (dihydrodiol dehydrogenase 2; bile acid binding protein; 3-alpha hydroxysteroid dehydrogenase,	4	10	1	1	35	22498000			0			0			0			0			0			0			0			0			0			0			0			0
Q13472;B4DK80;Q13472-2;B4DSJ0	15;15;15;6	15;15;15;6	14;14;14;6	DNA topoisomerase 3-alpha;DNA topoisomerase	TOP3A	>sp|Q13472|TOP3A_HUMAN DNA topoisomerase 3-alpha OS=Homo sapiens GN=TOP3A PE=1 SV=1;>tr|B4DK80|B4DK80_HUMAN DNA topoisomerase OS=Homo sapiens GN=TOP3A PE=2 SV=1;>sp|Q13472-2|TOP3A_HUMAN Isoform Short of DNA topoisomerase 3-alpha OS=Homo sapiens GN=TOP3A	4	15	15	14	17.6	0			159300000			202140000			73621000			0			0			0			161230000			122340000			158810000			0			0			0
P42892;P42892-3;B4DKB2;P42892-2;P42892-4;E9PDM6;E9PJG1	15;15;15;15;15;5;1	15;15;15;15;15;5;1	15;15;15;15;15;5;1	Endothelin-converting enzyme 1	ECE1	>sp|P42892|ECE1_HUMAN Endothelin-converting enzyme 1 OS=Homo sapiens GN=ECE1 PE=1 SV=2;>sp|P42892-3|ECE1_HUMAN Isoform C of Endothelin-converting enzyme 1 OS=Homo sapiens GN=ECE1;>tr|B4DKB2|B4DKB2_HUMAN Uncharacterized protein OS=Homo sapiens GN=ECE1 PE=2	7	15	15	15	19.7	502280000			761200000			223340000			694170000			739020000			154790000			661800000			1478400000			125800000			653630000			2139800000			1030000000			2252100000
Q969R2;F5H2A3;Q6ZN50;B4DKE4;Q0VF99;B4DFA8;B4DTR3;Q8NA37	5;5;5;5;5;4;3;3	3;3;3;3;3;3;2;2	3;3;3;3;3;3;2;2	Oxysterol-binding protein 2;Oxysterol-binding protein	OSBP2	>sp|Q969R2|OSBP2_HUMAN Oxysterol-binding protein 2 OS=Homo sapiens GN=OSBP2 PE=1 SV=2;>tr|F5H2A3|F5H2A3_HUMAN Oxysterol-binding protein OS=Homo sapiens GN=OSBP2 PE=3 SV=1;>tr|Q6ZN50|Q6ZN50_HUMAN Oxysterol-binding protein OS=Homo sapiens GN=OSBP2 PE=2 SV=1;	8	5	3	3	7.4	0			0			0			0			0			0			0			0			0			0			0			232330000			0
B4DKP9	14	1	1			>tr|B4DKP9|B4DKP9_HUMAN Eukaryotic translation initiation factor 4A1 OS=Homo sapiens GN=EIF4A1 PE=2 SV=1	1	14	1	1	45	513360000			387440000			0			0			554030000			0			0			0			0			0			0			0			0
O15234;B4DKR6	8;8	8;8	8;8	Protein CASC3	CASC3	>sp|O15234|CASC3_HUMAN Protein CASC3 OS=Homo sapiens GN=CASC3 PE=1 SV=2;>tr|B4DKR6|B4DKR6_HUMAN Uncharacterized protein OS=Homo sapiens GN=CASC3 PE=2 SV=1	2	8	8	8	9.1	368510000			155330000			323260000			284130000			177870000			379420000			358790000			371800000			95003000			152930000			421590000			239030000			204310000
P29353;P29353-2;P29353-7;P29353-6;B4DL02;P29353-3;P29353-5;Q5T181;Q5T182;Q5T188;Q6S5L8;P98077;Q5T187	10;10;10;10;10;8;6;4;4;2;1;1;1	10;10;10;10;10;8;6;4;4;2;1;1;1	6;6;6;6;6;4;2;4;4;0;1;1;1	SHC-transforming protein 1	SHC1	>sp|P29353|SHC1_HUMAN SHC-transforming protein 1 OS=Homo sapiens GN=SHC1 PE=1 SV=4;>sp|P29353-2|SHC1_HUMAN Isoform p52Shc of SHC-transforming protein 1 OS=Homo sapiens GN=SHC1;>sp|P29353-7|SHC1_HUMAN Isoform 7 of SHC-transforming protein 1 OS=Homo sapiens	13	10	10	6	25.9	268230000			242550000			217490000			335610000			360610000			0			323160000			302340000			367330000			0			248380000			261360000			107780000
B4DL14;P36542-2	14;14	1;1	1;1	ATP synthase subunit gamma;ATP synthase subunit gamma, mitochondrial	ATP5C1	>tr|B4DL14|B4DL14_HUMAN ATP synthase gamma chain OS=Homo sapiens GN=ATP5C1 PE=2 SV=1;>sp|P36542-2|ATPG_HUMAN Isoform Heart of ATP synthase subunit gamma, mitochondrial OS=Homo sapiens GN=ATP5C1	2	14	1	1	48	0			0			0			0			0			0			0			0			0			0			0			0			0
O95235;B4DL79;D6RBN1;D6R9E4;H0YAC9	12;12;3;2;1	12;12;3;2;1	12;12;3;2;1	Kinesin-like protein KIF20A	KIF20A	>sp|O95235|KI20A_HUMAN Kinesin-like protein KIF20A OS=Homo sapiens GN=KIF20A PE=1 SV=1;>tr|B4DL79|B4DL79_HUMAN Kinesin family member 20A OS=Homo sapiens GN=KIF20A PE=2 SV=1	5	12	12	12	20.1	0			0			0			0			0			0			0			0			0			0			0			0			0
P30260;B4DL80;G3V1C4;G5EA36;F6QPS0;E9PLI0	19;19;19;18;3;1	19;19;19;18;3;1	19;19;19;18;3;1	Cell division cycle protein 27 homolog	CDC27	>sp|P30260|CDC27_HUMAN Cell division cycle protein 27 homolog OS=Homo sapiens GN=CDC27 PE=1 SV=2;>tr|B4DL80|B4DL80_HUMAN Cell division cycle 27 homolog (S. cerevisiae) OS=Homo sapiens GN=CDC27 PE=2 SV=1;>tr|G3V1C4|G3V1C4_HUMAN Cell division cycle 27 homolo	6	19	19	19	33.9	369120000			258120000			853120000			918540000			1204800000			271810000			914630000			969820000			432730000			1091700000			541780000			801190000			859560000
Q5QNW6;B4DLA9;B4DR52	25;25;23	1;1;1	1;1;1	Histone H2B type 2-F;Histone H2B	HIST2H2BF	>sp|Q5QNW6|H2B2F_HUMAN Histone H2B type 2-F OS=Homo sapiens GN=HIST2H2BF PE=1 SV=3;>tr|B4DLA9|B4DLA9_HUMAN Histone H2B OS=Homo sapiens GN=HIST2H2BF PE=2 SV=1;>tr|B4DR52|B4DR52_HUMAN Histone H2B OS=Homo sapiens GN=HIST2H2BF PE=2 SV=1	3	25	1	1	88.9	0			106900000			19242000			236020000			0			0			0			0			0			0			0			0			0
5652;2085653;2085654;2085655;2085656;2085657;2085658;2085659;2085660;2085661;2085662;2085663;2085664;2085665;2085666;2085667;2085668;2085669;2085670;2085671;2085672;2085673;2085674;2085675;2085676;2085677;2085678;2085679;2085680;2085681;2085682;2085683;2085684;2085685;2085686;2085687;2085688;2085689;2085690;2085691;2085692;2085693;2085694;2085695;2085696;2085697;2085698;2085699;2085700;2085701;20…
2;1674623;1674624;1674625;1674626;1674627;1674628;1674629;1674630;1674631;1674632;1674633;1674634;1674635;1674636;1674637;1674638;1674639;1674640;1674641;1674642;1674643;1674644;1674645;1674646;1674647;1674648;1674649;1674650;1674651;1674652;1674653;1674654;1674655;1674656;1674657;1674658;1674659;1674660;1674661;1674662;1674663;1674664;1674665;1674666;1674667;1674668;1674669;1674670;1674671;16746…	547;548	60;63
P0C024;B4DLE5	2;2	2;2	2;2	Peroxisomal coenzyme A diphosphatase NUDT7	NUDT7	>sp|P0C024|NUDT7_HUMAN Peroxisomal coenzyme A diphosphatase NUDT7 OS=Homo sapiens GN=NUDT7 PE=2 SV=1;>tr|B4DLE5|B4DLE5_HUMAN HCG21504, isoform CRA_a OS=Homo sapiens GN=NUDT7 PE=2 SV=1	2	2	2	2	12.6	0			4759000			0			0			0			16668000			0			0			0			0			0			0			0
Q9H910;B4DLH4;Q9H910-2;A6NGP5;B4DL85	8;8;7;7;5	8;8;7;7;5	8;8;7;7;5	Hematological and neurological expressed 1-like protein	HN1L	>sp|Q9H910|HN1L_HUMAN Hematological and neurological expressed 1-like protein OS=Homo sapiens GN=HN1L PE=1 SV=1;>tr|B4DLH4|B4DLH4_HUMAN Uncharacterized protein OS=Homo sapiens GN=HN1L PE=2 SV=1;>sp|Q9H910-2|HN1L_HUMAN Isoform 2 of Hematological and neurolo	5	8	8	8	48.9	2035700000			1413400000			2076100000			1890600000			1671100000			1861300000			1808600000			3063400000			618960000			2962100000			2280700000			1736900000			2234500000
Q14956;B4DLL8;F6SKP1;F5GY20;Q14956-2	2;2;2;2;2	2;2;2;2;2	2;2;2;2;2	Transmembrane glycoprotein NMB	GPNMB	>sp|Q14956|GPNMB_HUMAN Transmembrane glycoprotein NMB OS=Homo sapiens GN=GPNMB PE=1 SV=2;>tr|B4DLL8|B4DLL8_HUMAN Uncharacterized protein OS=Homo sapiens GN=GPNMB PE=2 SV=1;>tr|F6SKP1|F6SKP1_HUMAN Uncharacterized protein OS=Homo sapiens GN=GPNMB PE=4 SV=1;>	5	2	2	2	4.7	9487600000			6052600000			868670000			0			2689400000			2151500000			0			2107200000			0			1410300000			0			0			1047000000
B4DLN1;B4E1E9	18;10	18;10	0;0		SLC25A10	>tr|B4DLN1|B4DLN1_HUMAN Solute carrier family 25 (mitochondrial carrier; dicarboxylate transporter), member 10 OS=Homo sapiens GN=SLC25A10 PE=2 SV=1;>tr|B4E1E9|B4E1E9_HUMAN Solute carrier family 25 (mitochondrial carrier; dicarboxylate transporter), member	2	18	18	0	51.8	1269200000			1246200000			1920100000			1157700000			1626600000			1334700000			1178200000			1497600000			890400000			1535500000			854450000			1776800000			1326200000
O15117;O15117-2;B4DLN2;F5H8I8;D6RFJ5;D6RER7;D6RAE8;D6RC38	10;10;10;8;4;3;1;1	10;10;10;8;4;3;1;1	10;10;10;8;4;3;1;1	FYN-binding protein	FYB	>sp|O15117|FYB_HUMAN FYN-binding protein OS=Homo sapiens GN=FYB PE=1 SV=2;>sp|O15117-2|FYB_HUMAN Isoform FYB-130 of FYN-binding protein OS=Homo sapiens GN=FYB;>tr|B4DLN2|B4DLN2_HUMAN Uncharacterized protein OS=Homo sapiens GN=FYB PE=2 SV=1;>tr|F5H8I8|F5H8I	8	10	10	10	19	252620000			435100000			0			2552700000			326690000			418170000			129980000			334910000			703000000			0			0			224080000			236030000
O00338-2;B8ZZF7;O00338;B4DLP0	5;5;5;5	5;5;5;5	5;5;5;5	Sulfotransferase 1C2	SULT1C2	>sp|O00338-2|ST1C2_HUMAN Isoform Long of Sulfotransferase 1C2 OS=Homo sapiens GN=SULT1C2;>tr|B8ZZF7|B8ZZF7_HUMAN Sulfotransferase family, cytosolic, 1C, member 2 OS=Homo sapiens GN=SULT1C2 PE=4 SV=1;>sp|O00338|ST1C2_HUMAN Sulfotransferase 1C2 OS=Homo sapie	4	5	5	5	12.7	0			275760000			118990000			0			0			221950000			0			0			0			0			0			0			0
Q9BWT1;B4DLP8;B4DV66;Q9BWT1-2;Q9BWT1-4	2;2;2;2;1	2;2;2;2;1	1;1;1;1;0	Cell division cycle-associated protein 7	CDCA7	>sp|Q9BWT1|CDCA7_HUMAN Cell division cycle-associated protein 7 OS=Homo sapiens GN=CDCA7 PE=2 SV=1;>tr|B4DLP8|B4DLP8_HUMAN Uncharacterized protein OS=Homo sapiens GN=CDCA7 PE=2 SV=1;>tr|B4DV66|B4DV66_HUMAN Uncharacterized protein OS=Homo sapiens GN=CDCA7 P	5	2	2	1	6.2	0			0			0			0			0			0			0			0			0			0			0			0			0
Q7KYR7;B4DLP9;Q8WVV5;C9JNC3;C9IY66;B4DQ01;E9PGR4;Q96AV7;Q7KYR7-3;Q7KYR7-1;B9ZVU6	4;4;2;2;2;2;2;2;2;2;2	4;4;2;2;2;2;2;2;2;2;2	2;2;0;0;0;0;0;0;2;0;0	Butyrophilin subfamily 2 member A1;Butyrophilin subfamily 2 member A2	BTN2A1;BTN2A2	>sp|Q7KYR7|BT2A1_HUMAN Butyrophilin subfamily 2 member A1 OS=Homo sapiens GN=BTN2A1 PE=1 SV=3;>tr|B4DLP9|B4DLP9_HUMAN Butyrophilin, subfamily 2, member A1 OS=Homo sapiens GN=BTN2A1 PE=2 SV=1;>sp|Q8WVV5|BT2A2_HUMAN Butyrophilin subfamily 2 member A2 OS=Homo	11	4	4	2	10.2	302660000			234160000			104770000			278810000			287350000			238190000			165390000			177450000			348250000			214960000			265880000			294110000			154320000
P15559;B4DLR8;B7ZAD1	2;2;2	2;2;2	2;2;2	NAD(P)H dehydrogenase [quinone] 1	NQO1	>sp|P15559|NQO1_HUMAN NAD(P)H dehydrogenase [quinone] 1 OS=Homo sapiens GN=NQO1 PE=1 SV=1;>tr|B4DLR8|B4DLR8_HUMAN Uncharacterized protein OS=Homo sapiens GN=NQO1 PE=2 SV=1;>tr|B7ZAD1|B7ZAD1_HUMAN NAD(P)H dehydrogenase, quinone 1, isoform CRA_b OS=Homo sapi	3	2	2	2	9.5	0			144040000			0			0			195680000			0			0			0			0			0			0			0			203650000
B4DLT6;O00587;A9UJQ1;F8WD81;A9UJQ0;A9UJP9;F8WE05;F8WE21;E9PBY6	8;8;4;3;2;2;2;2;1	8;8;4;3;2;2;2;2;1	8;8;4;3;2;2;2;2;1	Beta-1,3-N-acetylglucosaminyltransferase manic fringe	MFNG	>tr|B4DLT6|B4DLT6_HUMAN Uncharacterized protein OS=Homo sapiens GN=MFNG PE=2 SV=1;>sp|O00587|MFNG_HUMAN Beta-1,3-N-acetylglucosaminyltransferase manic fringe OS=Homo sapiens GN=MFNG PE=1 SV=2;>tr|A9UJQ1|A9UJQ1_HUMAN MFNG O-fucosylpeptide 3-beta-N-acetylglu	9	8	8	8	38.4	0			0			0			76229000			0			0			0			67219000			0			0			0			0			0
O43291;B4DLU1	1;1	1;1	1;1	Kunitz-type protease inhibitor 2	SPINT2	>sp|O43291|SPIT2_HUMAN Kunitz-type protease inhibitor 2 OS=Homo sapiens GN=SPINT2 PE=1 SV=2;>tr|B4DLU1|B4DLU1_HUMAN Serine peptidase inhibitor, Kunitz type, 2 OS=Homo sapiens GN=SPINT2 PE=2 SV=1	2	1	1	1	5.6	0			0			0			0			0			0			0			0			0			0			0			0			0
B4DLV2	24	1	1		TOP2B	>tr|B4DLV2|B4DLV2_HUMAN Uncharacterized protein OS=Homo sapiens GN=TOP2B PE=2 SV=1	1	24	1	1	56.5	0			0			0			0			0			0			0			0			0			0			0			0			0
Q5VTB9;B4DLZ9;B4DE07;Q5TDE7;Q5TDE8;C9JJY2;F8WB55;E7EP36;H0Y7B1	5;5;4;4;4;4;4;3;2	5;5;4;4;4;4;4;3;2	5;5;4;4;4;4;4;3;2	E3 ubiquitin-protein ligase RNF220	RNF220	>sp|Q5VTB9|RN220_HUMAN E3 ubiquitin-protein ligase RNF220 OS=Homo sapiens GN=RNF220 PE=1 SV=1;>tr|B4DLZ9|B4DLZ9_HUMAN Ring finger protein 220 OS=Homo sapiens GN=RNF220 PE=2 SV=1;>tr|B4DE07|B4DE07_HUMAN Uncharacterized protein OS=Homo sapiens GN=RNF220 PE=2	9	5	5	5	11.1	0			458750000			374870000			532370000			521930000			0			0			480880000			469210000			317520000			385610000			321470000			530750000
Q9Y2G7;B4DM57	2;2	2;2	1;1	Zinc finger protein 30 homolog	ZFP30	>sp|Q9Y2G7|ZFP30_HUMAN Zinc finger protein 30 homolog OS=Homo sapiens GN=ZFP30 PE=2 SV=1;>tr|B4DM57|B4DM57_HUMAN Zinc finger protein 30 homolog (mouse) OS=Homo sapiens GN=ZFP30 PE=2 SV=1	2	2	2	1	4	19191000			24999000			45382000			19620000			57249000			0			130280000			0			0			0			221550000			0			0
B4DM67	24	1	1			>tr|B4DM67|B4DM67_HUMAN Uncharacterized protein OS=Homo sapiens GN=CSE1L PE=2 SV=1	1	24	1	1	44.7	0			0			0			0			0			0			0			0			0			0			0			0			0
Q6IE81;B4DM93;Q6IE81-2;Q6IE81-3	2;2;2;1	2;2;2;1	2;2;2;1	Protein Jade-1	PHF17	>sp|Q6IE81|JADE1_HUMAN Protein Jade-1 OS=Homo sapiens GN=PHF17 PE=1 SV=1;>tr|B4DM93|B4DM93_HUMAN PHD finger protein 17 OS=Homo sapiens GN=PHF17 PE=2 SV=1;>sp|Q6IE81-2|JADE1_HUMAN Isoform 2 of Protein Jade-1 OS=Homo sapiens GN=PHF17;>sp|Q6IE81-3|JADE1_HUMAN	4	2	2	2	2.1	0			0			0			0			0			0			0			0			0			0			0			0			0
Q13277;Q13277-2;F8W9Y0;B4DME0;E7ET77	3;3;3;3;1	3;3;3;3;1	3;3;3;3;1	Syntaxin-3	STX3	>sp|Q13277|STX3_HUMAN Syntaxin-3 OS=Homo sapiens GN=STX3 PE=1 SV=3;>sp|Q13277-2|STX3_HUMAN Isoform B of Syntaxin-3 OS=Homo sapiens GN=STX3;>tr|F8W9Y0|F8W9Y0_HUMAN Syntaxin 3 OS=Homo sapiens GN=STX3 PE=3 SV=1;>tr|B4DME0|B4DME0_HUMAN Syntaxin 3 OS=Homo sapie	5	3	3	3	10.4	489780000			414380000			306150000			276990000			497620000			132600000			133880000			435140000			0			158130000			313110000			202500000			264230000
Q86X53;B4DMI5;E5RHA3;H0YB25;H0YBT6	10;10;8;5;3	10;10;8;5;3	10;10;8;5;3	Glutamate-rich protein 1	ERICH1	>sp|Q86X53|ERIC1_HUMAN Glutamate-rich protein 1 OS=Homo sapiens GN=ERICH1 PE=1 SV=1;>tr|B4DMI5|B4DMI5_HUMAN Uncharacterized protein OS=Homo sapiens GN=ERICH1 PE=2 SV=1;>tr|E5RHA3|E5RHA3_HUMAN Glutamate-rich 1 OS=Homo sapiens GN=ERICH1 PE=4 SV=1;>tr|H0YB25|	5	10	10	10	27.3	0			125040000			132270000			98973000			276350000			174930000			0			0			0			0			97951000			0			0
Q5MNZ6;B4DMI6	3;3	3;3	3;3	WD repeat domain phosphoinositide-interacting protein 3	WDR45B;WDR45L	>sp|Q5MNZ6|WIPI3_HUMAN WD repeat domain phosphoinositide-interacting protein 3 OS=Homo sapiens GN=WDR45L PE=2 SV=2;>tr|B4DMI6|B4DMI6_HUMAN Uncharacterized protein OS=Homo sapiens GN=WDR45L PE=2 SV=1	2	3	3	3	11	0			865330000			564040000			684120000			0			888070000			663870000			591430000			0			478420000			585700000			598270000			546560000
Q96RU8;B4DMM6	1;1	1;1	1;1	Tribbles homolog 1	TRIB1	>sp|Q96RU8|TRIB1_HUMAN Tribbles homolog 1 OS=Homo sapiens GN=TRIB1 PE=1 SV=2;>tr|B4DMM6|B4DMM6_HUMAN Uncharacterized protein OS=Homo sapiens GN=TRIB1 PE=2 SV=1	2	1	1	1	3	0			0			0			0			39654000			0			0			0			0			0			0			0			0
Q96AN5;F5GZQ8;Q96AN5-2;B4DPF8;B4DMT0	1;1;1;1;1	1;1;1;1;1	1;1;1;1;1	Transmembrane protein 143	TMEM143	>sp|Q96AN5|TM143_HUMAN Transmembrane protein 143 OS=Homo sapiens GN=TMEM143 PE=2 SV=1;>tr|F5GZQ8|F5GZQ8_HUMAN Transmembrane protein 143 OS=Homo sapiens GN=TMEM143 PE=4 SV=1;>sp|Q96AN5-2|TM143_HUMAN Isoform 2 of Transmembrane protein 143 OS=Homo sapiens GN=	5	1	1	1	3.3	0			0			0			0			0			0			0			0			0			0			0			0			0
Q9BXS9;Q9BXS9-3;G3XAC1;B4DMZ1;Q9BXS9-2;Q86YZ4;F8W9I8;C9J6Y3;C9JKR6;Q9NQU1	4;4;4;4;4;4;3;3;3;3	4;4;4;4;4;4;3;3;3;3	4;4;4;4;4;4;3;3;3;3	Solute carrier family 26 member 6	SLC26A6	>sp|Q9BXS9|S26A6_HUMAN Solute carrier family 26 member 6 OS=Homo sapiens GN=SLC26A6 PE=1 SV=1;>sp|Q9BXS9-3|S26A6_HUMAN Isoform 3 of Solute carrier family 26 member 6 OS=Homo sapiens GN=SLC26A6;>tr|G3XAC1|G3XAC1_HUMAN Solute carrier family 26, member 6 OS=H	10	4	4	4	5.7	177270000			0			60759000			61998000			121530000			238600000			0			0			105130000			0			0			0			92010000
Q96GC5;B4DN34;F5H702;F5H8D0	6;6;5;3	6;6;5;3	6;6;5;3	39S ribosomal protein L48, mitochondrial	MRPL48	>sp|Q96GC5|RM48_HUMAN 39S ribosomal protein L48, mitochondrial OS=Homo sapiens GN=MRPL48 PE=1 SV=2;>tr|B4DN34|B4DN34_HUMAN Uncharacterized protein OS=Homo sapiens GN=MRPL48 PE=2 SV=1;>tr|F5H702|F5H702_HUMAN Uncharacterized protein OS=Homo sapiens GN=MRPL48	4	6	6	6	29.7	1938100000			1655700000			1920500000			859460000			1324900000			1981000000			1554700000			2376400000			1656100000			1949500000			1313100000			1617300000			1776200000
P29558;E7ETU5;P29558-2;B4DN88;E7EPF2;Q15434;Q6XE24;F6W1U9;C9J9B2;F8W1T6;Q6XE24-3;Q6XE24-4;G5E9J9;Q6XE24-2;E5RFU5;C9JIJ9	3;3;3;3;2;1;1;1;1;1;1;1;1;1;1;1	3;3;3;3;2;1;1;1;1;1;1;1;1;1;1;1	3;3;3;3;2;1;1;1;1;1;1;1;1;1;1;1	RNA-binding motif, single-stranded-interacting protein 1	RBMS1	>sp|P29558|RBMS1_HUMAN RNA-binding motif, single-stranded-interacting protein 1 OS=Homo sapiens GN=RBMS1 PE=1 SV=3;>tr|E7ETU5|E7ETU5_HUMAN RNA binding motif, single stranded interacting protein 1 OS=Homo sapiens GN=RBMS1 PE=4 SV=1;>sp|P29558-2|RBMS1_HUMAN	16	3	3	3	9.9	732070000			677120000			0			473520000			480650000			0			418310000			579300000			0			0			809740000			0			0
Q8NBN3;Q8NBN3-3;B4DN92;Q8NBN3-2	5;5;5;2	5;5;5;2	5;5;5;2	Transmembrane protein 87A	TMEM87A	>sp|Q8NBN3|TM87A_HUMAN Transmembrane protein 87A OS=Homo sapiens GN=TMEM87A PE=1 SV=3;>sp|Q8NBN3-3|TM87A_HUMAN Isoform 3 of Transmembrane protein 87A OS=Homo sapiens GN=TMEM87A;>tr|B4DN92|B4DN92_HUMAN Uncharacterized protein OS=Homo sapiens GN=TMEM87A PE=2	4	5	5	5	13	285990000			0			0			0			345900000			0			0			0			0			0			0			0			0
Q58WW2;Q58WW2-2;B4DNB8;Q58WW2-3;F2Z305	2;2;2;2;1	2;2;2;2;1	2;2;2;2;1	DDB1- and CUL4-associated factor 6	DCAF6	>sp|Q58WW2|DCAF6_HUMAN DDB1- and CUL4-associated factor 6 OS=Homo sapiens GN=DCAF6 PE=1 SV=1;>sp|Q58WW2-2|DCAF6_HUMAN Isoform 2 of DDB1- and CUL4-associated factor 6 OS=Homo sapiens GN=DCAF6;>tr|B4DNB8|B4DNB8_HUMAN DDB1 and CUL4 associated factor 6 OS=Homo	5	2	2	2	4.1	0			0			0			0			142810000			0			0			0			0			0			187330000			0			0
B4DND4;P36269;Q6GMP0;P36269-2;E7EUG3	10;10;10;9;7	10;10;10;9;7	10;10;10;9;7	Gamma-glutamyltransferase 5;Gamma-glutamyltransferase 5 heavy chain;Gamma-glutamyltransferase 5 light chain	GGT5	>tr|B4DND4|B4DND4_HUMAN Uncharacterized protein OS=Homo sapiens GN=GGT5 PE=2 SV=1;>sp|P36269|GGT5_HUMAN Gamma-glutamyltransferase 5 OS=Homo sapiens GN=GGT5 PE=1 SV=2;>tr|Q6GMP0|Q6GMP0_HUMAN Gamma-glutamyltransferase 5 OS=Homo sapiens GN=GGT5 PE=2 SV=1;>sp|	5	10	10	10	30.5	3872600000			5289700000			1090100000			867580000			1399000000			252240000			343700000			1992100000			736710000			305510000			1984000000			3780100000			2900900000
Q9Y3F4;B4DNJ6;B0AZV0;H0YH33;F5H1G1	23;23;18;7;1	23;23;18;7;1	23;23;18;7;1	Serine-threonine kinase receptor-associated protein	STRAP	>sp|Q9Y3F4|STRAP_HUMAN Serine-threonine kinase receptor-associated protein OS=Homo sapiens GN=STRAP PE=1 SV=1;>tr|B4DNJ6|B4DNJ6_HUMAN Serine/threonine kinase receptor associated protein OS=Homo sapiens GN=STRAP PE=2 SV=1;>tr|B0AZV0|B0AZV0_HUMAN Serine/thre	5	23	23	23	68.6	15286000000			18818000000			17177000000			11688000000			21544000000			21181000000			21326000000			16873000000			18813000000			22783000000			22534000000			19434000000			18310000000
O00472;B4DNK7	1;1	1;1	1;1	RNA polymerase II elongation factor ELL2	ELL2	>sp|O00472|ELL2_HUMAN RNA polymerase II elongation factor ELL2 OS=Homo sapiens GN=ELL2 PE=1 SV=2;>tr|B4DNK7|B4DNK7_HUMAN Uncharacterized protein OS=Homo sapiens GN=ELL2 PE=2 SV=1	2	1	1	1	2.3	36822000			0			0			0			92464000			0			0			0			0			0			0			0			0
Q96TA2;B4DNM1;Q96TA2-2;Q96I63;F5GYR4;Q5T8D1;Q5T8D2	19;19;19;18;15;5;4	19;19;19;18;15;5;4	19;19;19;18;15;5;4	ATP-dependent zinc metalloprotease YME1L1	YME1L1	>sp|Q96TA2|YMEL1_HUMAN ATP-dependent zinc metalloprotease YME1L1 OS=Homo sapiens GN=YME1L1 PE=1 SV=2;>tr|B4DNM1|B4DNM1_HUMAN YME1-like 1 (S. cerevisiae) OS=Homo sapiens GN=YME1L1 PE=2 SV=1;>sp|Q96TA2-2|YMEL1_HUMAN Isoform 2 of ATP-dependent zinc metallopro	7	19	19	19	30	490830000			924340000			608730000			513500000			698040000			115680000			472130000			802250000			546100000			631040000			520200000			579580000			530660000
Q5T4K2;Q5T4K4;B4DNN0;Q5T4K3;Q9NY26	1;1;1;1;1	1;1;1;1;1	1;1;1;1;1	Zinc transporter ZIP1	SLC39A1	>tr|Q5T4K2|Q5T4K2_HUMAN Solute carrier family 39 (Zinc transporter), member 1 (Fragment) OS=Homo sapiens GN=SLC39A1 PE=2 SV=1;>tr|Q5T4K4|Q5T4K4_HUMAN Solute carrier family 39 (Zinc transporter), member 1 (Fragment) OS=Homo sapiens GN=SLC39A1 PE=2 SV=1;>tr|	5	1	1	1	5.8	11717000			0			0			0			18819000			0			0			0			0			0			0			0			0
Q96IU4;B4DNR3;B4DQI4;F8W9U3;Q96IU4-2	8;8;7;7;2	8;8;7;7;2	8;8;7;7;2	Alpha/beta hydrolase domain-containing protein 14B	ABHD14B	>sp|Q96IU4|ABHEB_HUMAN Abhydrolase domain-containing protein 14B OS=Homo sapiens GN=ABHD14B PE=1 SV=1;>tr|B4DNR3|B4DNR3_HUMAN Uncharacterized protein OS=Homo sapiens GN=ABHD14B PE=2 SV=1;>tr|B4DQI4|B4DQI4_HUMAN Uncharacterized protein OS=Homo sapiens GN=AB	5	8	8	8	47.6	13626000000			12115000000			11072000000			14851000000			13641000000			11717000000			14042000000			10889000000			36177000000			12492000000			13280000000			9789000000			16361000000
P29972;B4DNW4;B4E220;H0Y8K2;E9PC21;F5GY19;E7EM69;F8W6T5	2;2;2;2;1;1;1;1	2;2;2;2;1;1;1;1	2;2;2;2;1;1;1;1	Aquaporin-1	AQP1	>sp|P29972|AQP1_HUMAN Aquaporin-1 OS=Homo sapiens GN=AQP1 PE=1 SV=3;>tr|B4DNW4|B4DNW4_HUMAN Aquaporin 1 (Colton blood group) OS=Homo sapiens GN=AQP1 PE=2 SV=1;>tr|B4E220|B4E220_HUMAN Aquaporin 1 (Colton blood group) OS=Homo sapiens GN=AQP1 PE=2 SV=1;>tr|H0	8	2	2	2	13	761410000			0			0			0			0			0			0			0			0			0			0			0			0
Q14592;B4DNX9	6;6	6;6	4;4	Zinc finger protein 460	ZNF460	>sp|Q14592|ZN460_HUMAN Zinc finger protein 460 OS=Homo sapiens GN=ZNF460 PE=1 SV=2;>tr|B4DNX9|B4DNX9_HUMAN Uncharacterized protein OS=Homo sapiens GN=ZNF460 PE=2 SV=1	2	6	6	4	15.8	306170000			209060000			0			222650000			368330000			0			0			0			0			0			0			0			0
Q969X1;C9JEN3;C9IYT2;F8WDY4;C9IZ27;C9JW19;C9JWV9;B4DUD2;B4DNZ1;C9JAP5	2;2;2;2;2;2;2;2;2;1	2;2;2;2;2;2;2;2;2;1	2;2;2;2;2;2;2;2;2;1	Protein lifeguard 3	TMBIM1	>sp|Q969X1|LFG3_HUMAN Protein lifeguard 3 OS=Homo sapiens GN=TMBIM1 PE=1 SV=2;>tr|C9JEN3|C9JEN3_HUMAN Transmembrane BAX inhibitor motif-containing 1 (Fragment) OS=Homo sapiens GN=TMBIM1 PE=4 SV=1;>tr|C9IYT2|C9IYT2_HUMAN Transmembrane BAX inhibitor motif-co	10	2	2	2	4.8	1687000000			1282000000			442580000			0			768190000			1683000000			0			794820000			799830000			1536000000			1401300000			1502000000			1033500000
Q15185;B4DP11;B4DP21;B4DDC6;B4DHP2	9;9;8;5;5	9;9;8;5;5	9;9;8;5;5	Prostaglandin E synthase 3	PTGES3	>sp|Q15185|TEBP_HUMAN Prostaglandin E synthase 3 OS=Homo sapiens GN=PTGES3 PE=1 SV=1;>tr|B4DP11|B4DP11_HUMAN Prostaglandin E synthase 3 (cytosolic) OS=Homo sapiens GN=PTGES3 PE=2 SV=1;>tr|B4DP21|B4DP21_HUMAN Prostaglandin E synthase 3 (Cytosolic), isoform	5	9	9	9	49.4	8625800000			15842000000			15753000000			16316000000			13812000000			17711000000			9778400000			18180000000			11489000000			16704000000			21994000000			12624000000			14335000000
Q15363;B4DP27;F5GX39;E7EQ72;F6QWA0	6;6;5;5;3	6;6;5;5;3	6;6;5;5;3	Transmembrane emp24 domain-containing protein 2	TMED2	>sp|Q15363|TMED2_HUMAN Transmembrane emp24 domain-containing protein 2 OS=Homo sapiens GN=TMED2 PE=1 SV=1;>tr|B4DP27|B4DP27_HUMAN Transmembrane emp24 domain trafficking protein 2 OS=Homo sapiens GN=TMED2 PE=2 SV=1;>tr|F5GX39|F5GX39_HUMAN Transmembrane emp2	5	6	6	6	34.3	11266000000			8047300000			7569600000			7228800000			10224000000			10877000000			6693300000			7716900000			4366700000			7972100000			7195700000			8367800000			7699300000
B4DP36;Q13137;E9PBE5;E7ENK0;E7ETP5;D6RF02;D6REB0;H0Y9G3;D6RJE7;D6RF70;H0YBP4;D6RBI4	10;9;9;8;8;8;5;2;2;2;1;1	10;9;9;8;8;8;5;2;2;2;1;1	10;9;9;8;8;8;5;2;2;2;1;1	Calcium-binding and coiled-coil domain-containing protein 2	CALCOCO2	>tr|B4DP36|B4DP36_HUMAN Uncharacterized protein OS=Homo sapiens GN=CALCOCO2 PE=2 SV=1;>sp|Q13137|CACO2_HUMAN Calcium-binding and coiled-coil domain-containing protein 2 OS=Homo sapiens GN=CALCOCO2 PE=1 SV=1;>tr|E9PBE5|E9PBE5_HUMAN Uncharacterized protein O	12	10	10	10	27.4	427660000			411000000			294330000			413700000			244310000			233570000			407020000			309770000			377880000			377190000			342370000			398210000			373570000
P51398;B4DP59;E7EM60	17;17;16	17;17;16	17;17;16	28S ribosomal protein S29, mitochondrial	DAP3	>sp|P51398|RT29_HUMAN 28S ribosomal protein S29, mitochondrial OS=Homo sapiens GN=DAP3 PE=1 SV=1;>tr|B4DP59|B4DP59_HUMAN Death associated protein 3, isoform CRA_d OS=Homo sapiens GN=DAP3 PE=2 SV=1;>tr|E7EM60|E7EM60_HUMAN Death-associated protein 3 OS=Homo	3	17	17	17	47.5	2309600000			2565200000			3006600000			2276800000			3017200000			3787100000			3152700000			2526100000			2199200000			3224600000			2506700000			2870400000			4346800000
B4DP82	13	1	1			>tr|B4DP82|B4DP82_HUMAN Uncharacterized protein OS=Homo sapiens GN=RPL4 PE=2 SV=1	1	13	1	1	71.5	0			0			0			0			0			0			0			0			0			0			0			0			0
Q9H9C1;B4DPI6;G3V4K3;G3V549	12;12;12;1	12;12;12;1	12;12;12;1	Spermatogenesis-defective protein 39 homolog	VIPAS39	>sp|Q9H9C1|SPE39_HUMAN Spermatogenesis-defective protein 39 homolog OS=Homo sapiens GN=SPE39 PE=1 SV=1;>tr|B4DPI6|B4DPI6_HUMAN Chromosome 14 open reading frame 133 OS=Homo sapiens GN=C14orf133 PE=2 SV=1;>tr|G3V4K3|G3V4K3_HUMAN Chromosome 14 open reading fr	4	12	12	12	37.7	1858100000			1108900000			811620000			922520000			1608900000			686260000			864700000			707200000			437980000			786800000			947060000			403070000			633000000
B4DPK6;Q9GZM7;B4DVG5;E7EUP2;Q9GZM7-2	7;7;4;1;1	7;7;4;1;1	7;7;4;1;1	Tubulointerstitial nephritis antigen-like	TINAGL1	>tr|B4DPK6|B4DPK6_HUMAN Tubulointerstitial nephritis antigen-like 1 OS=Homo sapiens GN=TINAGL1 PE=2 SV=1;>sp|Q9GZM7|TINAL_HUMAN Tubulointerstitial nephritis antigen-like OS=Homo sapiens GN=TINAGL1 PE=1 SV=1;>tr|B4DVG5|B4DVG5_HUMAN Tubulointerstitial nephri	5	7	7	7	21.8	870910000			0			1264500000			0			448460000			1228900000			1855800000			3819400000			1522200000			0			401400000			1637000000			0
Q9H000;B4DPR4;C9J494	8;8;8	8;8;8	8;8;8	Probable E3 ubiquitin-protein ligase makorin-2	MKRN2	>sp|Q9H000|MKRN2_HUMAN Probable E3 ubiquitin-protein ligase makorin-2 OS=Homo sapiens GN=MKRN2 PE=1 SV=2;>tr|B4DPR4|B4DPR4_HUMAN Makorin ring finger protein 2 OS=Homo sapiens GN=MKRN2 PE=2 SV=1;>tr|C9J494|C9J494_HUMAN Makorin ring finger protein 2 OS=Homo	3	8	8	8	22.8	1008700000			641010000			900770000			280470000			908690000			692160000			625620000			284580000			468160000			476770000			868580000			382400000			1067700000
Q99551;B4DPR9;C9JNM8;C9JE25	3;3;1;1	3;3;1;1	3;3;1;1	Transcription termination factor, mitochondrial	MTERF	>sp|Q99551|MTERF_HUMAN Transcription termination factor, mitochondrial OS=Homo sapiens GN=MTERF PE=1 SV=1;>tr|B4DPR9|B4DPR9_HUMAN Uncharacterized protein OS=Homo sapiens GN=MTERF PE=2 SV=1	4	3	3	3	9	219200000			367440000			0			448580000			325090000			0			440820000			326440000			0			367030000			342760000			0			381290000
B4DPS5;F8VRY7	14;5	1;1	1;1		BPNT1	>tr|B4DPS5|B4DPS5_HUMAN Uncharacterized protein OS=Homo sapiens GN=BPNT1 PE=2 SV=1	2	14	1	1	59.3	0			9987300			0			0			0			0			0			0			0			52056000			0			0			0
P16260;B4DPV4	3;3	3;3	3;3	Graves disease carrier protein	SLC25A16	>sp|P16260|GDC_HUMAN Graves disease carrier protein OS=Homo sapiens GN=SLC25A16 PE=2 SV=3;>tr|B4DPV4|B4DPV4_HUMAN Solute carrier family 25 (mitochondrial carrier; Graves disease autoantigen), member 16 OS=Homo sapiens GN=SLC25A16 PE=2 SV=1	2	3	3	3	10.2	94615000			82496000			0			0			0			0			0			96867000			0			91280000			0			0			155150000
Q8NC54;B4DPV8	2;2	2;2	2;2	Keratinocyte-associated transmembrane protein 2	KCT2	>sp|Q8NC54|KCT2_HUMAN Keratinocyte-associated transmembrane protein 2 OS=Homo sapiens GN=KCT2 PE=2 SV=2;>tr|B4DPV8|B4DPV8_HUMAN Uncharacterized protein OS=Homo sapiens GN=C5orf15 PE=2 SV=1	2	2	2	2	8.7	129330000			56231000			79357000			59726000			169150000			231910000			0			82815000			118530000			91782000			188970000			57821000			156950000
O94842;F6TTN0;B4DPY8;O15405;B4DRD0;C9J919;C9JNL1	11;11;11;3;3;1;1	11;11;11;3;3;1;1	8;8;8;0;0;1;1	TOX high mobility group box family member 4	TOX4	>sp|O94842|TOX4_HUMAN TOX high mobility group box family member 4 OS=Homo sapiens GN=TOX4 PE=1 SV=1;>tr|F6TTN0|F6TTN0_HUMAN TOX high mobility group box family member 4 OS=Homo sapiens GN=TOX4 PE=4 SV=1;>tr|B4DPY8|B4DPY8_HUMAN TOX high mobility group box fa	7	11	11	8	26.4	454810000			0			355500000			441790000			711540000			469300000			646170000			639000000			770960000			246190000			496380000			349630000			435140000
Q0ZGT2;B4DPZ7;Q0ZGT2-2;E7EUA0;Q0ZGT2-3;E7ETM8;E7EQF0	9;9;9;7;7;6;1	9;9;9;7;7;6;1	9;9;9;7;7;6;1	Nexilin	NEXN	>sp|Q0ZGT2|NEXN_HUMAN Nexilin OS=Homo sapiens GN=NEXN PE=1 SV=1;>tr|B4DPZ7|B4DPZ7_HUMAN Uncharacterized protein OS=Homo sapiens GN=NEXN PE=2 SV=1;>sp|Q0ZGT2-2|NEXN_HUMAN Isoform 2 of Nexilin OS=Homo sapiens GN=NEXN;>tr|E7EUA0|E7EUA0_HUMAN Nexilin (F actin-	7	9	9	9	13.2	1036600000			0			0			0			1143600000			1215200000			3069400000			0			0			951480000			5507500000			1707000000			243000000
Q9HC62;E7ENF4;B4DQ42	5;5;5	5;5;5	5;5;5	Sentrin-specific protease 2	SENP2	>sp|Q9HC62|SENP2_HUMAN Sentrin-specific protease 2 OS=Homo sapiens GN=SENP2 PE=1 SV=3;>tr|E7ENF4|E7ENF4_HUMAN SUMO1/sentrin/SMT3-specific peptidase 2 OS=Homo sapiens GN=SENP2 PE=4 SV=2;>tr|B4DQ42|B4DQ42_HUMAN Uncharacterized protein OS=Homo sapiens GN=SENP	3	5	5	5	12.2	0			124080000			102910000			80793000			0			0			123330000			114020000			100480000			78954000			0			0			140150000
Q9Y664;B4DQ76	1;1	1;1	1;1	Kaptin	KPTN	>sp|Q9Y664|KPTN_HUMAN Kaptin OS=Homo sapiens GN=KPTN PE=2 SV=2;>tr|B4DQ76|B4DQ76_HUMAN Uncharacterized protein OS=Homo sapiens GN=KPTN PE=2 SV=1	2	1	1	1	4.4	0			90362000			0			0			0			0			0			0			0			0			0			0			0
P10588;B4DQE4	1;1	1;1	1;1	Nuclear receptor subfamily 2 group F member 6	NR2F6	>sp|P10588|NR2F6_HUMAN Nuclear receptor subfamily 2 group F member 6 OS=Homo sapiens GN=NR2F6 PE=1 SV=2;>tr|B4DQE4|B4DQE4_HUMAN Nuclear receptor subfamily 2, group F, member 6 OS=Homo sapiens GN=NR2F6 PE=2 SV=1	2	1	1	1	4.5	0			0			0			0			0			0			0			0			0			0			0			0			0
Q92963;B4DQE8	2;2	2;2	2;2	GTP-binding protein Rit1	RIT1	>sp|Q92963|RIT1_HUMAN GTP-binding protein Rit1 OS=Homo sapiens GN=RIT1 PE=1 SV=1;>tr|B4DQE8|B4DQE8_HUMAN Ras-like without CAAX 1 OS=Homo sapiens GN=RIT1 PE=2 SV=1	2	2	2	2	11.9	0			89783000			0			0			78056000			147060000			109940000			0			0			0			65124000			0			0
B4DQH5;G3V1L0;P78539;F5H4D7;P78539-2	4;4;4;3;3	4;4;4;3;3	4;4;4;3;3	Sushi repeat-containing protein SRPX	SRPX	>tr|B4DQH5|B4DQH5_HUMAN Sushi-repeat containing protein, X-linked OS=Homo sapiens GN=SRPX PE=2 SV=1;>tr|G3V1L0|G3V1L0_HUMAN Sushi-repeat containing protein, X-linked OS=Homo sapiens GN=SRPX PE=4 SV=1;>sp|P78539|SRPX_HUMAN Sushi repeat-containing protein SR	5	4	4	4	13.6	0			0			0			0			115860000			0			0			0			0			0			0			0			0
Q6VN20;B4DQH9;B3KP49;B4DID0	9;9;6;6	8;8;6;6	8;8;6;6	Ran-binding protein 10	RANBP10	>sp|Q6VN20|RBP10_HUMAN Ran-binding protein 10 OS=Homo sapiens GN=RANBP10 PE=1 SV=1;>tr|B4DQH9|B4DQH9_HUMAN RAN binding protein 10 OS=Homo sapiens GN=RANBP10 PE=2 SV=1;>tr|B3KP49|B3KP49_HUMAN RAN binding protein 10 OS=Homo sapiens GN=RANBP10 PE=2 SV=1;>tr|B	4	9	8	8	19	358590000			323530000			263910000			296140000			215260000			229200000			188290000			336990000			830830000			445400000			308620000			0			368340000
P61224;B4DQI8;A6NIZ1;E7ESV4;F5H7Y6;B4DW94;F5GX62;B4DW74;B7ZB78;F5H004;F5H147;F5H823;F5H6R7;F5GYB5;F5H4H0;F5GYH7;F5H077;F5GWU8;F5H491;F5H0B7;F5H500;F8WBC0	12;12;10;10;10;9;9;9;8;8;8;7;6;5;4;4;4;4;4;4;4;2	5;5;5;4;4;2;3;5;5;3;3;4;2;1;0;0;0;0;0;0;0;0	1;1;1;0;0;1;0;1;1;0;0;0;0;1;0;0;0;0;0;0;0;0	Ras-related protein Rap-1b;Ras-related protein Rap-1b-like protein	RAP1B	>sp|P61224|RAP1B_HUMAN Ras-related protein Rap-1b OS=Homo sapiens GN=RAP1B PE=1 SV=1;>tr|B4DQI8|B4DQI8_HUMAN RAP1B, member of RAS oncogene family OS=Homo sapiens GN=RAP1B PE=2 SV=1;>sp|A6NIZ1|RP1BL_HUMAN Ras-related protein Rap-1b-like protein OS=Homo sapi	22	12	5	1	56	8446800000			6263500000			5019900000			5652900000			4882300000			5963100000			4898800000			7414500000			2968200000			6156700000			7198000000			6517700000			5480600000
P10589;P24468;B4DQJ2;Q3KQR7	1;1;1;1	1;1;1;1	1;1;1;1	COUP transcription factor 1;COUP transcription factor 2	NR2F1;NR2F2	>sp|P10589|COT1_HUMAN COUP transcription factor 1 OS=Homo sapiens GN=NR2F1 PE=1 SV=1;>sp|P24468|COT2_HUMAN COUP transcription factor 2 OS=Homo sapiens GN=NR2F2 PE=1 SV=1;>tr|B4DQJ2|B4DQJ2_HUMAN Nuclear receptor subfamily 2, group F, member 2 OS=Homo sapien	4	1	1	1	3.3	0			60886000			0			36931000			131020000			0			0			36264000			0			0			0			0			0
P52209;B4DQJ8;F5H7U0;F5H0L3;B4DV68	26;26;24;20;14	26;26;24;20;14	26;26;24;20;14	6-phosphogluconate dehydrogenase, decarboxylating	PGD	>sp|P52209|6PGD_HUMAN 6-phosphogluconate dehydrogenase, decarboxylating OS=Homo sapiens GN=PGD PE=1 SV=3;>tr|B4DQJ8|B4DQJ8_HUMAN 6-phosphogluconate dehydrogenase, decarboxylating OS=Homo sapiens GN=PGD PE=2 SV=1;>tr|F5H7U0|F5H7U0_HUMAN 6-phosphogluconate d	5	26	26	26	53.4	41519000000			147440000000			50612000000			78243000000			63528000000			125450000000			62812000000			78519000000			52764000000			52729000000			76509000000			57321000000			72833000000
B4DQQ4	25	1	1	NADPH:adrenodoxin oxidoreductase, mitochondrial	FDXR	>tr|B4DQQ4|B4DQQ4_HUMAN Ferredoxin reductase OS=Homo sapiens GN=FDXR PE=2 SV=1	1	25	1	1	65.2	0			0			46635000			0			0			62765000			0			0			0			0			64145000			0			0
Q8NFH8;B4DQQ8;Q8NFH8-3;Q8NFH8-2;Q8NFH8-4	2;2;2;2;2	1;1;1;1;1	1;1;1;1;1	RalBP1-associated Eps domain-containing protein 2	REPS2	>sp|Q8NFH8|REPS2_HUMAN RalBP1-associated Eps domain-containing protein 2 OS=Homo sapiens GN=REPS2 PE=1 SV=2;>tr|B4DQQ8|B4DQQ8_HUMAN Uncharacterized protein OS=Homo sapiens GN=REPS2 PE=2 SV=1;>sp|Q8NFH8-3|REPS2_HUMAN Isoform 3 of RalBP1-associated Eps domai	5	2	1	1	3.9	0			0			0			0			0			0			0			23222000			0			0			0			0			0
P01130;B4DR00;H0YNT7;B4DTQ3;B4DJZ8;H0YLU8;H0YMD1;H0YM92;H0YMQ3	11;11;11;11;10;10;9;4;2	11;11;11;11;10;10;9;4;2	10;10;10;10;9;9;8;4;2	Low-density lipoprotein receptor	LDLR	>sp|P01130|LDLR_HUMAN Low-density lipoprotein receptor OS=Homo sapiens GN=LDLR PE=1 SV=1;>tr|B4DR00|B4DR00_HUMAN Low density lipoprotein receptor OS=Homo sapiens GN=LDLR PE=2 SV=1;>tr|H0YNT7|H0YNT7_HUMAN Low density lipoprotein receptor OS=Homo sapiens GN=	9	11	11	10	17	0			0			0			0			0			0			0			0			0			0			0			0			27605000
Q86UY6;B4DR03;F5H2C9;B4DU10	2;2;1;1	2;2;1;1	2;2;1;1	N-alpha-acetyltransferase 40	NAA40	>sp|Q86UY6|NAA40_HUMAN N-alpha-acetyltransferase 40 OS=Homo sapiens GN=NAA40 PE=2 SV=1;>tr|B4DR03|B4DR03_HUMAN Uncharacterized protein OS=Homo sapiens GN=NAA40 PE=2 SV=1;>tr|F5H2C9|F5H2C9_HUMAN N(alpha)-acetyltransferase 40, NatD catalytic subunit, homolog	4	2	2	2	12.2	1140200000			805050000			1370900000			828460000			1053300000			585980000			1267400000			2001700000			904430000			0			1442900000			1382900000			0
Q14703;B4DR21;A6NMF3	2;2;1	2;2;1	2;2;1	Membrane-bound transcription factor site-1 protease	MBTPS1	>sp|Q14703|MBTP1_HUMAN Membrane-bound transcription factor site-1 protease OS=Homo sapiens GN=MBTPS1 PE=1 SV=1;>tr|B4DR21|B4DR21_HUMAN Uncharacterized protein OS=Homo sapiens GN=MBTPS1 PE=2 SV=1;>tr|A6NMF3|A6NMF3_HUMAN Uncharacterized protein OS=Homo sapie	3	2	2	2	3.8	0			41469000			0			0			0			0			0			0			0			0			0			0			0
Q16555;B4DR31;Q8NAN9;E5RFU4	31;31;15;3	28;28;12;3	27;27;12;2	Dihydropyrimidinase-related protein 2	DPYSL2	>sp|Q16555|DPYL2_HUMAN Dihydropyrimidinase-related protein 2 OS=Homo sapiens GN=DPYSL2 PE=1 SV=1;>tr|B4DR31|B4DR31_HUMAN Uncharacterized protein OS=Homo sapiens GN=DPYSL2 PE=2 SV=1	4	31	28	27	65	40782000000			60789000000			30888000000			31769000000			21717000000			28667000000			31049000000			33941000000			24512000000			27837000000			45834000000			19326000000			26113000000
P61619;B4DR61;P61619-3;Q9H9S3;F8W773;F8W776;Q8TC24;Q9H9S3-2;A6NK38;F2Z2C7;A6NIF9;C9JJV4	10;10;7;5;5;5;5;5;2;2;2;2	10;10;7;5;5;5;5;5;2;2;2;2	8;8;7;3;3;3;3;3;0;0;0;0	Protein transport protein Sec61 subunit alpha isoform 1;Protein transport protein Sec61 subunit alpha isoform 2	SEC61A1;SEC61A2	>sp|P61619|S61A1_HUMAN Protein transport protein Sec61 subunit alpha isoform 1 OS=Homo sapiens GN=SEC61A1 PE=1 SV=2;>tr|B4DR61|B4DR61_HUMAN Sec61 alpha 1 subunit (S. cerevisiae) OS=Homo sapiens GN=SEC61A1 PE=2 SV=1;>sp|P61619-3|S61A1_HUMAN Isoform 3 of Pro	12	10	10	8	21	1095900000			1153500000			1099400000			1055200000			1678900000			1787800000			1720600000			864890000			2146000000			1111100000			1300800000			1173000000			1687600000
P35637;B4DR70;E7EUX0;P35637-2;A6NMX6	10;10;10;10;7	8;8;8;8;5	8;8;8;8;5	RNA-binding protein FUS	FUS	>sp|P35637|FUS_HUMAN RNA-binding protein FUS OS=Homo sapiens GN=FUS PE=1 SV=1;>tr|B4DR70|B4DR70_HUMAN Uncharacterized protein OS=Homo sapiens GN=FUS PE=2 SV=1;>tr|E7EUX0|E7EUX0_HUMAN Uncharacterized protein OS=Homo sapiens GN=FUS PE=4 SV=1;>sp|P35637-2|FUS	5	10	8	8	16	6668100000			6557200000			8374100000			8157000000			8775500000			5571800000			8457700000			7045000000			5400700000			5784200000			6176100000			7404500000			4552600000
Q9Y6E0-2;B4DR80;Q9Y6E0;E9PCB9;F5H2G3;H0Y630;Q5JV98;E9PCB4;Q5JV99	21;21;20;19;17;17;11;11;5	12;12;11;10;8;9;8;8;3	11;11;10;9;7;8;8;8;3	Serine/threonine-protein kinase 24;Serine/threonine-protein kinase 24 36 kDa subunit;Serine/threonine-protein kinase 24 12 kDa subunit	STK24	>sp|Q9Y6E0-2|STK24_HUMAN Isoform A of Serine/threonine-protein kinase 24 OS=Homo sapiens GN=STK24;>tr|B4DR80|B4DR80_HUMAN Serine/threonine kinase 24 OS=Homo sapiens GN=STK24 PE=2 SV=1;>sp|Q9Y6E0|STK24_HUMAN Serine/threonine-protein kinase 24 OS=Homo sapien	9	21	12	11	52.4	1944900000			1383400000			2488000000			2108800000			2504200000			1395100000			1246500000			278720000			1198400000			1981200000			1832600000			1028400000			705880000
Q02809;B4DR87;E7EWK8;Q5JXB7;Q5JXB9;Q5JXB8	18;18;8;5;4;3	18;18;8;5;4;3	18;18;8;5;4;3	Procollagen-lysine,2-oxoglutarate 5-dioxygenase 1	PLOD1	>sp|Q02809|PLOD1_HUMAN Procollagen-lysine,2-oxoglutarate 5-dioxygenase 1 OS=Homo sapiens GN=PLOD1 PE=1 SV=2;>tr|B4DR87|B4DR87_HUMAN Uncharacterized protein OS=Homo sapiens GN=PLOD1 PE=2 SV=1	6	18	18	18	32.3	6579300000			8707600000			2081800000			3076300000			6936800000			9865800000			3388400000			5817600000			3977500000			5135000000			7590900000			4180500000			6712900000
Q9HCJ3;B4DRE9;Q9HCJ3-2;E9PE10	2;2;2;1	2;2;2;1	2;2;2;1	Ribonucleoprotein PTB-binding 2	RAVER2	>sp|Q9HCJ3|RAVR2_HUMAN Ribonucleoprotein PTB-binding 2 OS=Homo sapiens GN=RAVER2 PE=1 SV=2;>tr|B4DRE9|B4DRE9_HUMAN Uncharacterized protein OS=Homo sapiens GN=RAVER2 PE=2 SV=1;>sp|Q9HCJ3-2|RAVR2_HUMAN Isoform 2 of Ribonucleoprotein PTB-binding 2 OS=Homo sap	4	2	2	2	4.9	540370000			0			0			0			0			0			0			0			0			0			0			0			0
O14967;B4DRG2;E7EVY8;D6RAZ4	7;7;5;1	7;7;5;1	7;7;5;1	Calmegin	CLGN	>sp|O14967|CLGN_HUMAN Calmegin OS=Homo sapiens GN=CLGN PE=1 SV=1;>tr|B4DRG2|B4DRG2_HUMAN Calmegin OS=Homo sapiens GN=CLGN PE=2 SV=1;>tr|E7EVY8|E7EVY8_HUMAN Uncharacterized protein OS=Homo sapiens GN=CLGN PE=3 SV=2	4	7	7	7	11.6	0			0			0			0			0			0			0			147640000			0			0			0			0			0
Q3SXY8;B4DRI8;Q3SXY8-2;G3V1S8	1;1;1;1	1;1;1;1	1;1;1;1	ADP-ribosylation factor-like protein 13B	ARL13B	>sp|Q3SXY8|AR13B_HUMAN ADP-ribosylation factor-like protein 13B OS=Homo sapiens GN=ARL13B PE=1 SV=1;>tr|B4DRI8|B4DRI8_HUMAN Uncharacterized protein OS=Homo sapiens GN=ARL13B PE=2 SV=1;>sp|Q3SXY8-2|AR13B_HUMAN Isoform 2 of ADP-ribosylation factor-like prote	4	1	1	1	3.3	0			0			0			0			284360000			0			0			0			0			0			0			0			0
Q9UQB3;B4DRK2;E9PHB5;E7EPC8;Q9UQB3-2;D6RC65;D6R9A8;B4DG58	2;2;2;2;2;1;1;1	2;2;2;2;2;1;1;1	1;1;1;1;1;1;0;0	Catenin delta-2	CTNND2	>sp|Q9UQB3|CTND2_HUMAN Catenin delta-2 OS=Homo sapiens GN=CTNND2 PE=1 SV=3;>tr|B4DRK2|B4DRK2_HUMAN Uncharacterized protein OS=Homo sapiens GN=CTNND2 PE=2 SV=1;>tr|E9PHB5|E9PHB5_HUMAN Catenin (cadherin-associated protein), delta 2 (neural plakophilin-relate	8	2	2	1	2.1	0			0			0			0			0			4858900			0			0			0			0			5785900			0			0
Q96JJ3;Q5JVZ5;B4DRL5;F5GZP8;Q7Z5G9;H0YEH5;B4DZ20;H0YCM7;E9PBG2;Q5JVZ8;Q5JW01;Q5JVZ4	20;20;20;18;18;16;16;14;12;9;9;5	14;14;14;12;12;10;10;8;8;5;7;4	14;14;14;12;12;10;10;8;8;5;7;4	Engulfment and cell motility protein 2	ELMO2	>sp|Q96JJ3|ELMO2_HUMAN Engulfment and cell motility protein 2 OS=Homo sapiens GN=ELMO2 PE=1 SV=2;>tr|Q5JVZ5|Q5JVZ5_HUMAN Engulfment and cell motility 2 OS=Homo sapiens GN=ELMO2 PE=2 SV=1;>tr|B4DRL5|B4DRL5_HUMAN Uncharacterized protein OS=Homo sapiens GN=EL	12	20	14	14	32.8	1139300000			2461700000			1936600000			1351600000			1368400000			729360000			1998100000			1092000000			1963300000			1717000000			3759200000			1664700000			1801900000
P24386;B4DRL9	6;6	6;6	5;5	Rab proteins geranylgeranyltransferase component A 1	CHM	>sp|P24386|RAE1_HUMAN Rab proteins geranylgeranyltransferase component A 1 OS=Homo sapiens GN=CHM PE=1 SV=3;>tr|B4DRL9|B4DRL9_HUMAN Uncharacterized protein OS=Homo sapiens GN=CHM PE=2 SV=1	2	6	6	5	15.2	0			0			48325000			58964000			0			0			0			51265000			50853000			0			0			0			69276000
O60353;B4E236;B4DRN0;F5H831;G5EA13	2;2;2;1;1	2;2;2;1;1	2;2;2;1;1	Frizzled-6	FZD6	>sp|O60353|FZD6_HUMAN Frizzled-6 OS=Homo sapiens GN=FZD6 PE=1 SV=2;>tr|B4E236|B4E236_HUMAN Frizzled family receptor 6 OS=Homo sapiens GN=FZD6 PE=2 SV=1;>tr|B4DRN0|B4DRN0_HUMAN Frizzled family receptor 6 OS=Homo sapiens GN=FZD6 PE=2 SV=1;>tr|F5H831|F5H831_H	5	2	2	2	2.7	0			0			0			0			0			0			0			0			0			0			0			0			0
Q86YS7;Q86YS7-2;B4DRN7;F5H2A1;F5H5R1;F5H3N1;H0YFC4;H0YGU7;H0YGJ3;H0YFE9	17;17;17;17;17;12;4;2;1;1	17;17;17;17;17;12;4;2;1;1	17;17;17;17;17;12;4;2;1;1	C2 domain-containing protein 5	C2CD5	>sp|Q86YS7|K0528_HUMAN Uncharacterized protein KIAA0528 OS=Homo sapiens GN=KIAA0528 PE=1 SV=1;>sp|Q86YS7-2|K0528_HUMAN Isoform 2 of Uncharacterized protein KIAA0528 OS=Homo sapiens GN=KIAA0528;>tr|B4DRN7|B4DRN7_HUMAN KIAA0528 OS=Homo sapiens GN=KIAA0528 PE	10	17	17	17	19.3	745860000			1093600000			746710000			1253300000			1727200000			564350000			976310000			2919100000			463470000			161920000			1629100000			1238900000			601380000
Q92552;B4DRT2;G5EA06;D6RH20;E7ETN4;D6RJC7;E5RJ73	19;19;18;17;10;8;5	19;19;18;17;10;8;5	19;19;18;17;10;8;5	28S ribosomal protein S27, mitochondrial	MRPS27	>sp|Q92552|RT27_HUMAN 28S ribosomal protein S27, mitochondrial OS=Homo sapiens GN=MRPS27 PE=1 SV=3;>tr|B4DRT2|B4DRT2_HUMAN Uncharacterized protein OS=Homo sapiens GN=MRPS27 PE=2 SV=1;>tr|G5EA06|G5EA06_HUMAN Mitochondrial ribosomal protein S27, isoform CRA_	7	19	19	19	45.7	3923400000			4680900000			4239500000			3199100000			4257500000			4277600000			5835100000			2403800000			2609400000			4269400000			2388500000			3264200000			4464200000
P48454;B4DRT5;P48454-2;G3V111;H0YB02;H0YB04;H0YC26;E5RJH4	12;12;11;8;5;3;3;2	9;9;8;6;4;2;1;1	9;9;8;6;4;2;1;1	Serine/threonine-protein phosphatase 2B catalytic subunit gamma isoform;Serine/threonine-protein phosphatase	PPP3CC	>sp|P48454|PP2BC_HUMAN Serine/threonine-protein phosphatase 2B catalytic subunit gamma isoform OS=Homo sapiens GN=PPP3CC PE=1 SV=3;>tr|B4DRT5|B4DRT5_HUMAN Serine/threonine-protein phosphatase OS=Homo sapiens GN=PPP3CC PE=2 SV=1;>sp|P48454-2|PP2BC_HUMAN Iso	8	12	9	9	25.4	1063300000			540460000			403330000			423430000			200610000			338550000			286940000			316960000			672520000			587830000			642590000			288990000			396310000
P13051;F5GYA2;B4DRT6;P13051-2;Q68DM5	4;4;4;4;3	4;4;4;4;3	4;4;4;4;3	Uracil-DNA glycosylase	UNG;DKFZp781L1143	>sp|P13051|UNG_HUMAN Uracil-DNA glycosylase OS=Homo sapiens GN=UNG PE=1 SV=2;>tr|F5GYA2|F5GYA2_HUMAN Uracil-DNA glycosylase OS=Homo sapiens GN=UNG PE=3 SV=1;>tr|B4DRT6|B4DRT6_HUMAN Uracil-DNA glycosylase OS=Homo sapiens GN=UNG PE=2 SV=1;>sp|P13051-2|UNG_HU	5	4	4	4	17.9	74501000			84589000			0			0			64170000			0			0			0			0			0			0			0			0
Q9Y4G2;F8W648;F8VRF9;B4DRX1;Q69YJ1;B4DVP9;F8W1S3;F8VU59;C4AM83	4;4;4;4;2;1;1;1;1	4;4;4;4;2;1;1;1;1	4;4;4;4;2;1;1;1;1	Pleckstrin homology domain-containing family M member 1;Putative pleckstrin homology domain-containing family M member 1P	PLEKHM1;PLEKHM1P	>sp|Q9Y4G2|PKHM1_HUMAN Pleckstrin homology domain-containing family M member 1 OS=Homo sapiens GN=PLEKHM1 PE=1 SV=3;>tr|F8W648|F8W648_HUMAN Uncharacterized protein OS=Homo sapiens PE=4 SV=1;>tr|F8VRF9|F8VRF9_HUMAN Uncharacterized protein OS=Homo sapiens PE	9	4	4	4	5.6	0			0			0			54907000			0			0			0			0			0			0			0			0			0
Q8N1B4;B4DS44;B4DNI9;B0UYQ4	19;19;17;3	19;19;17;3	19;19;17;3	Vacuolar protein sorting-associated protein 52 homolog	VPS52	>sp|Q8N1B4|VPS52_HUMAN Vacuolar protein sorting-associated protein 52 homolog OS=Homo sapiens GN=VPS52 PE=1 SV=1;>tr|B4DS44|B4DS44_HUMAN Uncharacterized protein OS=Homo sapiens GN=VPS52 PE=2 SV=1;>tr|B4DNI9|B4DNI9_HUMAN Uncharacterized protein OS=Homo sapi	4	19	19	19	29	2017500000			1447200000			1721700000			1629100000			1980800000			1558600000			2265500000			1729000000			1517000000			999530000			1735300000			2455100000			1352700000
Q96J42;B4DS52;Q96J42-2;H0Y997;C9JY70;H0Y928;D6RBD9;D6RB48	4;4;4;4;4;2;1;1	4;4;4;4;4;2;1;1	4;4;4;4;4;2;1;1	Thioredoxin domain-containing protein 15	TXNDC15	>sp|Q96J42|TXD15_HUMAN Thioredoxin domain-containing protein 15 OS=Homo sapiens GN=TXNDC15 PE=1 SV=1;>tr|B4DS52|B4DS52_HUMAN Uncharacterized protein OS=Homo sapiens GN=TXNDC15 PE=2 SV=1;>sp|Q96J42-2|TXD15_HUMAN Isoform 2 of Thioredoxin domain-containing pr	8	4	4	4	16.9	41843000			0			43843000			0			0			0			0			45559000			0			0			0			0			56512000
B4DSM5;G3XAG1;Q96ME7;Q86XK6;B4E0X7	19;19;19;18;10	19;19;19;18;10	19;19;19;18;10	Zinc finger protein 512	ZNF512	>tr|B4DSM5|B4DSM5_HUMAN Uncharacterized protein OS=Homo sapiens GN=ZNF512 PE=2 SV=1;>tr|G3XAG1|G3XAG1_HUMAN Uncharacterized protein OS=Homo sapiens GN=ZNF512 PE=4 SV=1;>sp|Q96ME7|ZN512_HUMAN Zinc finger protein 512 OS=Homo sapiens GN=ZNF512 PE=1 SV=2;>tr|Q	5	19	19	19	46.7	3760000000			2141600000			6201400000			5578400000			2972100000			3643000000			2581600000			4408800000			2555600000			6969000000			3119700000			6813700000			1253500000
O60268;B4DSS5;O60268-2	4;4;2	4;4;2	4;4;2	Uncharacterized protein KIAA0513	KIAA0513	>sp|O60268|K0513_HUMAN Uncharacterized protein KIAA0513 OS=Homo sapiens GN=KIAA0513 PE=2 SV=1;>tr|B4DSS5|B4DSS5_HUMAN Uncharacterized protein OS=Homo sapiens GN=KIAA0513 PE=2 SV=1;>sp|O60268-2|K0513_HUMAN Isoform 2 of Uncharacterized protein KIAA0513 OS=Ho	3	4	4	4	12.2	491260000			2270600000			0			0			439050000			0			0			0			192120000			0			0			0			0
O43463;B4DST0;C9J1V1;F5H530	4;4;2;1	4;4;2;1	4;4;2;1	Histone-lysine N-methyltransferase SUV39H1	SUV39H1	>sp|O43463|SUV91_HUMAN Histone-lysine N-methyltransferase SUV39H1 OS=Homo sapiens GN=SUV39H1 PE=1 SV=1;>tr|B4DST0|B4DST0_HUMAN Suppressor of variegation 3-9 homolog 1 (Drosophila) OS=Homo sapiens GN=SUV39H1 PE=2 SV=1;>tr|C9J1V1|C9J1V1_HUMAN Suppressor of v	4	4	4	4	10	0			0			0			119740000			0			0			0			117870000			39854000			77604000			0			0			93492000
B4DST5	35	1	1		PTPN23	>tr|B4DST5|B4DST5_HUMAN Protein tyrosine phosphatase, non-receptor type 23 OS=Homo sapiens GN=PTPN23 PE=2 SV=1	1	35	1	1	27.6	0			0			0			0			0			0			0			0			0			0			0			0			0
Q7Z3B4;B4DT35;E7EUM5;Q7Z3B4-2	26;26;22;19	26;26;22;19	26;26;22;19	Nucleoporin p54	NUP54	>sp|Q7Z3B4|NUP54_HUMAN Nucleoporin p54 OS=Homo sapiens GN=NUP54 PE=1 SV=2;>tr|B4DT35|B4DT35_HUMAN Uncharacterized protein OS=Homo sapiens GN=NUP54 PE=2 SV=1;>tr|E7EUM5|E7EUM5_HUMAN Nucleoporin 54kDa OS=Homo sapiens GN=NUP54 PE=4 SV=2;>sp|Q7Z3B4-2|NUP54_HUM	4	26	26	26	58.2	2673000000			2567200000			2983100000			2481800000			2686700000			2816000000			3289400000			2879100000			1445900000			2441300000			2840100000			2454500000			2512100000
O75164;B4DT38	7;7	7;7	7;7	Lysine-specific demethylase 4A	KDM4A	>sp|O75164|KDM4A_HUMAN Lysine-specific demethylase 4A OS=Homo sapiens GN=KDM4A PE=1 SV=2;>tr|B4DT38|B4DT38_HUMAN Uncharacterized protein OS=Homo sapiens GN=KDM4A PE=2 SV=1	2	7	7	7	9	180760000			436990000			0			0			900970000			181890000			423580000			0			0			130050000			274260000			0			0
O75352;Q96K24;B4DT74;Q9H3L2;Q1HDL3	3;3;3;3;3	3;3;3;3;3	3;3;3;3;3	Mannose-P-dolichol utilization defect 1 protein	MPDU1;HBEBP2BPA	>sp|O75352|MPU1_HUMAN Mannose-P-dolichol utilization defect 1 protein OS=Homo sapiens GN=MPDU1 PE=1 SV=2;>tr|Q96K24|Q96K24_HUMAN Uncharacterized protein OS=Homo sapiens GN=MPDU1 PE=2 SV=1;>tr|B4DT74|B4DT74_HUMAN Uncharacterized protein OS=Homo sapiens GN=M	5	3	3	3	13.8	1169600000			1250100000			1578600000			987980000			1040000000			1394300000			730710000			917460000			939810000			699260000			1081100000			665820000			938870000
P01732;B4DT80;P01732-2;B8ZZZ4;E7ETP4	5;5;4;4;3	5;5;4;4;3	5;5;4;4;3	T-cell surface glycoprotein CD8 alpha chain	CD8A	>sp|P01732|CD8A_HUMAN T-cell surface glycoprotein CD8 alpha chain OS=Homo sapiens GN=CD8A PE=1 SV=1;>tr|B4DT80|B4DT80_HUMAN CD8a molecule OS=Homo sapiens GN=CD8A PE=2 SV=1;>sp|P01732-2|CD8A_HUMAN Isoform 2 of T-cell surface glycoprotein CD8 alpha chain OS=	5	5	5	5	19.1	380200000			1191900000			0			299040000			0			0			0			0			0			0			0			0			497210000
Q96AG3;B4DTA3;B7Z6C8;E7EVY2;B3KRE6;B4DY98	4;4;1;1;1;1	4;4;1;1;1;1	4;4;1;1;1;1	Solute carrier family 25 member 46	SLC25A46	>sp|Q96AG3|S2546_HUMAN Solute carrier family 25 member 46 OS=Homo sapiens GN=SLC25A46 PE=1 SV=1;>tr|B4DTA3|B4DTA3_HUMAN Solute carrier family 25, member 46 OS=Homo sapiens GN=SLC25A46 PE=2 SV=1	6	4	4	4	19.9	269360000			266180000			0			288030000			245210000			208960000			0			150790000			0			249820000			377440000			536010000			276570000
Q14103-4;B4DTC3;Q14103-2;D6RBQ9	24;24;24;12	1;1;1;1	1;1;1;1	Heterogeneous nuclear ribonucleoprotein D0	HNRNPD	>sp|Q14103-4|HNRPD_HUMAN Isoform 4 of Heterogeneous nuclear ribonucleoprotein D0 OS=Homo sapiens GN=HNRNPD;>tr|B4DTC3|B4DTC3_HUMAN Uncharacterized protein OS=Homo sapiens GN=HNRNPD PE=2 SV=1;>sp|Q14103-2|HNRPD_HUMAN Isoform 2 of Heterogeneous nuclear ribon	4	24	1	1	50.5	1112900000			425300000			573160000			630450000			894870000			598120000			914370000			529170000			1035800000			9772500000			585160000			426960000			614720000
Q9HCE6;B4DTE2;E7ETF5;Q5VXI4;Q9HCE6-5;Q9HCE6-3;Q9HCE6-2;Q9HCE6-4	6;6;6;6;6;6;6;3	6;6;6;6;6;6;6;3	5;5;5;5;5;5;5;3	Rho guanine nucleotide exchange factor 10-like protein	ARHGEF10L	>sp|Q9HCE6|ARGAL_HUMAN Rho guanine nucleotide exchange factor 10-like protein OS=Homo sapiens GN=ARHGEF10L PE=1 SV=3;>tr|B4DTE2|B4DTE2_HUMAN Rho guanine nucleotide exchange factor (GEF) 10-like OS=Homo sapiens GN=ARHGEF10L PE=2 SV=1;>tr|E7ETF5|E7ETF5_HUMAN	8	6	6	5	4.4	0			0			0			0			0			1179600000			938700000			0			0			1324600000			844780000			1429800000			0
O15162;C9J0H3;B4DTE8;C9JE06;C9J7K9;C9J9P4	3;3;3;3;3;2	3;3;3;3;3;2	3;3;3;3;3;2	Phospholipid scramblase 1	PLSCR1	>sp|O15162|PLS1_HUMAN Phospholipid scramblase 1 OS=Homo sapiens GN=PLSCR1 PE=1 SV=1;>tr|C9J0H3|C9J0H3_HUMAN Phospholipid scramblase 1 (Fragment) OS=Homo sapiens GN=PLSCR1 PE=4 SV=1;>tr|B4DTE8|B4DTE8_HUMAN Uncharacterized protein OS=Homo sapiens GN=PLSCR1 P	6	3	3	3	9.4	566800000			811010000			471850000			739040000			163550000			0			505900000			520280000			0			402400000			975320000			949340000			910700000
Q6IA86;Q6IA86-2;Q6IA86-3;B4DTG0;E7EP23;E9PCX0;Q6IA86-4;H0YFD3;F5GWY6;F5GX79;F5GYE9	24;24;24;24;24;21;17;7;1;1;1	24;24;24;24;24;21;17;7;1;1;1	24;24;24;24;24;21;17;7;1;1;1	Elongator complex protein 2	ELP2	>sp|Q6IA86|ELP2_HUMAN Elongator complex protein 2 OS=Homo sapiens GN=ELP2 PE=1 SV=2;>sp|Q6IA86-2|ELP2_HUMAN Isoform 2 of Elongator complex protein 2 OS=Homo sapiens GN=ELP2;>sp|Q6IA86-3|ELP2_HUMAN Isoform 3 of Elongator complex protein 2 OS=Homo sapiens GN	11	24	24	24	34.4	1274800000			1142500000			839930000			654970000			761780000			586900000			901940000			704410000			802970000			939760000			675440000			697980000			1171900000
P20936;P20936-2;B4DTL2;E9PGC0;H0YD89;Q68CU6	23;23;23;23;16;10	23;23;23;23;16;10	23;23;23;23;16;10	Ras GTPase-activating protein 1	RASA1	>sp|P20936|RASA1_HUMAN Ras GTPase-activating protein 1 OS=Homo sapiens GN=RASA1 PE=1 SV=1;>sp|P20936-2|RASA1_HUMAN Isoform 2 of Ras GTPase-activating protein 1 OS=Homo sapiens GN=RASA1;>tr|B4DTL2|B4DTL2_HUMAN RAS p21 protein activator (GTPase activating pr	6	23	23	23	26.8	1149000000			1503900000			1126900000			1329700000			1632700000			1122600000			1133500000			598070000			1007700000			2060200000			1380500000			1518500000			1190100000
Q13740;Q13740-2;B4DTU0;F5GXJ9;Q6ZS95	17;17;17;16;5	17;17;17;16;5	17;17;17;16;5	CD166 antigen	ALCAM	>sp|Q13740|CD166_HUMAN CD166 antigen OS=Homo sapiens GN=ALCAM PE=1 SV=2;>sp|Q13740-2|CD166_HUMAN Isoform 2 of CD166 antigen OS=Homo sapiens GN=ALCAM;>tr|B4DTU0|B4DTU0_HUMAN Activated leukocyte cell adhesion molecule OS=Homo sapiens GN=ALCAM PE=2 SV=1;>tr|F	5	17	17	17	38.9	2061300000			1907900000			0			471190000			725070000			260510000			229480000			2118600000			794900000			0			505260000			580530000			689480000
B4DTU4;H0YFI6	40;35	1;1	1;1	DNA ligase	LIG1	>tr|B4DTU4|B4DTU4_HUMAN DNA ligase OS=Homo sapiens GN=LIG1 PE=2 SV=1;>tr|H0YFI6|H0YFI6_HUMAN DNA ligase OS=Homo sapiens GN=LIG1 PE=3 SV=1	2	40	1	1	47.9	0			0			0			0			0			0			0			0			0			0			0			0			0
P46937;P46937-2;H0YCI3;B4DTY1;F5GWC5;E9PRV2;P46937-3;F5H202	2;2;2;2;2;2;2;2	2;2;2;2;2;2;2;2	2;2;2;2;2;2;2;2	Yorkie homolog	YAP1	>sp|P46937|YAP1_HUMAN Yorkie homolog OS=Homo sapiens GN=YAP1 PE=1 SV=2;>sp|P46937-2|YAP1_HUMAN Isoform 2 of Yorkie homolog OS=Homo sapiens GN=YAP1;>tr|H0YCI3|H0YCI3_HUMAN Yes-associated protein 1 (Fragment) OS=Homo sapiens GN=YAP1 PE=4 SV=1;>tr|B4DTY1|B4DT	8	2	2	2	5	0			0			0			0			162670000			0			0			0			0			0			0			0			0
Q68DH5;B4DTZ7	3;3	3;3	3;3	LMBR1 domain-containing protein 2	LMBRD2	>sp|Q68DH5|LMBD2_HUMAN LMBR1 domain-containing protein 2 OS=Homo sapiens GN=LMBRD2 PE=1 SV=1;>tr|B4DTZ7|B4DTZ7_HUMAN Uncharacterized protein OS=Homo sapiens GN=LMBRD2 PE=2 SV=1	2	3	3	3	4.9	0			0			0			0			66112000			0			0			0			0			0			0			0			0
O43808;B4DU97;B0QYW5;F5GYD1;F8WE74;F8WA85;B1AHN4;F8WEC6	8;8;7;7;5;1;1;1	8;8;7;7;5;1;1;1	8;8;7;7;5;1;1;1	Peroxisomal membrane protein PMP34	SLC25A17	>sp|O43808|PM34_HUMAN Peroxisomal membrane protein PMP34 OS=Homo sapiens GN=SLC25A17 PE=1 SV=1;>tr|B4DU97|B4DU97_HUMAN Solute carrier family 25 (mitochondrial carrier; peroxisomal membrane protein, 34kDa), member 17 OS=Homo sapiens GN=SLC25A17 PE=2 SV=1;>t	8	8	8	8	30.3	186340000			183980000			99260000			60772000			60565000			238680000			138170000			264600000			97232000			217830000			156070000			88590000			222750000
P33240;B4DUD5;P33240-2;E7EWR4;E9PID8	14;14;14;13;12	8;8;8;7;7	8;8;8;7;7	Cleavage stimulation factor subunit 2	CSTF2	>sp|P33240|CSTF2_HUMAN Cleavage stimulation factor subunit 2 OS=Homo sapiens GN=CSTF2 PE=1 SV=1;>tr|B4DUD5|B4DUD5_HUMAN Uncharacterized protein OS=Homo sapiens GN=CSTF2 PE=2 SV=1;>sp|P33240-2|CSTF2_HUMAN Isoform 2 of Cleavage stimulation factor subunit 2 O	5	14	8	8	33.6	3147400000			2265000000			3033400000			3320900000			3158900000			3051200000			3989700000			4665700000			2747000000			3473500000			3584600000			4052300000			4027400000
B4DUI1;Q8WVH6;B0QYF7	14;9;6	1;0;0	1;0;0		MB	>tr|B4DUI1|B4DUI1_HUMAN Myoglobin OS=Homo sapiens GN=MB PE=2 SV=1;>tr|Q8WVH6|Q8WVH6_HUMAN MB protein OS=Homo sapiens GN=MB PE=2 SV=1	3	14	1	1	64	123730000			0			128820000			130580000			98547000			0			0			0			0			119690000			0			0			0
B4DUI8	34	2	2			>tr|B4DUI8|B4DUI8_HUMAN Actin, alpha 2, smooth muscle, aorta OS=Homo sapiens GN=ACTA2 PE=2 SV=1	1	34	2	2	88.3	0			0			0			0			104190000			0			0			0			0			0			0			0			0
00;2292901;2292902;2292903;2292904;2292905;2292906;2292907;2292908;2292909;2292910;2292911;2292912;2292913;2292914;2292915;2292916;2292917;2292918;2292919;2292920;2292921;2292922;2292923;2292924;2292925;2292926;2292927;2292928;2292929;2292930;2292931;2292932;2292933;2292934;2292935;2292936;2292937;2292938;2292939;2292940;2292941;2292942;2292943;2292944;2292945;2292946;2292947;2292948;2292949;2292…
712339;712340;712341;712342;712343;712344;712345;712346;712347;712348;712349;712350;712351;712352;712353;712354;712355;712356;712357;712358;712359;712360;712361;712362;712363;712364;712365;712366;712367;712368;712369;712370;712371;712372;712373;712374;712375;712376;712377;712378;712379;712380;712381;712382;712383;712384;712385;712386;712387;712388;712389;712390;712391;712392;712393;712394;712395;…
98554;2798555;2798556;2798557;2798558;2798559;2798560;2798561;2798562;2798563;2798564;2798565;2798566;2798567;2798568;2798569;2798570;2798571;2798572;2798573;2798574;2798575;2798576;2798577;2798578;2798579;2798580;2798581;2798582;2798583;2798584;2798585;2798586;2798587;2798588;2798589;2798590;2798591;2798592;2798593;2798594;2798595;2798596;2798597;2798598;2798599;2798600;2798601;2798602;2798603;2…	630;631;632;633;634;635;636;637;638	39;133;147;184;226;240;262;270;282
Q9Y235;B4DUL0	1;1	1;1	1;1	Probable C->U-editing enzyme APOBEC-2	APOBEC2	>sp|Q9Y235|ABEC2_HUMAN Probable C->U-editing enzyme APOBEC-2 OS=Homo sapiens GN=APOBEC2 PE=1 SV=1;>tr|B4DUL0|B4DUL0_HUMAN Uncharacterized protein OS=Homo sapiens GN=APOBEC2 PE=2 SV=1	2	1	1	1	6.7	0			0			0			0			0			0			0			0			0			0			0			0			0
Q13952;B4DUS6;Q5T6K7;E9PI99;Q5T6K9;Q5T6K5;F8VWM3;Q13952-2;E9PF96;Q13952-3;E9PIG7;E9PL11;B4DW63;E9PQR2;E9PJA8	7;7;6;6;6;6;6;6;6;6;5;3;3;2;1	7;7;6;6;6;6;6;6;6;6;5;3;3;2;1	7;7;6;6;6;6;6;6;6;6;5;3;3;2;1	Nuclear transcription factor Y subunit gamma	NFYC	>sp|Q13952|NFYC_HUMAN Nuclear transcription factor Y subunit gamma OS=Homo sapiens GN=NFYC PE=1 SV=3;>tr|B4DUS6|B4DUS6_HUMAN Nuclear transcription factor Y, gamma OS=Homo sapiens GN=NFYC PE=2 SV=1;>tr|Q5T6K7|Q5T6K7_HUMAN Nuclear transcription factor Y, gam	15	7	7	7	18.8	148480000			143950000			134180000			240520000			165230000			127330000			147340000			122220000			163270000			156150000			123190000			128310000			164320000
Q8NDF8;Q8NDF8-3;E9PC61;B4DV38;Q8NDF8-2;Q8NDF8-4	5;5;5;5;4;2	5;5;5;5;4;2	5;5;5;5;4;2	PAP-associated domain-containing protein 5	PAPD5	>sp|Q8NDF8|PAPD5_HUMAN PAP-associated domain-containing protein 5 OS=Homo sapiens GN=PAPD5 PE=1 SV=2;>sp|Q8NDF8-3|PAPD5_HUMAN Isoform 3 of PAP-associated domain-containing protein 5 OS=Homo sapiens GN=PAPD5;>tr|E9PC61|E9PC61_HUMAN PAP-associated domain-con	6	5	5	5	13.8	0			74247000			103400000			241080000			0			0			0			0			0			0			0			0			0
Q8N5B7;B4DV54	1;1	1;1	1;1	Ceramide synthase 5	CERS5;LASS5	>sp|Q8N5B7|CERS5_HUMAN Ceramide synthase 5 OS=Homo sapiens GN=CERS5 PE=1 SV=1;>tr|B4DV54|B4DV54_HUMAN Ceramide synthase 5 OS=Homo sapiens GN=CERS5 PE=2 SV=1	2	1	1	1	4.3	0			0			0			0			0			0			0			0			0			0			0			0			0
O60711;E7EN00;B4DV71;E9PNX9	16;16;16;2	16;16;16;2	16;16;16;2	Leupaxin	LPXN	>sp|O60711|LPXN_HUMAN Leupaxin OS=Homo sapiens GN=LPXN PE=1 SV=1;>tr|E7EN00|E7EN00_HUMAN Uncharacterized protein OS=Homo sapiens GN=LPXN PE=4 SV=1;>tr|B4DV71|B4DV71_HUMAN Leupaxin OS=Homo sapiens GN=LPXN PE=2 SV=1	4	16	16	16	57.5	10525000000			11121000000			13858000000			15182000000			15074000000			12822000000			8222100000			11789000000			8290400000			18449000000			22109000000			11702000000			7774800000
P50995;E9PDK5;B4DVE7;E9PDS7;H0Y6E1;P27216;E5RIN3;Q5T0G9	23;23;23;7;5;1;1;1	23;23;23;7;5;1;1;1	22;22;22;7;5;0;0;1	Annexin A11;Annexin	ANXA11	>sp|P50995|ANX11_HUMAN Annexin A11 OS=Homo sapiens GN=ANXA11 PE=1 SV=1;>tr|E9PDK5|E9PDK5_HUMAN Annexin OS=Homo sapiens GN=ANXA11 PE=3 SV=1;>tr|B4DVE7|B4DVE7_HUMAN Annexin OS=Homo sapiens GN=ANXA11 PE=2 SV=1	8	23	23	22	42.6	44353000000			35985000000			40368000000			39288000000			36969000000			27781000000			16250000000			23533000000			48893000000			30241000000			36094000000			45589000000			37413000000
Q96KP6;B4DVF5;B4E023	1;1;1	1;1;1	1;1;1	TNFAIP3-interacting protein 3	TNIP3	>sp|Q96KP6|TNIP3_HUMAN TNFAIP3-interacting protein 3 OS=Homo sapiens GN=TNIP3 PE=1 SV=2;>tr|B4DVF5|B4DVF5_HUMAN Uncharacterized protein OS=Homo sapiens GN=TNIP3 PE=2 SV=1;>tr|B4E023|B4E023_HUMAN Uncharacterized protein OS=Homo sapiens GN=TNIP3 PE=2 SV=1	3	1	1	1	4.9	0			0			0			0			0			0			0			0			0			0			0			0			0
P08048;P17010;F5GYV7;P17010-2;B4DVF7;Q24JR0;E9PEP7;B9EG97;Q9Y462;F5H896;Q9Y462-2;Q9Y462-3	6;6;6;6;6;6;6;6;1;1;1;1	6;6;6;6;6;6;6;6;1;1;1;1	6;6;6;6;6;6;6;6;1;1;1;1	Zinc finger Y-chromosomal protein;Zinc finger X-chromosomal protein	ZFY;ZFX	>sp|P08048|ZFY_HUMAN Zinc finger Y-chromosomal protein OS=Homo sapiens GN=ZFY PE=1 SV=3;>sp|P17010|ZFX_HUMAN Zinc finger X-chromosomal protein OS=Homo sapiens GN=ZFX PE=1 SV=2;>tr|F5GYV7|F5GYV7_HUMAN Zinc finger protein, X-linked OS=Homo sapiens GN=ZFX PE=	12	6	6	6	8.1	23414000			0			0			0			30275000			27295000			0			0			0			0			0			0			0
Q9BRR9;B4DVI3;Q9BRR9-3;Q9BRR9-2;E9PDX9;F8VW89;H0YI36;E9PD79;F8VR90;H0YI33;F8W1N6;F8VQY5	11;11;11;11;10;6;4;4;2;2;2;1	10;10;10;10;9;6;3;3;2;1;2;1	9;9;9;9;8;5;3;3;1;1;1;0	Rho GTPase-activating protein 9	ARHGAP9	>sp|Q9BRR9|RHG09_HUMAN Rho GTPase-activating protein 9 OS=Homo sapiens GN=ARHGAP9 PE=1 SV=2;>tr|B4DVI3|B4DVI3_HUMAN Rho GTPase activating protein 9 OS=Homo sapiens GN=ARHGAP9 PE=2 SV=1;>sp|Q9BRR9-3|RHG09_HUMAN Isoform 3 of Rho GTPase-activating protein 9 O	12	11	10	9	22.1	1575700000			2083000000			3683600000			7858700000			1692300000			1020900000			2157400000			4461800000			2560500000			3515100000			1660200000			2092000000			3087100000
Q96LA5;B4DVJ9;Q96LA5-4;Q96LA5-3;Q96LA5-2	4;4;1;1;1	4;4;1;1;1	4;4;1;1;1	Fc receptor-like protein 2	FCRL2	>sp|Q96LA5|FCRL2_HUMAN Fc receptor-like protein 2 OS=Homo sapiens GN=FCRL2 PE=1 SV=1;>tr|B4DVJ9|B4DVJ9_HUMAN Uncharacterized protein OS=Homo sapiens GN=FCRL2 PE=2 SV=1	5	4	4	4	11.2	555890000			942050000			1675200000			1523600000			46638000			0			1310900000			0			0			1058400000			0			0			0
Q99613;B4DVQ5;B5ME19;F5H4V1;B4DDN4;B4DRU0;B4DVU3;F5GZC5;C9JJ55;C9J1F3;F5H1I1;F5GZ22	42;42;40;40;39;38;38;37;36;36;35;33	42;42;40;40;39;38;38;37;36;36;35;33	42;42;40;40;39;38;38;37;36;36;35;33	Eukaryotic translation initiation factor 3 subunit C;Eukaryotic translation initiation factor 3 subunit C-like protein	EIF3C;EIF3CL	>sp|Q99613|EIF3C_HUMAN Eukaryotic translation initiation factor 3 subunit C OS=Homo sapiens GN=EIF3C PE=1 SV=1;>tr|B4DVQ5|B4DVQ5_HUMAN Eukaryotic translation initiation factor 3, subunit C OS=Homo sapiens GN=EIF3C PE=2 SV=1;>tr|B5ME19|B5ME19_HUMAN Eukaryot	12	42	42	42	42.6	38563000000			36684000000			32355000000			37515000000			34125000000			35689000000			27710000000			39877000000			27424000000			48546000000			43641000000			42947000000			38802000000
P60866;B4DW28;E5RJX2;E5RIP1;G3XAN0	6;6;4;3;2	6;6;4;3;2	6;6;4;3;2	40S ribosomal protein S20	RPS20	>sp|P60866|RS20_HUMAN 40S ribosomal protein S20 OS=Homo sapiens GN=RPS20 PE=1 SV=1;>tr|B4DW28|B4DW28_HUMAN Uncharacterized protein OS=Homo sapiens GN=RPS20 PE=2 SV=1;>tr|E5RJX2|E5RJX2_HUMAN Uncharacterized protein OS=Homo sapiens GN=RPS20 PE=4 SV=1;>tr|E5R	5	6	6	6	42.9	24171000000			22363000000			22100000000			17032000000			21641000000			25385000000			18359000000			22796000000			22869000000			22935000000			21761000000			19062000000			24328000000
P06340;B4DW77	4;4	4;4	4;4	HLA class II histocompatibility antigen, DO alpha chain	HLA-DOA	>sp|P06340|DOA_HUMAN HLA class II histocompatibility antigen, DO alpha chain OS=Homo sapiens GN=HLA-DOA PE=2 SV=1;>tr|B4DW77|B4DW77_HUMAN Major histocompatibility complex, class II, DO alpha OS=Homo sapiens GN=HLA-DOA PE=2 SV=1	2	4	4	4	22	183460000			83430000			0			366850000			655980000			0			0			144100000			1669100000			226320000			194040000			943590000			0
Q86WQ0;B4DW92;F5H0B6	6;6;2	6;6;2	6;6;2	Nuclear receptor 2C2-associated protein	NR2C2AP	>sp|Q86WQ0|NR2CA_HUMAN Nuclear receptor 2C2-associated protein OS=Homo sapiens GN=NR2C2AP PE=1 SV=1;>tr|B4DW92|B4DW92_HUMAN Uncharacterized protein OS=Homo sapiens GN=NR2C2AP PE=2 SV=1	3	6	6	6	61.2	0			0			376960000			0			0			186010000			324110000			222490000			441340000			508220000			195360000			680740000			304910000
Q9NYL4;B4DWB7;F8VU90;H0YHM7;E9PAR0	6;6;6;1;1	6;6;6;1;1	6;6;6;1;1	Peptidyl-prolyl cis-trans isomerase FKBP11;Peptidyl-prolyl cis-trans isomerase	FKBP11	>sp|Q9NYL4|FKB11_HUMAN Peptidyl-prolyl cis-trans isomerase FKBP11 OS=Homo sapiens GN=FKBP11 PE=1 SV=1;>tr|B4DWB7|B4DWB7_HUMAN Peptidyl-prolyl cis-trans isomerase OS=Homo sapiens GN=FKBP11 PE=2 SV=1;>tr|F8VU90|F8VU90_HUMAN Peptidyl-prolyl cis-trans isomeras	5	6	6	6	23.9	976680000			794290000			649980000			579360000			771640000			891410000			718490000			559180000			1173700000			922000000			1410500000			2102800000			2131700000
Q13433;B4DWH6;Q13433-2	3;3;3	3;3;3	3;3;3	Zinc transporter ZIP6	SLC39A6	>sp|Q13433|S39A6_HUMAN Zinc transporter ZIP6 OS=Homo sapiens GN=SLC39A6 PE=1 SV=3;>tr|B4DWH6|B4DWH6_HUMAN Uncharacterized protein OS=Homo sapiens GN=SLC39A6 PE=2 SV=1;>sp|Q13433-2|S39A6_HUMAN Isoform 2 of Zinc transporter ZIP6 OS=Homo sapiens GN=SLC39A6	3	3	3	3	3	0			0			0			0			0			46545000			0			75989000			0			0			59227000			62975000			0
Q9UJ83;B4DWI1;B4DXI5;E9PEN4;C9J306;B3KPX4;C9JJM7;Q7Z773;F8WCH9	12;12;9;8;7;6;3;2;2	12;12;9;8;7;6;3;2;2	12;12;9;8;7;6;3;2;2	2-hydroxyacyl-CoA lyase 1	HACL1	>sp|Q9UJ83|HACL1_HUMAN 2-hydroxyacyl-CoA lyase 1 OS=Homo sapiens GN=HACL1 PE=1 SV=2;>tr|B4DWI1|B4DWI1_HUMAN 2-hydroxyacyl-CoA lyase 1 OS=Homo sapiens GN=HACL1 PE=2 SV=1;>tr|B4DXI5|B4DXI5_HUMAN 2-hydroxyacyl-CoA lyase 1 OS=Homo sapiens GN=HACL1 PE=2 SV=1;>t	9	12	12	12	29.2	435070000			0			0			245850000			450900000			0			0			0			0			0			0			0			0
Q9H410;B4DWT2;Q5JW58;Q5JW54;Q9H410-2;Q5JW55;Q5JW53;Q5JW57	13;13;12;11;11;10;8;6	13;13;12;11;11;10;8;6	13;13;12;11;11;10;8;6	Kinetochore-associated protein DSN1 homolog	DSN1	>sp|Q9H410|DSN1_HUMAN Kinetochore-associated protein DSN1 homolog OS=Homo sapiens GN=DSN1 PE=1 SV=2;>tr|B4DWT2|B4DWT2_HUMAN Chromosome 20 open reading frame 172, isoform CRA_d OS=Homo sapiens GN=C20orf172 PE=2 SV=1;>tr|Q5JW58|Q5JW58_HUMAN Chromosome 20 ope	8	13	13	13	52.8	170100000			110480000			106640000			116060000			140110000			85326000			120630000			0			542320000			0			77529000			45141000			137220000
Q8TAV0;B4DWT3;Q8TAV0-2;E7EMC2;E9PQL1;Q8TAV0-4;Q8TAV0-3	1;1;1;1;1;1;1	1;1;1;1;1;1;1	1;1;1;1;1;1;1	Protein FAM76A	FAM76A	>sp|Q8TAV0|FA76A_HUMAN Protein FAM76A OS=Homo sapiens GN=FAM76A PE=2 SV=1;>tr|B4DWT3|B4DWT3_HUMAN Uncharacterized protein OS=Homo sapiens GN=FAM76A PE=2 SV=1;>sp|Q8TAV0-2|FA76A_HUMAN Isoform 2 of Protein FAM76A OS=Homo sapiens GN=FAM76A;>tr|E7EMC2|E7EMC2_H	7	1	1	1	4.6	31961000			0			0			0			0			0			0			0			0			0			19736000			0			0
P40616;B4DWW1;F8VYN9;B4DZG7;F8VP99;F8W1Z8;F8VP63	11;11;10;9;1;1;1	11;11;10;9;1;1;1	11;11;10;9;1;1;1	ADP-ribosylation factor-like protein 1	ARL1	>sp|P40616|ARL1_HUMAN ADP-ribosylation factor-like protein 1 OS=Homo sapiens GN=ARL1 PE=1 SV=1;>tr|B4DWW1|B4DWW1_HUMAN ADP-ribosylation factor-like 1 OS=Homo sapiens GN=ARL1 PE=2 SV=1;>tr|F8VYN9|F8VYN9_HUMAN ADP-ribosylation factor-like 1 OS=Homo sapiens G	7	11	11	11	72.9	2962100000			3947600000			2785400000			2855700000			2845200000			2201700000			2144900000			3064700000			4627800000			3020400000			2455600000			1558100000			3970500000
Q12929;B4DX66;F5H819	3;3;1	3;3;1	3;3;1	Epidermal growth factor receptor kinase substrate 8	EPS8	>sp|Q12929|EPS8_HUMAN Epidermal growth factor receptor kinase substrate 8 OS=Homo sapiens GN=EPS8 PE=1 SV=1;>tr|B4DX66|B4DX66_HUMAN Epidermal growth factor receptor pathway substrate 8 OS=Homo sapiens GN=EPS8 PE=2 SV=1	3	3	3	3	7.5	88215000			0			0			0			400030000			0			0			0			0			0			0			0			0
Q13227;B4DXA1	4;4	4;4	4;4	G protein pathway suppressor 2	GPS2	>sp|Q13227|GPS2_HUMAN G protein pathway suppressor 2 OS=Homo sapiens GN=GPS2 PE=1 SV=3;>tr|B4DXA1|B4DXA1_HUMAN Uncharacterized protein OS=Homo sapiens GN=GPS2 PE=2 SV=1	2	4	4	4	7.6	0			29169000			35085000			36015000			0			93568000			8405900			48590000			27715000			25514000			162900000			30055000			67500000
P22732;B4DXN5;B4DT82;B4DU31;P22732-2	6;6;5;5;1	6;6;5;5;1	6;6;5;5;1	Solute carrier family 2, facilitated glucose transporter member 5	SLC2A5	>sp|P22732|GTR5_HUMAN Solute carrier family 2, facilitated glucose transporter member 5 OS=Homo sapiens GN=SLC2A5 PE=1 SV=1;>tr|B4DXN5|B4DXN5_HUMAN Solute carrier family 2 (facilitated glucose/fructose transporter), member 5 OS=Homo sapiens GN=SLC2A5 PE=2	5	6	6	6	10.8	997940000			1155100000			0			0			3635200000			1144800000			883730000			4776100000			2678400000			1598400000			1440100000			1024900000			4142600000
P36897;F8W1R9;B4DY26;B4DXN7;P36897-2	1;1;1;1;1	1;1;1;1;1	1;1;1;1;1	TGF-beta receptor type-1	TGFBR1	>sp|P36897|TGFR1_HUMAN TGF-beta receptor type-1 OS=Homo sapiens GN=TGFBR1 PE=1 SV=1;>tr|F8W1R9|F8W1R9_HUMAN Transforming growth factor, beta receptor 1 OS=Homo sapiens GN=TGFBR1 PE=3 SV=1;>tr|B4DY26|B4DY26_HUMAN Transforming growth factor, beta receptor 1	5	1	1	1	4.2	0			0			0			0			0			0			0			0			0			0			0			0			0
Q8NA47;G3V217;B4DY03	3;3;3	3;3;3	3;3;3	Coiled-coil domain-containing protein 63	CCDC63	>sp|Q8NA47|CCD63_HUMAN Coiled-coil domain-containing protein 63 OS=Homo sapiens GN=CCDC63 PE=1 SV=1;>tr|G3V217|G3V217_HUMAN Coiled-coil domain containing 63, isoform CRA_b OS=Homo sapiens GN=CCDC63 PE=4 SV=1;>tr|B4DY03|B4DY03_HUMAN Uncharacterized protein	3	3	3	3	6	0			0			0			17922000			0			0			0			0			0			0			0			0			0
Q15544;B4DY18	2;2	2;2	2;2	Transcription initiation factor TFIID subunit 11	TAF11	>sp|Q15544|TAF11_HUMAN Transcription initiation factor TFIID subunit 11 OS=Homo sapiens GN=TAF11 PE=1 SV=1;>tr|B4DY18|B4DY18_HUMAN Uncharacterized protein OS=Homo sapiens GN=TAF11 PE=2 SV=1	2	2	2	2	9	85168000			0			54825000			56113000			0			43430000			44046000			36496000			29587000			0			32581000			59946000			29644000
Q06330;Q06330-5;Q06330-4;Q06330-6;B4DY22;D6R927;Q06330-3;Q06330-2;D6RB37;D6RBQ8;D6R946;D6RA45;D6RCM1;H0Y8R3;D6RAT2;D6RIZ8;D6R9X3;D6R9K5;D6REC2	10;10;10;10;10;9;9;9;4;4;4;4;4;2;1;1;1;1;1	10;10;10;10;10;9;9;9;4;4;4;4;4;2;1;1;1;1;1	10;10;10;10;10;9;9;9;4;4;4;4;4;2;1;1;1;1;1	Recombining binding protein suppressor of hairless	RBPJ	>sp|Q06330|SUH_HUMAN Recombining binding protein suppressor of hairless OS=Homo sapiens GN=RBPJ PE=1 SV=3;>sp|Q06330-5|SUH_HUMAN Isoform 5 of Recombining binding protein suppressor of hairless OS=Homo sapiens GN=RBPJ;>sp|Q06330-4|SUH_HUMAN Isoform 4 of Rec	19	10	10	10	25	0			0			132570000			120660000			0			0			171520000			266200000			158650000			133280000			197230000			0			82828000
Q9NP64;Q9NP64-2;B4DY38;E7EPF0	8;8;8;8	8;8;8;8	8;8;8;8	Nucleolar protein of 40 kDa	ZCCHC17	>sp|Q9NP64|NO40_HUMAN Nucleolar protein of 40 kDa OS=Homo sapiens GN=ZCCHC17 PE=1 SV=1;>sp|Q9NP64-2|NO40_HUMAN Isoform 2 of Nucleolar protein of 40 kDa OS=Homo sapiens GN=ZCCHC17;>tr|B4DY38|B4DY38_HUMAN Zinc finger, CCHC domain containing 17, isoform CRA_a	4	8	8	8	33.2	884510000			382090000			161750000			162180000			508430000			359440000			304290000			376640000			157090000			252160000			197890000			360120000			321600000
Q8TBX8;B4DY44;B4DM11;H0YIJ6;B3KQV3;F8VNT5;F8VU68	12;12;8;6;6;5;4	12;12;8;6;6;5;4	12;12;8;6;6;5;4	Phosphatidylinositol 5-phosphate 4-kinase type-2 gamma	PIP4K2C	>sp|Q8TBX8|PI42C_HUMAN Phosphatidylinositol-5-phosphate 4-kinase type-2 gamma OS=Homo sapiens GN=PIP4K2C PE=1 SV=3;>tr|B4DY44|B4DY44_HUMAN Uncharacterized protein OS=Homo sapiens GN=PIP4K2C PE=2 SV=1;>tr|B4DM11|B4DM11_HUMAN Uncharacterized protein OS=Homo	7	12	12	12	29.7	1879200000			1595100000			731010000			1262000000			2509200000			1223100000			1055400000			1123500000			1214400000			776580000			1405800000			885030000			1153700000
B4DY81	14	1	1	COP9 signalosome complex subunit 3	COPS3	>tr|B4DY81|B4DY81_HUMAN Uncharacterized protein OS=Homo sapiens GN=COPS3 PE=2 SV=1	1	14	1	1	43.7	270830000			0			310480000			807110000			607780000			0			0			0			0			148500000			485790000			0			0
Q8NFH5;B4DYB4;B4DP57;C9IYQ7;F8WCF5;F8WEL4;C9JIY9;C9JWU7	11;11;7;4;4;4;3;2	11;11;7;4;4;4;3;2	11;11;7;4;4;4;3;2	Nucleoporin NUP53	NUP35	>sp|Q8NFH5|NUP53_HUMAN Nucleoporin NUP53 OS=Homo sapiens GN=NUP35 PE=1 SV=1;>tr|B4DYB4|B4DYB4_HUMAN Uncharacterized protein OS=Homo sapiens GN=NUP35 PE=2 SV=1;>tr|B4DP57|B4DP57_HUMAN Uncharacterized protein OS=Homo sapiens GN=NUP35 PE=2 SV=1	8	11	11	11	46.3	903660000			778470000			763920000			612790000			674870000			834330000			712810000			484580000			687560000			856520000			615340000			781140000			767590000
B4DYH1	53	1	1		HSPH1	>tr|B4DYH1|B4DYH1_HUMAN Heat shock 105kDa/110kDa protein 1 OS=Homo sapiens GN=HSPH1 PE=2 SV=1	1	53	1	1	63.7	0			0			0			0			0			0			0			0			0			0			0			0			0
P78504;B4DYR1	1;1	1;1	1;1	Protein jagged-1;Delta-like protein	JAG1	>sp|P78504|JAG1_HUMAN Protein jagged-1 OS=Homo sapiens GN=JAG1 PE=1 SV=3;>tr|B4DYR1|B4DYR1_HUMAN Jagged 1 OS=Homo sapiens GN=JAG1 PE=2 SV=1	2	1	1	1	1.4	0			0			0			0			0			0			0			0			0			0			0			0			0
B4DYR7;Q5VXT5-2;Q5VXT5	2;2;2	2;2;2	2;2;2	Synaptophysin-like protein 2	SYPL2	>tr|B4DYR7|B4DYR7_HUMAN Synaptophysin-like 2 OS=Homo sapiens GN=SYPL2 PE=2 SV=1;>sp|Q5VXT5-2|SYPL2_HUMAN Isoform 2 of Synaptophysin-like protein 2 OS=Homo sapiens GN=SYPL2;>sp|Q5VXT5|SYPL2_HUMAN Synaptophysin-like protein 2 OS=Homo sapiens GN=SYPL2 PE=2 SV	3	2	2	2	11.5	0			0			0			0			0			0			0			0			0			2854300000			0			0			0
P04278;B4DYU0;E9PGW1;P04278-2;F5H5Z8	1;1;1;1;1	1;1;1;1;1	1;1;1;1;1	Sex hormone-binding globulin	SHBG	>sp|P04278|SHBG_HUMAN Sex hormone-binding globulin OS=Homo sapiens GN=SHBG PE=1 SV=2;>tr|B4DYU0|B4DYU0_HUMAN Sex hormone-binding globulin OS=Homo sapiens GN=SHBG PE=2 SV=1;>tr|E9PGW1|E9PGW1_HUMAN Sex hormone-binding globulin OS=Homo sapiens GN=SHBG PE=4 SV	5	1	1	1	3.5	0			115690000			0			0			0			432200000			0			0			0			130570000			532060000			508660000			112180000
Q9NXF1;B4DYV2;E7ERG2;B7Z9D5	32;32;27;13	32;32;27;13	32;32;27;13	Testis-expressed sequence 10 protein	TEX10	>sp|Q9NXF1|TEX10_HUMAN Testis-expressed sequence 10 protein OS=Homo sapiens GN=TEX10 PE=1 SV=2;>tr|B4DYV2|B4DYV2_HUMAN Uncharacterized protein OS=Homo sapiens GN=TEX10 PE=2 SV=1;>tr|E7ERG2|E7ERG2_HUMAN Testis-expressed 10 OS=Homo sapiens GN=TEX10 PE=4 SV=1	4	32	32	32	41	5264500000			4755900000			7020100000			4062400000			6894400000			6767200000			7716800000			4907300000			5595500000			4417700000			6775400000			5965200000			3824800000
O15164;B4DYZ9;O15164-2;E7ES63;C9JPT4;F8WCX0	13;13;13;8;6;1	13;13;13;8;6;1	13;13;13;8;6;1	Transcription intermediary factor 1-alpha	TRIM24	>sp|O15164|TIF1A_HUMAN Transcription intermediary factor 1-alpha OS=Homo sapiens GN=TRIM24 PE=1 SV=3;>tr|B4DYZ9|B4DYZ9_HUMAN Tripartite motif containing 24 OS=Homo sapiens GN=TRIM24 PE=2 SV=1;>sp|O15164-2|TIF1A_HUMAN Isoform Short of Transcription intermed	6	13	13	13	15.9	326520000			227200000			495740000			318100000			264480000			191800000			0			288330000			0			213650000			140420000			177840000			165680000
Q86XP1;Q86XP1-2;F5GYP2;B4DZ34;Q86XP1-3	4;4;4;4;4	4;4;4;4;4	2;2;2;2;2	Diacylglycerol kinase eta	DGKH	>sp|Q86XP1|DGKH_HUMAN Diacylglycerol kinase eta OS=Homo sapiens GN=DGKH PE=1 SV=1;>sp|Q86XP1-2|DGKH_HUMAN Isoform 2 of Diacylglycerol kinase eta OS=Homo sapiens GN=DGKH;>tr|F5GYP2|F5GYP2_HUMAN Diacylglycerol kinase, eta OS=Homo sapiens GN=DGKH PE=4 SV=1;>t	5	4	4	2	5.2	24676000			0			0			0			0			0			0			0			0			0			0			0			0
P50542;P50542-2;B4DZ45;P50542-3;F5H5C0;F5GYB4;F5H3X7;F5GZ41;F5H0L9	11;11;11;9;4;2;2;1;1	11;11;11;9;4;2;2;1;1	11;11;11;9;4;2;2;1;1	Peroxisomal targeting signal 1 receptor	PEX5	>sp|P50542|PEX5_HUMAN Peroxisomal targeting signal 1 receptor OS=Homo sapiens GN=PEX5 PE=1 SV=3;>sp|P50542-2|PEX5_HUMAN Isoform 2 of Peroxisomal targeting signal 1 receptor OS=Homo sapiens GN=PEX5;>tr|B4DZ45|B4DZ45_HUMAN Peroxisomal biogenesis factor 5 OS=	9	11	11	11	25.7	982770000			324180000			556850000			193830000			173160000			163310000			256110000			571880000			0			964710000			648120000			600550000			505510000
P35606;B4DZI8;D6RBT6;H0YAC7;D6R997;D6RBZ7;D6RCL6;D6RBG7;H0Y938	43;43;6;6;5;4;4;4;2	43;43;6;6;5;4;4;4;2	43;43;6;6;5;4;4;4;2	Coatomer subunit beta	COPB2	>sp|P35606|COPB2_HUMAN Coatomer subunit beta OS=Homo sapiens GN=COPB2 PE=1 SV=2;>tr|B4DZI8|B4DZI8_HUMAN Coatomer protein complex, subunit beta 2 (Beta prime), isoform CRA_b OS=Homo sapiens GN=COPB2 PE=2 SV=1	9	43	43	43	62.8	19986000000			18149000000			20087000000			14351000000			19750000000			22701000000			19963000000			15639000000			16106000000			19413000000			22185000000			22197000000			22466000000
Q9UJ41;Q9UJ41-2;E9PFK9;B4DZM7;Q9UJ41-3;E7ERJ8;Q3HKR1;C9JDA2	19;19;19;19;19;19;14;2	19;19;19;19;19;19;14;2	16;16;16;16;16;16;11;0	Rab5 GDP/GTP exchange factor	RABGEF1;KCTD7	>sp|Q9UJ41|RABX5_HUMAN Rab5 GDP/GTP exchange factor OS=Homo sapiens GN=RABGEF1 PE=1 SV=2;>sp|Q9UJ41-2|RABX5_HUMAN Isoform 2 of Rab5 GDP/GTP exchange factor OS=Homo sapiens GN=RABGEF1;>tr|E9PFK9|E9PFK9_HUMAN RAB guanine nucleotide exchange factor (GEF) 1 OS	8	19	19	16	30.4	1809800000			1335700000			1163500000			1354000000			2469700000			1150900000			1336600000			1122600000			525260000			1452000000			1468700000			1445000000			658200000
Q16401;B4DZM8;F2Z3J2;Q4VXH0;Q4VXG9	24;24;5;3;3	24;24;5;3;3	24;24;5;3;3	26S proteasome non-ATPase regulatory subunit 5	PSMD5	>sp|Q16401|PSMD5_HUMAN 26S proteasome non-ATPase regulatory subunit 5 OS=Homo sapiens GN=PSMD5 PE=1 SV=3;>tr|B4DZM8|B4DZM8_HUMAN Uncharacterized protein OS=Homo sapiens GN=PSMD5 PE=2 SV=1	5	24	24	24	58.5	10540000000			7812000000			11777000000			11378000000			12915000000			9385800000			7339400000			9483500000			9206400000			6429300000			8204000000			10515000000			12459000000
Q9Y575;B4DZX6;G8JLA9;Q9Y575-2	3;3;3;2	3;3;3;2	3;3;3;2	Ankyrin repeat and SOCS box protein 3	ASB3	>sp|Q9Y575|ASB3_HUMAN Ankyrin repeat and SOCS box protein 3 OS=Homo sapiens GN=ASB3 PE=1 SV=1;>tr|B4DZX6|B4DZX6_HUMAN Ankyrin repeat and SOCS box containing 3 OS=Homo sapiens GN=ASB3 PE=2 SV=1;>tr|G8JLA9|G8JLA9_HUMAN Ankyrin repeat and SOCS box-containing	4	3	3	3	10.6	175980000			214620000			546430000			164840000			189000000			246190000			245970000			149700000			113790000			188940000			228220000			139970000			243620000
B4E009;Q07108	2;2	2;2	2;2	Early activation antigen CD69	CD69	>tr|B4E009|B4E009_HUMAN Uncharacterized protein OS=Homo sapiens GN=CD69 PE=2 SV=1;>sp|Q07108|CD69_HUMAN Early activation antigen CD69 OS=Homo sapiens GN=CD69 PE=1 SV=1	2	2	2	2	18.9	0			63334000			41985000			40283000			0			0			0			0			69932000			0			0			0			0
Q8N3Z6;B4E024	3;3	3;3	3;3	Zinc finger CCHC domain-containing protein 7	ZCCHC7	>sp|Q8N3Z6|ZCHC7_HUMAN Zinc finger CCHC domain-containing protein 7 OS=Homo sapiens GN=ZCCHC7 PE=1 SV=2;>tr|B4E024|B4E024_HUMAN Zinc finger, CCHC domain containing 7 OS=Homo sapiens GN=ZCCHC7 PE=2 SV=1	2	3	3	3	6.1	0			0			205090000			376900000			174710000			0			218660000			200990000			0			0			0			269730000			217160000
P14859;H0YLB5;P14859-4;B4E029;P14859-3;P14859-2;Q9UKI9;E9PIN6;F5GWW6;H0YLC5;E9PQI0	10;10;10;10;10;10;5;5;5;4;4	10;10;10;10;10;10;5;5;5;4;4	6;6;6;6;6;6;1;1;1;1;1	POU domain, class 2, transcription factor 1;POU domain, class 2, transcription factor 3	POU2F1;POU2F3	>sp|P14859|PO2F1_HUMAN POU domain, class 2, transcription factor 1 OS=Homo sapiens GN=POU2F1 PE=1 SV=2;>tr|H0YLB5|H0YLB5_HUMAN POU class 2 homeobox 1 OS=Homo sapiens GN=POU2F1 PE=3 SV=1;>sp|P14859-4|PO2F1_HUMAN Isoform 4 of POU domain, class 2, transcripti	11	10	10	6	21.3	1664900000			1805400000			1496400000			1226600000			2621400000			1406500000			2999700000			1258800000			1552200000			985980000			1214300000			685810000			967800000
P08138;B4E096	2;2	2;2	2;2	Tumor necrosis factor receptor superfamily member 16	NGFR	>sp|P08138|TNR16_HUMAN Tumor necrosis factor receptor superfamily member 16 OS=Homo sapiens GN=NGFR PE=1 SV=1;>tr|B4E096|B4E096_HUMAN Uncharacterized protein OS=Homo sapiens GN=NGFR PE=2 SV=1	2	2	2	2	8.7	361380000			0			0			0			0			0			0			282420000			0			0			0			0			623890000
Q92796;Q92796-2;B4E0H1;Q5JUW8	9;9;9;9	9;9;9;9	9;9;9;9	Disks large homolog 3	DLG3	>sp|Q92796|DLG3_HUMAN Disks large homolog 3 OS=Homo sapiens GN=DLG3 PE=1 SV=2;>sp|Q92796-2|DLG3_HUMAN Isoform 2 of Disks large homolog 3 OS=Homo sapiens GN=DLG3;>tr|B4E0H1|B4E0H1_HUMAN Discs, large homolog 3 (Drosophila) OS=Homo sapiens GN=DLG3 PE=2 SV=1;>	4	9	9	9	12.9	224350000			526150000			68263000			278070000			417920000			84431000			181510000			158810000			0			0			76192000			0			0
Q9HBG7;B4E0J5;Q5VYH8;Q9HBG7-3;E7EME5;Q5VYH9;Q5VYH7;Q9HBG7-2	2;2;2;2;2;2;2;2	2;2;2;2;2;2;2;2	2;2;2;2;2;2;2;2	T-lymphocyte surface antigen Ly-9	LY9	>sp|Q9HBG7|LY9_HUMAN T-lymphocyte surface antigen Ly-9 OS=Homo sapiens GN=LY9 PE=1 SV=3;>tr|B4E0J5|B4E0J5_HUMAN Uncharacterized protein OS=Homo sapiens GN=LY9 PE=2 SV=1;>tr|Q5VYH8|Q5VYH8_HUMAN Lymphocyte antigen 9 OS=Homo sapiens GN=LY9 PE=2 SV=1;>sp|Q9HBG	8	2	2	2	5.6	0			0			0			393160000			1236300000			0			0			0			0			1080300000			359580000			554050000			192440000
Q15629;G3XAN4;B4E0K2	6;6;6	6;6;6	6;6;6	Translocating chain-associated membrane protein 1	TRAM1	>sp|Q15629|TRAM1_HUMAN Translocating chain-associated membrane protein 1 OS=Homo sapiens GN=TRAM1 PE=1 SV=3;>tr|G3XAN4|G3XAN4_HUMAN Translocation associated membrane protein 1 OS=Homo sapiens GN=TRAM1 PE=4 SV=1;>tr|B4E0K2|B4E0K2_HUMAN Translocation associa	3	6	6	6	15.8	633520000			659480000			756860000			1014800000			1074700000			971550000			1008700000			936650000			854650000			939510000			1030900000			628620000			1887100000
B4E0K6;E7ERL9;F8W0F9;B7ZCJ6;E7EPN1;B4DG77;A2ABL6	22;22;19;6;4;4;2	1;1;1;0;0;0;0	1;1;1;0;0;0;0			>tr|B4E0K6|B4E0K6_HUMAN Uncharacterized protein OS=Homo sapiens PE=2 SV=1;>tr|E7ERL9|E7ERL9_HUMAN Uncharacterized protein OS=Homo sapiens PE=3 SV=1;>tr|F8W0F9|F8W0F9_HUMAN Uncharacterized protein OS=Homo sapiens PE=3 SV=1	7	22	1	1	29.4	0			0			279570000			0			230570000			0			194730000			0			0			0			0			434180000			0
O00754;B4E0K9;G5E928	21;21;20	21;21;20	21;21;20	Lysosomal alpha-mannosidase;Lysosomal alpha-mannosidase A peptide;Lysosomal alpha-mannosidase B peptide;Lysosomal alpha-mannosidase C peptide;Lysosomal alpha-mannosidase D peptide;Lysosomal alpha-mannosidase E peptide	MAN2B1	>sp|O00754|MA2B1_HUMAN Lysosomal alpha-mannosidase OS=Homo sapiens GN=MAN2B1 PE=1 SV=3;>tr|B4E0K9|B4E0K9_HUMAN Uncharacterized protein OS=Homo sapiens GN=MAN2B1 PE=2 SV=1;>tr|G5E928|G5E928_HUMAN Mannosidase, alpha, class 2B, member 1, isoform CRA_a OS=Homo	3	21	21	21	27.6	2232000000			2038900000			4160600000			2141700000			2936500000			1658400000			3281900000			3242000000			2461500000			719900000			1176800000			1588200000			3365400000
Q9NYZ1;B4E0Q0;Q96ET8-3;C9JYS5;Q96ET8;D6R9A3;C9JPH1;Q96ET8-2;C9J2W2	2;2;2;2;1;1;1;1;1	2;2;2;2;1;1;1;1;1	2;2;2;2;1;1;1;1;1	Golgi apparatus membrane protein TVP23 homolog B;Golgi apparatus membrane protein TVP23 homolog C	TVP23B;TVP23C;FAM18B2	>sp|Q9NYZ1|F18B1_HUMAN Protein FAM18B1 OS=Homo sapiens GN=FAM18B1 PE=2 SV=2;>tr|B4E0Q0|B4E0Q0_HUMAN FAM18B2-CDRT4 readthrough OS=Homo sapiens GN=FAM18B2-CDRT4 PE=2 SV=1;>sp|Q96ET8-3|F18B2_HUMAN Isoform 3 of Protein FAM18B2 OS=Homo sapiens GN=FAM18B2;>tr|C9	9	2	2	2	10.7	111800000			0			0			0			0			0			0			0			0			0			0			0			87627000
Q8TEL6;Q8TEL6-2;B4E0Q1;F5GWB6;E1P5Q0;B4DW48	3;3;3;3;3;1	3;3;3;3;3;1	3;3;3;3;3;1	Short transient receptor potential channel 4-associated protein	TRPC4AP	>sp|Q8TEL6|TP4AP_HUMAN Short transient receptor potential channel 4-associated protein OS=Homo sapiens GN=TRPC4AP PE=1 SV=2;>sp|Q8TEL6-2|TP4AP_HUMAN Isoform 2 of Short transient receptor potential channel 4-associated protein OS=Homo sapiens GN=TRPC4AP;>tr	6	3	3	3	4.1	0			0			0			0			0			0			0			0			0			0			0			0			0
Q96II8;B4E0T7;Q96II8-2;Q96II8-3;E9PD99;F5H3V2;F8WFB5	22;22;21;20;16;9;2	22;22;21;20;16;9;2	20;20;19;19;15;8;2	Leucine-rich repeat and calponin homology domain-containing protein 3	LRCH3	>sp|Q96II8|LRCH3_HUMAN Leucine-rich repeat and calponin homology domain-containing protein 3 OS=Homo sapiens GN=LRCH3 PE=1 SV=2;>tr|B4E0T7|B4E0T7_HUMAN Uncharacterized protein OS=Homo sapiens GN=LRCH3 PE=2 SV=1;>sp|Q96II8-2|LRCH3_HUMAN Isoform 2 of Leucine	7	22	22	20	38.5	3466500000			2488300000			3448200000			2756600000			3052800000			1993200000			3116200000			2901800000			3176300000			4354100000			3566700000			2319200000			5589800000
B4E0X8;Q96AE4-2;F8W7W2;C9JSZ1	35;34;34;12	30;29;29;11	1;1;1;1	Far upstream element-binding protein 1	FUBP1	>tr|B4E0X8|B4E0X8_HUMAN Far upstream element (FUSE) binding protein 1 OS=Homo sapiens GN=FUBP1 PE=2 SV=1;>sp|Q96AE4-2|FUBP1_HUMAN Isoform 2 of Far upstream element-binding protein 1 OS=Homo sapiens GN=FUBP1;>tr|F8W7W2|F8W7W2_HUMAN Far upstream element (FUS	4	35	30	1	55.6	23089000000			21659000000			16770000000			20546000000			25012000000			17465000000			29082000000			27510000000			18190000000			20139000000			18844000000			29144000000			26497000000
Q9H0R8;F5GZY7;B4E0Y7;F5GX12;F5H007;G3V1T7	3;3;3;2;2;2	2;2;2;2;2;2	2;2;2;2;2;2	Gamma-aminobutyric acid receptor-associated protein-like 1	GABARAPL1	>sp|Q9H0R8|GBRL1_HUMAN Gamma-aminobutyric acid receptor-associated protein-like 1 OS=Homo sapiens GN=GABARAPL1 PE=1 SV=1;>tr|F5GZY7|F5GZY7_HUMAN GABA(A) receptor-associated protein-like 1 (Fragment) OS=Homo sapiens GN=GABARAPL1 PE=3 SV=1;>tr|B4E0Y7|B4E0Y7_	6	3	2	2	16.2	144400000			246690000			74630000			65508000			152320000			179100000			70496000			374300000			54792000			0			104390000			54462000			82119000
Q9P289;Q8NBY1;B4E0Y9;C9JGW8;E7ERH7;Q9P289-2;Q9P289-3;C9JJV0	24;24;24;23;23;20;17;3	24;24;24;23;23;20;17;3	13;13;13;12;12;11;8;0	Serine/threonine-protein kinase MST4	MST4	>sp|Q9P289|MST4_HUMAN Serine/threonine-protein kinase MST4 OS=Homo sapiens GN=MST4 PE=1 SV=2;>tr|Q8NBY1|Q8NBY1_HUMAN Uncharacterized protein OS=Homo sapiens PE=2 SV=1;>tr|B4E0Y9|B4E0Y9_HUMAN Uncharacterized protein OS=Homo sapiens PE=2 SV=1;>tr|C9JGW8|C9JG	8	24	24	13	54.3	4473000000			4233600000			5465600000			6376400000			6974200000			3585400000			4117000000			4136700000			5626600000			5585000000			3170600000			3425000000			6830200000
B4E107;F5GXE4;O95260-2	10;10;10	10;10;10	2;2;2	Arginyl-tRNA--protein transferase 1	ATE1	>tr|B4E107|B4E107_HUMAN Arginyl-tRNA--protein transferase 1 OS=Homo sapiens GN=ATE1 PE=2 SV=1;>tr|F5GXE4|F5GXE4_HUMAN Arginyl-tRNA--protein transferase 1 OS=Homo sapiens GN=ATE1 PE=3 SV=1;>sp|O95260-2|ATE1_HUMAN Isoform ATE1-2 of Arginyl-tRNA--protein tran	3	10	10	2	33.9	5172000000			2589800000			6992500000			3776600000			3230600000			2734900000			2836000000			3355700000			2043200000			3536200000			3130600000			4552700000			2752500000
B4E179	14	1	1	DBIRD complex subunit ZNF326	ZNF326	>tr|B4E179|B4E179_HUMAN Uncharacterized protein OS=Homo sapiens GN=ZNF326 PE=2 SV=1	1	14	1	1	51.3	0			0			0			0			123820000			0			0			82086000			0			0			0			0			85696000
Q9NVS9;B4E1D7;B4E0V0;B4E152	12;12;10;7	12;12;10;7	12;12;10;7	Pyridoxine-5-phosphate oxidase	PNPO	>sp|Q9NVS9|PNPO_HUMAN Pyridoxine-5-phosphate oxidase OS=Homo sapiens GN=PNPO PE=1 SV=1;>tr|B4E1D7|B4E1D7_HUMAN Uncharacterized protein OS=Homo sapiens GN=PNPO PE=2 SV=1;>tr|B4E0V0|B4E0V0_HUMAN Uncharacterized protein OS=Homo sapiens GN=PNPO PE=2 SV=1;>tr|	4	12	12	12	39.1	5222000000			11111000000			11390000000			9622900000			8676400000			8079200000			8418600000			7326700000			6490900000			8591700000			8784800000			14154000000			7911400000
Q99952;B4E1E6;E7EMB8	4;4;4	4;4;4	4;4;4	Tyrosine-protein phosphatase non-receptor type 18	PTPN18	>sp|Q99952|PTN18_HUMAN Tyrosine-protein phosphatase non-receptor type 18 OS=Homo sapiens GN=PTPN18 PE=1 SV=2;>tr|B4E1E6|B4E1E6_HUMAN Protein tyrosine phosphatase, non-receptor type 18 (Brain-derived), isoform CRA_b OS=Homo sapiens GN=PTPN18 PE=2 SV=1;>tr|E	3	4	4	4	15.9	0			122670000			58050000			82893000			69697000			0			117330000			41870000			46448000			97758000			56688000			178460000			0
P05155;B4E1H2;B4E1F0;E9PGN7;H0YCA1	13;13;13;13;2	13;13;13;13;2	12;12;12;12;2	Plasma protease C1 inhibitor	SERPING1	>sp|P05155|IC1_HUMAN Plasma protease C1 inhibitor OS=Homo sapiens GN=SERPING1 PE=1 SV=2;>tr|B4E1H2|B4E1H2_HUMAN Serpin peptidase inhibitor, clade G (C1 inhibitor), member 1 OS=Homo sapiens GN=SERPING1 PE=2 SV=1;>tr|B4E1F0|B4E1F0_HUMAN Serpin peptidase inhi	5	13	13	12	26	755890000			2701800000			1775200000			2063000000			8732100000			4022500000			4076700000			1661100000			1383400000			6521300000			4911800000			6546400000			3802900000
Q9BUN8;B4E1G1;Q9BUN8-2;E5RGY0	6;6;5;4	6;6;5;4	6;6;5;4	Derlin-1	DERL1	>sp|Q9BUN8|DERL1_HUMAN Derlin-1 OS=Homo sapiens GN=DERL1 PE=1 SV=1;>tr|B4E1G1|B4E1G1_HUMAN Uncharacterized protein OS=Homo sapiens GN=DERL1 PE=2 SV=1;>sp|Q9BUN8-2|DERL1_HUMAN Isoform 2 of Derlin-1 OS=Homo sapiens GN=DERL1;>tr|E5RGY0|E5RGY0_HUMAN Uncharacte	4	6	6	6	22.3	492010000			463500000			591430000			489070000			576020000			634080000			0			372490000			470100000			321040000			411420000			465470000			591410000
Q96AQ6;F5H6Z1;B4E1J0;F5H2F6;Q96AQ6-2;Q96AQ6-3;Q5T173	14;14;14;14;14;11;2	14;14;14;14;14;11;2	14;14;14;14;14;11;2	Pre-B-cell leukemia transcription factor-interacting protein 1	PBXIP1	>sp|Q96AQ6|PBIP1_HUMAN Pre-B-cell leukemia transcription factor-interacting protein 1 OS=Homo sapiens GN=PBXIP1 PE=1 SV=1;>tr|F5H6Z1|F5H6Z1_HUMAN Pre-B-cell leukemia homeobox-interacting protein 1 OS=Homo sapiens GN=PBXIP1 PE=4 SV=1;>tr|B4E1J0|B4E1J0_HUMAN	7	14	14	14	24.2	520310000			699150000			447520000			927780000			477670000			341450000			778880000			443540000			525130000			167170000			1044900000			1997800000			500920000
Q9UJZ1;B4E1K7;F2Z2I8	13;13;6	13;13;6	13;13;6	Stomatin-like protein 2, mitochondrial	STOML2	>sp|Q9UJZ1|STML2_HUMAN Stomatin-like protein 2 OS=Homo sapiens GN=STOML2 PE=1 SV=1;>tr|B4E1K7|B4E1K7_HUMAN Uncharacterized protein OS=Homo sapiens GN=STOML2 PE=2 SV=1	3	13	13	13	46.3	8330900000			10554000000			10453000000			5169800000			7857400000			10617000000			5798400000			10124000000			5389000000			7887700000			9196000000			9482700000			8829200000
P34913;G3V134;B4E1M2;E5RFU2;E7ETW9;H0YAW7;E5RFH6;E5RI53	6;6;6;6;5;2;2;1	6;6;6;6;5;2;2;1	6;6;6;6;5;2;2;1	Bifunctional epoxide hydrolase 2;Cytosolic epoxide hydrolase 2;Lipid-phosphate phosphatase	EPHX2	>sp|P34913|HYES_HUMAN Epoxide hydrolase 2 OS=Homo sapiens GN=EPHX2 PE=1 SV=2;>tr|G3V134|G3V134_HUMAN Epoxide hydrolase 2, cytoplasmic, isoform CRA_e OS=Homo sapiens GN=EPHX2 PE=4 SV=1;>tr|B4E1M2|B4E1M2_HUMAN Uncharacterized protein OS=Homo sapiens GN=EPHX2	8	6	6	6	17.7	227560000			0			0			253020000			0			0			0			161340000			214030000			0			113750000			264700000			691080000
Q16270;B4E1N2	5;5	5;5	5;5	Insulin-like growth factor-binding protein 7	IGFBP7	>sp|Q16270|IBP7_HUMAN Insulin-like growth factor-binding protein 7 OS=Homo sapiens GN=IGFBP7 PE=1 SV=1;>tr|B4E1N2|B4E1N2_HUMAN Insulin-like growth factor binding protein 7 OS=Homo sapiens GN=IGFBP7 PE=2 SV=1	2	5	5	5	29.1	784870000			0			162380000			138250000			2017000000			169890000			523250000			303830000			463540000			167700000			325350000			0			265270000
O75503;B4E1V6	4;4	4;4	4;4	Ceroid-lipofuscinosis neuronal protein 5	CLN5	>sp|O75503|CLN5_HUMAN Ceroid-lipofuscinosis neuronal protein 5 OS=Homo sapiens GN=CLN5 PE=1 SV=2;>tr|B4E1V6|B4E1V6_HUMAN Uncharacterized protein OS=Homo sapiens GN=CLN5 PE=2 SV=1	2	4	4	4	11.2	0			312410000			445990000			0			0			412250000			193520000			0			0			419860000			321610000			578100000			799180000
P40337;B4E1V7;P40337-3;P40337-2;E7EPH2	1;1;1;1;1	1;1;1;1;1	1;1;1;1;1	Von Hippel-Lindau disease tumor suppressor	VHL	>sp|P40337|VHL_HUMAN Von Hippel-Lindau disease tumor suppressor OS=Homo sapiens GN=VHL PE=1 SV=2;>tr|B4E1V7|B4E1V7_HUMAN Uncharacterized protein OS=Homo sapiens GN=VHL PE=2 SV=1;>sp|P40337-3|VHL_HUMAN Isoform 3 of Von Hippel-Lindau disease tumor suppressor	5	1	1	1	6.6	1083400000			0			0			0			1794100000			0			0			0			0			747770000			673300000			451100000			890740000
B4E1Z4;E7EVA3;P00751;B0UXW4;P00751-2;F8VNY6;C9JRT3;H0Y4Z4;C9JYQ5;H0Y4A5;A8MPR8;A2ABG0;A2ABG1;F2Z3N2	39;38;31;15;15;7;4;1;1;1;1;1;1;1	39;38;31;15;15;7;4;1;1;1;1;1;1;1	3;3;3;2;3;0;3;0;0;0;0;0;0;0	Complement factor B;Complement factor B Ba fragment;Complement factor B Bb fragment	CFB	>tr|B4E1Z4|B4E1Z4_HUMAN Complement factor B OS=Homo sapiens GN=CFB PE=2 SV=1;>tr|E7EVA3|E7EVA3_HUMAN Complement factor B OS=Homo sapiens GN=CFB PE=3 SV=1;>sp|P00751|CFAB_HUMAN Complement factor B OS=Homo sapiens GN=CFB PE=1 SV=2	14	39	39	3	33.8	3325800000			2477400000			1119400000			2466300000			47240000000			19858000000			1961200000			2483400000			529270000			7395300000			9013200000			5594300000			3692400000
B4E241;P84103	13;12	12;11	12;11	Serine/arginine-rich splicing factor 3	SFRS3;SRSF3	>tr|B4E241|B4E241_HUMAN Splicing factor, arginine/serine-rich 3, isoform CRA_a OS=Homo sapiens GN=SFRS3 PE=2 SV=1;>sp|P84103|SRSF3_HUMAN Serine/arginine-rich splicing factor 3 OS=Homo sapiens GN=SRSF3 PE=1 SV=1	2	13	12	12	75.8	3680500000			5526200000			7259700000			7613700000			6834600000			6243800000			7690900000			7069900000			7875500000			5537800000			6764400000			7012400000			6476200000
Q13291;B4E2E4;Q13291-2;E7ET99;Q13291-3;Q96QJ2	4;4;4;4;4;2	4;4;4;4;4;2	4;4;4;4;4;2	Signaling lymphocytic activation molecule	SLAMF1	>sp|Q13291|SLAF1_HUMAN Signaling lymphocytic activation molecule OS=Homo sapiens GN=SLAMF1 PE=1 SV=1;>tr|B4E2E4|B4E2E4_HUMAN Uncharacterized protein OS=Homo sapiens GN=SLAMF1 PE=2 SV=1;>sp|Q13291-2|SLAF1_HUMAN Isoform 2 of Signaling lymphocytic activation	6	4	4	4	13.1	0			0			0			0			0			0			0			0			0			0			84141000			40429000			0
Q9BVC5;C9J4K0;B4E2G9	3;3;3	3;3;3	3;3;3	Ashwin	C2orf49	>sp|Q9BVC5|ASHWN_HUMAN Ashwin OS=Homo sapiens GN=C2orf49 PE=1 SV=1;>tr|C9J4K0|C9J4K0_HUMAN Chromosome 2 open reading frame 49 OS=Homo sapiens GN=C2orf49 PE=4 SV=1;>tr|B4E2G9|B4E2G9_HUMAN Uncharacterized protein OS=Homo sapiens GN=C2orf49 PE=2 SV=1	3	3	3	3	14.2	377520000			0			251260000			251540000			0			350890000			0			0			0			0			231800000			176390000			261940000
Q9C0K1;Q9C0K1-2;B4E2H3	2;2;2	2;2;2	2;2;2	Zinc transporter ZIP8	SLC39A8	>sp|Q9C0K1|S39A8_HUMAN Zinc transporter ZIP8 OS=Homo sapiens GN=SLC39A8 PE=1 SV=1;>sp|Q9C0K1-2|S39A8_HUMAN Isoform 2 of Zinc transporter ZIP8 OS=Homo sapiens GN=SLC39A8;>tr|B4E2H3|B4E2H3_HUMAN Uncharacterized protein OS=Homo sapiens GN=SLC39A8 PE=2 SV=1	3	2	2	2	6.3	0			0			0			0			0			239950000			259700000			110630000			0			179900000			114140000			106350000			0
Q8WZA0;B4E2N0	12;12	12;12	12;12	Protein LZIC	LZIC	>sp|Q8WZA0|LZIC_HUMAN Protein LZIC OS=Homo sapiens GN=LZIC PE=1 SV=1;>tr|B4E2N0|B4E2N0_HUMAN Uncharacterized protein OS=Homo sapiens GN=LZIC PE=2 SV=1	2	12	12	12	42.6	1519000000			1962700000			1152500000			2452700000			1886200000			1800700000			1922400000			1869500000			612680000			1395300000			1439800000			1702800000			2001600000
Q9UNL2;C9JA28;B4E2P2	1;1;1	1;1;1	1;1;1	Translocon-associated protein subunit gamma	SSR3	>sp|Q9UNL2|SSRG_HUMAN Translocon-associated protein subunit gamma OS=Homo sapiens GN=SSR3 PE=1 SV=1;>tr|C9JA28|C9JA28_HUMAN Signal sequence receptor, gamma (translocon-associated protein gamma) OS=Homo sapiens GN=SSR3 PE=4 SV=1;>tr|B4E2P2|B4E2P2_HUMAN Unch	3	1	1	1	7.6	3578500000			3213000000			3586500000			2934000000			3393700000			4295300000			3470300000			3215200000			2757700000			2868000000			4671900000			2334800000			4082300000
B4E2Q6	32	3	3		RPRD2	>tr|B4E2Q6|B4E2Q6_HUMAN Uncharacterized protein OS=Homo sapiens GN=RPRD2 PE=2 SV=1	1	32	3	3	50.4	0			0			30798000			42562000			0			0			21551000			0			0			0			30229000			0			0
P27105;B4E2V5;E7EQ93;B1AM77	13;13;5;3	13;13;5;3	13;13;5;3	Erythrocyte band 7 integral membrane protein	STOM	>sp|P27105|STOM_HUMAN Erythrocyte band 7 integral membrane protein OS=Homo sapiens GN=STOM PE=1 SV=3;>tr|B4E2V5|B4E2V5_HUMAN Uncharacterized protein OS=Homo sapiens GN=STOM PE=2 SV=1	4	13	13	13	53.5	9154700000			3385900000			1679100000			3139100000			4551000000			3768200000			6976700000			4469600000			3119200000			3465600000			3274800000			4726600000			3697900000
Q8N6R0;B4E2X3;Q8N6R0-3;Q8N6R0-4;Q8N6R0-1;Q8N6R0-2	18;18;15;15;13;9	18;18;15;15;13;9	18;18;15;15;13;9	Methyltransferase-like protein 13	METTL13	>sp|Q8N6R0|MTL13_HUMAN Methyltransferase-like protein 13 OS=Homo sapiens GN=METTL13 PE=1 SV=1;>tr|B4E2X3|B4E2X3_HUMAN Uncharacterized protein OS=Homo sapiens GN=METTL13 PE=2 SV=1;>sp|Q8N6R0-3|MTL13_HUMAN Isoform 3 of Methyltransferase-like protein 13 OS=Ho	6	18	18	18	37.9	803850000			441910000			1146100000			446590000			2488200000			1574800000			2502500000			1043300000			597230000			505130000			1814400000			1849900000			734480000
B4E2X5;B4DYA0;P04899-2;B3KTZ0;F5GZL8	20;19;19;19;16	1;0;0;0;0	1;0;0;0;0	Guanine nucleotide-binding protein G(i) subunit alpha-2	GNAI2	>tr|B4E2X5|B4E2X5_HUMAN Guanine nucleotide binding protein (G protein), alpha inhibiting activity polypeptide 2 OS=Homo sapiens GN=GNAI2 PE=2 SV=1;>tr|B4DYA0|B4DYA0_HUMAN Guanine nucleotide binding protein (G protein), alpha inhibiting activity polypeptide	5	20	1	1	71.9	0			0			0			0			0			0			0			0			0			0			0			0			0
Q96EA4;D6RCL1;D6REZ1;D6R936;D6RIF7;D6RIB8;D6RGF5;D6RC83;Q96EA4-2;B4E393	1;1;1;1;1;1;1;1;1;1	1;1;1;1;1;1;1;1;1;1	1;1;1;1;1;1;1;1;1;1	Protein Spindly	SPDL1	>sp|Q96EA4|SPDLY_HUMAN Protein Spindly OS=Homo sapiens GN=CCDC99 PE=1 SV=2;>tr|D6RCL1|D6RCL1_HUMAN Uncharacterized protein OS=Homo sapiens GN=CCDC99 PE=4 SV=1;>tr|D6REZ1|D6REZ1_HUMAN Coiled-coil domain-containing 99 (Fragment) OS=Homo sapiens GN=CCDC99 PE=	10	1	1	1	3.5	0			0			0			0			0			0			0			0			0			0			0			0			0
Q95460;B4E3B1;Q95460-4;Q95460-3;Q95460-2	3;3;3;3;2	3;3;3;3;2	3;3;3;3;2	Major histocompatibility complex class I-related gene protein	MR1	>sp|Q95460|HMR1_HUMAN Major histocompatibility complex class I-related gene protein OS=Homo sapiens GN=MR1 PE=1 SV=1;>tr|B4E3B1|B4E3B1_HUMAN Major histocompatibility complex, class I-related OS=Homo sapiens GN=MR1 PE=2 SV=1;>sp|Q95460-4|HMR1_HUMAN Isoform	5	3	3	3	13.2	0			0			0			0			1353600000			0			0			0			0			0			0			0			0
Q92997;B4E3E5;F5GWR8;C9K0P9;O14640;P54792;F8WCF1;P54792-2;O14640-2	4;4;4;2;1;1;1;1;1	2;2;2;0;0;0;1;0;0	2;2;2;0;0;0;1;0;0	Segment polarity protein dishevelled homolog DVL-3	DVL3	>sp|Q92997|DVL3_HUMAN Segment polarity protein dishevelled homolog DVL-3 OS=Homo sapiens GN=DVL3 PE=1 SV=2;>tr|B4E3E5|B4E3E5_HUMAN Dishevelled, dsh homolog 3 (Drosophila) OS=Homo sapiens GN=DVL3 PE=2 SV=1;>tr|F5GWR8|F5GWR8_HUMAN Dishevelled, dsh homolog 3	9	4	2	2	6.7	0			0			0			0			150900000			0			0			0			0			0			0			0			0
P22749;P22749-2;B4E3H9;H0YDW8	3;3;3;3	3;3;3;3	3;3;3;3	Granulysin	GNLY	>sp|P22749|GNLY_HUMAN Granulysin OS=Homo sapiens GN=GNLY PE=1 SV=3;>sp|P22749-2|GNLY_HUMAN Isoform Short of Granulysin OS=Homo sapiens GN=GNLY;>tr|B4E3H9|B4E3H9_HUMAN Uncharacterized protein OS=Homo sapiens GN=GNLY PE=2 SV=1;>tr|H0YDW8|H0YDW8_HUMAN Granuly	4	3	3	3	24.1	0			0			0			0			0			84380000			0			0			96315000			0			0			0			0
O94985;B4E3Q1;O94985-2;Q5SR54	3;3;3;2	3;3;3;2	3;3;3;2	Calsyntenin-1;Soluble Alc-alpha;CTF1-alpha	CLSTN1	>sp|O94985|CSTN1_HUMAN Calsyntenin-1 OS=Homo sapiens GN=CLSTN1 PE=1 SV=1;>tr|B4E3Q1|B4E3Q1_HUMAN Calsyntenin 1 OS=Homo sapiens GN=CLSTN1 PE=2 SV=1;>sp|O94985-2|CSTN1_HUMAN Isoform 2 of Calsyntenin-1 OS=Homo sapiens GN=CLSTN1;>tr|Q5SR54|Q5SR54_HUMAN Calsynt	4	3	3	3	3.4	0			0			0			0			0			0			0			0			0			0			212170000			0			0
Q9NZK5;B4E3Q4;Q9NZK5-2	10;10;8	10;10;8	10;10;8	Adenosine deaminase CECR1	CECR1	>sp|Q9NZK5|CECR1_HUMAN Adenosine deaminase CECR1 OS=Homo sapiens GN=CECR1 PE=1 SV=2;>tr|B4E3Q4|B4E3Q4_HUMAN Uncharacterized protein OS=Homo sapiens GN=CECR1 PE=2 SV=1;>sp|Q9NZK5-2|CECR1_HUMAN Isoform 2 of Adenosine deaminase CECR1 OS=Homo sapiens GN=CECR1	3	10	10	10	26.6	568770000			1247100000			361240000			1005800000			0			441950000			475860000			431560000			1714200000			656940000			767020000			1138200000			783590000
Q9NYV6;B4E3T2;F5H148;B4E0J7	3;3;3;2	3;3;3;2	2;2;2;2	RNA polymerase I-specific transcription initiation factor RRN3	RRN3	>sp|Q9NYV6|RRN3_HUMAN RNA polymerase I-specific transcription initiation factor RRN3 OS=Homo sapiens GN=RRN3 PE=1 SV=1;>tr|B4E3T2|B4E3T2_HUMAN Uncharacterized protein OS=Homo sapiens GN=RRN3 PE=2 SV=1;>tr|F5H148|F5H148_HUMAN RRN3 RNA polymerase I transcrip	4	3	3	2	4.8	0			86341000			60269000			65076000			0			0			0			0			0			0			0			0			0
Q96EB1;B4E3W0;Q96EB1-2;G5E9D4;E9PPJ9	11;11;11;11;5	11;11;11;11;5	11;11;11;11;5	Elongator complex protein 4	ELP4	>sp|Q96EB1|ELP4_HUMAN Elongator complex protein 4 OS=Homo sapiens GN=ELP4 PE=1 SV=2;>tr|B4E3W0|B4E3W0_HUMAN Uncharacterized protein OS=Homo sapiens GN=ELP4 PE=2 SV=1;>sp|Q96EB1-2|ELP4_HUMAN Isoform 2 of Elongator complex protein 4 OS=Homo sapiens GN=ELP4;>	5	11	11	11	34.7	704970000			745190000			646470000			697760000			755270000			775130000			843220000			745180000			801740000			857280000			566610000			366840000			954790000
P08183;H0YFD0;B5AK60	12;12;12	12;12;12	11;11;11	Multidrug resistance protein 1	ABCB1	>sp|P08183|MDR1_HUMAN Multidrug resistance protein 1 OS=Homo sapiens GN=ABCB1 PE=1 SV=3;>tr|H0YFD0|H0YFD0_HUMAN ATP-binding cassette, sub-family B (MDR/TAP), member 1 OS=Homo sapiens GN=ABCB1 PE=3 SV=1;>tr|B5AK60|B5AK60_HUMAN ATP-binding cassette, sub-fami	3	12	12	11	11.5	279050000			44856000			0			97650000			0			0			53247000			0			0			110830000			0			0			305970000
Q8WYQ3;B5MBW9;H0YBG0;E5RGN4	2;2;1;1	2;2;1;1	2;2;1;1	Coiled-coil-helix-coiled-coil-helix domain-containing protein 10, mitochondrial	CHCHD10	>sp|Q8WYQ3|CHC10_HUMAN Coiled-coil-helix-coiled-coil-helix domain-containing protein 10, mitochondrial OS=Homo sapiens GN=CHCHD10 PE=1 SV=1;>tr|B5MBW9|B5MBW9_HUMAN Coiled-coil-helix-coiled-coil-helix domain-containing 10 OS=Homo sapiens GN=CHCHD10 PE=4 SV=	4	2	2	2	12.7	0			0			0			0			0			0			0			0			0			0			0			10201000			0
Q96FF9;B5MBX0;H0YCL8	9;9;1	9;9;1	9;9;1	Sororin	CDCA5	>sp|Q96FF9|CDCA5_HUMAN Sororin OS=Homo sapiens GN=CDCA5 PE=1 SV=1;>tr|B5MBX0|B5MBX0_HUMAN Cell division cycle-associated 5 OS=Homo sapiens GN=CDCA5 PE=4 SV=1	3	9	9	9	43.3	309360000			0			504440000			558210000			195920000			0			329370000			631630000			200830000			242540000			178740000			96709000			266890000
B5MBX5;Q53QV2;B5MCP4	3;2;2	3;2;2	3;2;2	Protein LBH	LBH	>tr|B5MBX5|B5MBX5_HUMAN Limb bud and heart development homolog (mouse) OS=Homo sapiens GN=LBH PE=4 SV=1;>sp|Q53QV2|LBH_HUMAN Protein LBH OS=Homo sapiens GN=LBH PE=1 SV=1;>tr|B5MCP4|B5MCP4_HUMAN Limb bud and heart development homolog (mouse) OS=Homo sapiens	3	3	3	3	44.3	0			355270000			632630000			0			167050000			0			0			0			0			0			503710000			844580000			0
Q9UDX5;B5MC22;F8WEN7;Q9UDX5-2	4;4;1;1	4;4;1;1	4;4;1;1	Mitochondrial fission process protein 1	MTFP1	>sp|Q9UDX5|MTFP1_HUMAN Mitochondrial fission process protein 1 OS=Homo sapiens GN=MTFP1 PE=1 SV=1;>tr|B5MC22|B5MC22_HUMAN Mitochondrial fission process 1 OS=Homo sapiens GN=MTFP1 PE=4 SV=1	4	4	4	4	23.5	1664900000			2206400000			1577400000			1474600000			0			2618100000			1420000000			2848400000			2643700000			1658600000			1007500000			1789300000			1905100000
Q86YP4;B5MC40;Q86YP4-2;B4DKZ7;C9JGN4;C9JHD7;C9JJK9;C9JVY3;C9JMI3;F5H7D9	22;22;21;10;9;9;9;8;8;7	22;22;21;10;9;9;9;8;8;7	21;21;20;9;9;9;9;8;8;6	Transcriptional repressor p66-alpha	GATAD2A	>sp|Q86YP4|P66A_HUMAN Transcriptional repressor p66-alpha OS=Homo sapiens GN=GATAD2A PE=1 SV=1;>tr|B5MC40|B5MC40_HUMAN GATA zinc finger domain-containing 2A OS=Homo sapiens GN=GATAD2A PE=4 SV=1;>sp|Q86YP4-2|P66A_HUMAN Isoform 2 of Transcriptional repressor	10	22	22	21	42.7	1441700000			1277300000			1821100000			1334100000			1455500000			1705500000			1738100000			1835200000			234440000			180260000			2152700000			3253900000			2176800000
B5MC51;Q7L3H5;P53671;P53671-2;F5GY29;E7EUC1	10;10;7;7;7;5	9;9;6;6;6;4	6;6;6;6;6;4	LIM domain kinase 2	LIMK2	>tr|B5MC51|B5MC51_HUMAN LIM domain kinase 2 OS=Homo sapiens GN=LIMK2 PE=4 SV=1;>tr|Q7L3H5|Q7L3H5_HUMAN LIM domain kinase 2 OS=Homo sapiens GN=LIMK2 PE=2 SV=1;>sp|P53671|LIMK2_HUMAN LIM domain kinase 2 OS=Homo sapiens GN=LIMK2 PE=1 SV=1;>sp|P53671-2|LIMK2_H	6	10	9	6	21.6	257580000			0			266270000			304960000			508940000			0			245280000			413810000			194650000			0			0			322300000			210210000
O00541;B5MCF9;O00541-2;B3KXD6;C9JXJ1	20;20;18;14;4	20;20;18;14;4	20;20;18;14;4	Pescadillo homolog	PES1	>sp|O00541|PESC_HUMAN Pescadillo homolog OS=Homo sapiens GN=PES1 PE=1 SV=1;>tr|B5MCF9|B5MCF9_HUMAN Pescadillo homolog 1,-containing BRCT domain (zebrafish) OS=Homo sapiens GN=PES1 PE=4 SV=1;>sp|O00541-2|PESC_HUMAN Isoform 2 of Pescadillo homolog OS=Homo sa	5	20	20	20	35.7	3177600000			2846200000			5220600000			2571900000			2438700000			5473300000			4502200000			2987300000			3541300000			3611400000			3620500000			3521800000			2017000000
P84101;B5MCG1;F8WBN3;B9A031;C9JQZ0;B8ZZY7;F8WBV6;A6NL45;B9A026	3;3;2;2;2;2;2;2;2	3;3;2;2;2;2;2;2;2	3;3;2;2;2;2;2;2;2	Small EDRK-rich factor 2	SERF2	>sp|P84101|SERF2_HUMAN Small EDRK-rich factor 2 OS=Homo sapiens GN=SERF2 PE=1 SV=1;>tr|B5MCG1|B5MCG1_HUMAN Uncharacterized protein OS=Homo sapiens GN=SERF2 PE=4 SV=1;>tr|F8WBN3|F8WBN3_HUMAN Small EDRK-rich factor 2 OS=Homo sapiens GN=SERF2 PE=4 SV=1;>tr|B9	9	3	3	3	32.2	0			0			0			0			0			212560000			221480000			0			0			0			226670000			145930000			0
P0CG30;Q6ICJ4;B5MCL2;P0CG29	3;3;3;3	3;3;3;3	3;3;3;3	Glutathione S-transferase theta-2B;Glutathione S-transferase theta-2	GSTT2B;Em:AP000351.3;GSTT2	>sp|P0CG30|GSTT2_HUMAN Glutathione S-transferase theta-2B OS=Homo sapiens GN=GSTT2B PE=1 SV=1;>tr|Q6ICJ4|Q6ICJ4_HUMAN Em:AP000351.3 protein OS=Homo sapiens GN=Em:AP000351.3 PE=2 SV=1;>tr|B5MCL2|B5MCL2_HUMAN Glutathione S-transferase theta 2 OS=Homo sapiens	4	3	3	3	17.2	0			0			0			0			2100800000			0			0			0			0			0			0			0			0
Q15084;B7Z254;F8WA83;B5MCQ5;Q15084-2	22;22;22;22;22	22;22;22;22;22	22;22;22;22;22	Protein disulfide-isomerase A6	PDIA6	>sp|Q15084|PDIA6_HUMAN Protein disulfide-isomerase A6 OS=Homo sapiens GN=PDIA6 PE=1 SV=1;>tr|B7Z254|B7Z254_HUMAN Protein disulfide isomerase family A, member 6 OS=Homo sapiens GN=PDIA6 PE=2 SV=1;>tr|F8WA83|F8WA83_HUMAN Protein disulfide isomerase family A,	5	22	22	22	50.9	83792000000			101410000000			100530000000			78991000000			98906000000			127050000000			88081000000			77616000000			162410000000			134000000000			100040000000			71536000000			104120000000
B5MCU0;Q9Y2K5;H0YIX9;B5MCG9	2;1;1;1	1;1;1;1	1;1;1;1	R3H domain-containing protein 2	R3HDM2	>tr|B5MCU0|B5MCU0_HUMAN R3H domain-containing 2 OS=Homo sapiens GN=R3HDM2 PE=4 SV=1;>sp|Q9Y2K5|R3HD2_HUMAN R3H domain-containing protein 2 OS=Homo sapiens GN=R3HDM2 PE=1 SV=3;>tr|H0YIX9|H0YIX9_HUMAN R3H domain-containing 2 (Fragment) OS=Homo sapiens GN=R3H	4	2	1	1	2.7	0			0			0			0			0			0			0			0			0			0			0			0			0
P13591;P13591-3;P13591-1;B5MCV7;P13591-5;P13591-4;E9PLH7;E7ESD8;P13591-6	3;3;3;3;3;3;3;1;1	3;3;3;3;3;3;3;1;1	3;3;3;3;3;3;3;1;1	Neural cell adhesion molecule 1	NCAM1	>sp|P13591|NCAM1_HUMAN Neural cell adhesion molecule 1 OS=Homo sapiens GN=NCAM1 PE=1 SV=3;>sp|P13591-3|NCAM1_HUMAN Isoform 3 of Neural cell adhesion molecule 1 OS=Homo sapiens GN=NCAM1;>sp|P13591-1|NCAM1_HUMAN Isoform 2 of Neural cell adhesion molecule 1 O	9	3	3	3	5.5	1067500000			1108500000			0			0			0			0			0			0			0			0			0			0			0
Q9H0E9-2;B5MCW3;Q9H0E9;F8W820;Q9H0E9-4;Q9H0E9-3;H0Y2L9;H0YAH7;H0YA84;F8WBH2;F8WDX5;D6RID0;F8WCS7;C9JV05	16;16;15;14;14;10;10;6;3;2;1;1;1;1	16;16;15;14;14;10;10;6;3;2;1;1;1;1	16;16;15;14;14;10;10;6;3;2;1;1;1;1	Bromodomain-containing protein 8	BRD8	>sp|Q9H0E9-2|BRD8_HUMAN Isoform 2 of Bromodomain-containing protein 8 OS=Homo sapiens GN=BRD8;>tr|B5MCW3|B5MCW3_HUMAN Bromodomain-containing 8 OS=Homo sapiens GN=BRD8 PE=4 SV=1;>sp|Q9H0E9|BRD8_HUMAN Bromodomain-containing protein 8 OS=Homo sapiens GN=BRD8	14	16	16	16	21.7	1087900000			1755500000			1863400000			1982400000			784780000			2497500000			3337200000			2713100000			2179800000			1641400000			2480000000			1633000000			3620000000
O75022;F8W6G6;O75022-2;B5MCX0;F8WCY4;O75022-3;D3YTC4	3;3;3;3;2;2;1	3;3;3;3;2;2;1	3;3;3;3;2;2;1	Leukocyte immunoglobulin-like receptor subfamily B member 3	LILRB3;LILRA6	>sp|O75022|LIRB3_HUMAN Leukocyte immunoglobulin-like receptor subfamily B member 3 OS=Homo sapiens GN=LILRB3 PE=1 SV=3;>tr|F8W6G6|F8W6G6_HUMAN Leukocyte immunoglobulin-like receptor, subfamily B (with TM and ITIM domains), member 3 OS=Homo sapiens GN=LILRB	7	3	3	3	10.9	0			56978000			0			0			0			0			0			0			0			0			0			0			0
P78395;B5MD04;B5MCY4;E7EMH2;E7EW99;F5H4B1	2;2;2;2;2;2	2;2;2;2;2;2	2;2;2;2;2;2	Melanoma antigen preferentially expressed in tumors	PRAME	>sp|P78395|PRAME_HUMAN Melanoma antigen preferentially expressed in tumors OS=Homo sapiens GN=PRAME PE=1 SV=1;>tr|B5MD04|B5MD04_HUMAN Preferentially-expressed antigen in melanoma (Fragment) OS=Homo sapiens GN=PRAME PE=4 SV=1;>tr|B5MCY4|B5MCY4_HUMAN Prefere	6	2	2	2	4.9	0			0			0			0			99431000			0			0			0			0			0			0			0			0
Q16769;B5MCZ9;Q16769-2;C9JS14	3;3;3;1	3;3;3;1	3;3;3;1	Glutaminyl-peptide cyclotransferase	QPCT	>sp|Q16769|QPCT_HUMAN Glutaminyl-peptide cyclotransferase OS=Homo sapiens GN=QPCT PE=1 SV=1;>tr|B5MCZ9|B5MCZ9_HUMAN Glutaminyl-peptide cyclotransferase (Fragment) OS=Homo sapiens GN=QPCT PE=4 SV=1;>sp|Q16769-2|QPCT_HUMAN Isoform 2 of Glutaminyl-peptide cyc	4	3	3	3	11.6	0			0			126860000			0			129490000			0			0			0			112460000			0			0			0			0
Q8N1B3;D3DWU4;B5ME07;Q8N1B3-2;B5MD73	1;1;1;1;1	1;1;1;1;1	1;1;1;1;1	Cyclin-related protein FAM58A	FAM58A	>sp|Q8N1B3|FA58A_HUMAN Cyclin-related protein FAM58A OS=Homo sapiens GN=FAM58A PE=1 SV=2;>tr|D3DWU4|D3DWU4_HUMAN Family with sequence similarity 58, member A OS=Homo sapiens GN=FAM58A PE=3 SV=1;>tr|B5ME07|B5ME07_HUMAN Family with sequence similarity 58, me	5	1	1	1	5.6	0			0			0			0			0			0			0			0			0			0			0			0			0
Q6P4I2;H0YMT3;B5MDA0;H0YMX2;H0YLH0	2;2;2;1;1	2;2;2;1;1	2;2;2;1;1	WD repeat-containing protein 73	WDR73	>sp|Q6P4I2|WDR73_HUMAN WD repeat-containing protein 73 OS=Homo sapiens GN=WDR73 PE=1 SV=1;>tr|H0YMT3|H0YMT3_HUMAN WD repeat domain 73 (Fragment) OS=Homo sapiens GN=WDR73 PE=4 SV=1;>tr|B5MDA0|B5MDA0_HUMAN Uncharacterized protein OS=Homo sapiens GN=WDR73 PE=	5	2	2	2	6.3	22531000			0			52453000			24024000			0			112840000			167180000			87967000			0			0			96799000			0			0
Q7RTR2;B5MDB6;Q7RTR2-4;Q7RTR2-2;C9JLH9;Q7RTR2-3	15;15;15;15;15;13	15;15;15;15;15;13	15;15;15;15;15;13	Protein NLRC3	NLRC3	>sp|Q7RTR2|NLRC3_HUMAN Protein NLRC3 OS=Homo sapiens GN=NLRC3 PE=2 SV=2;>tr|B5MDB6|B5MDB6_HUMAN NLR family, CARD domain-containing 3 OS=Homo sapiens GN=NLRC3 PE=4 SV=2;>sp|Q7RTR2-4|NLRC3_HUMAN Isoform 4 of Protein NLRC3 OS=Homo sapiens GN=NLRC3;>sp|Q7RTR2-	6	15	15	15	16.8	200910000			0			115150000			204110000			0			152110000			135970000			68767000			134290000			77676000			91780000			122450000			74645000
Q9BXT8;B5MDC2;Q9BXT8-4;Q9BXT8-5;Q9BXT8-2;Q5T6R1;Q9BXT8-1;Q5T2K0;A8MQC3;Q5T2J8;F8WAM9	3;3;2;2;1;1;1;1;1;1;1	3;3;2;2;1;1;1;1;1;1;1	3;3;2;2;1;1;1;1;1;1;1	RING finger protein 17	RNF17	>sp|Q9BXT8|RNF17_HUMAN RING finger protein 17 OS=Homo sapiens GN=RNF17 PE=1 SV=3;>tr|B5MDC2|B5MDC2_HUMAN Uncharacterized protein OS=Homo sapiens GN=RNF17 PE=4 SV=1;>sp|Q9BXT8-4|RNF17_HUMAN Isoform 4 of RING finger protein 17 OS=Homo sapiens GN=RNF17;>sp|Q9	11	3	3	3	1.5	0			0			714670000			0			0			622400000			855620000			1714300000			0			346440000			0			0			0
P62826;B5MDF5;F5H018;H0YFC6;B4DV51	19;19;17;9;9	19;19;17;9;9	19;19;17;9;9	GTP-binding nuclear protein Ran	RAN	>sp|P62826|RAN_HUMAN GTP-binding nuclear protein Ran OS=Homo sapiens GN=RAN PE=1 SV=3;>tr|B5MDF5|B5MDF5_HUMAN RAN, member RAS oncogene family OS=Homo sapiens GN=RAN PE=4 SV=1;>tr|F5H018|F5H018_HUMAN RAN, member RAS oncogene family (Fragment) OS=Homo sapien	5	19	19	19	53.2	71621000000			74350000000			71895000000			75993000000			75503000000			81327000000			87091000000			81160000000			84324000000			95395000000			81958000000			90565000000			66534000000
Q4AC94;B5MDM5;Q4AC94-2;Q4AC94-4;Q4AC94-1;Q4AC94-3;Q8NAU5;F5H0U2	2;2;2;2;2;2;1;1	2;2;2;2;2;2;1;1	2;2;2;2;2;2;1;1	C2 domain-containing protein 3	C2CD3	>sp|Q4AC94|C2CD3_HUMAN C2 domain-containing protein 3 OS=Homo sapiens GN=C2CD3 PE=1 SV=4;>tr|B5MDM5|B5MDM5_HUMAN C2 calcium-dependent domain-containing 3 OS=Homo sapiens GN=C2CD3 PE=4 SV=3;>sp|Q4AC94-2|C2CD3_HUMAN Isoform 2 of C2 domain-containing protein	8	2	2	2	1.1	0			0			19319000			0			0			21594000			17556000			0			0			0			19861000			14893000			0
O75081;B5MDT7;O75081-2;O75081-4;E7EU24	2;2;2;2;2	1;1;1;1;1	1;1;1;1;1	Protein CBFA2T3	CBFA2T3	>sp|O75081|MTG16_HUMAN Protein CBFA2T3 OS=Homo sapiens GN=CBFA2T3 PE=1 SV=2;>tr|B5MDT7|B5MDT7_HUMAN Core-binding factor, runt domain, alpha subunit 2; translocated to, 3, isoform CRA_a OS=Homo sapiens GN=CBFA2T3 PE=4 SV=1;>sp|O75081-2|MTG16_HUMAN Isoform 2	5	2	1	1	5.7	0			0			0			0			0			0			0			0			0			0			0			0			0
Q5JPI9;E7EVF1;B5MDU2;G3V238;E7EP98	3;3;3;2;1	3;3;3;2;1	3;3;3;2;1	Methyltransferase-like protein 10	METTL10	>sp|Q5JPI9|MTL10_HUMAN Methyltransferase-like protein 10 OS=Homo sapiens GN=METTL10 PE=1 SV=2;>tr|E7EVF1|E7EVF1_HUMAN Uncharacterized protein OS=Homo sapiens GN=METTL10 PE=4 SV=1;>tr|B5MDU2|B5MDU2_HUMAN Uncharacterized protein OS=Homo sapiens GN=METTL10 PE	5	3	3	3	14.1	98233000			76603000			165220000			0			115000000			65679000			51644000			110520000			0			0			69138000			179940000			0
Q9H6V9;Q9H6V9-2;B5MDU6;B7ZAJ5;B7ZA47;B5MCU4;C9JUM0;B5MCE2;B4DRG3;C9JHU6;D3YTH1	9;9;9;8;6;6;4;3;3;2;1	9;9;9;8;6;6;4;3;3;2;1	9;9;9;8;6;6;4;3;3;2;1	UPF0554 protein C2orf43	C2orf43	>sp|Q9H6V9|CB043_HUMAN UPF0554 protein C2orf43 OS=Homo sapiens GN=C2orf43 PE=1 SV=1;>sp|Q9H6V9-2|CB043_HUMAN Isoform 2 of UPF0554 protein C2orf43 OS=Homo sapiens GN=C2orf43;>tr|B5MDU6|B5MDU6_HUMAN Chromosome 2 open reading frame 43 OS=Homo sapiens GN=C2orf	11	9	9	9	28	538540000			1290000000			833580000			141820000			526910000			383410000			523620000			453580000			468520000			228060000			503200000			525960000			1368400000
Q6I9Y2;B5MDZ2	13;13	13;13	13;13	THO complex subunit 7 homolog	THOC7	>sp|Q6I9Y2|THOC7_HUMAN THO complex subunit 7 homolog OS=Homo sapiens GN=THOC7 PE=1 SV=3;>tr|B5MDZ2|B5MDZ2_HUMAN Uncharacterized protein OS=Homo sapiens GN=THOC7 PE=4 SV=1	2	13	13	13	64.7	798460000			562250000			744600000			645090000			668450000			545880000			1222200000			684280000			381690000			531510000			545850000			271910000			647690000
Q05BQ5;Q05BQ5-3;B5ME21;Q05BQ5-2	4;4;4;3	3;3;3;3	3;3;3;3	MBT domain-containing protein 1	MBTD1	>sp|Q05BQ5|MBTD1_HUMAN MBT domain-containing protein 1 OS=Homo sapiens GN=MBTD1 PE=1 SV=2;>sp|Q05BQ5-3|MBTD1_HUMAN Isoform 3 of MBT domain-containing protein 1 OS=Homo sapiens GN=MBTD1;>tr|B5ME21|B5ME21_HUMAN Uncharacterized protein OS=Homo sapiens GN=MBTD	4	4	3	3	7.5	106860000			164950000			255010000			266600000			175610000			247340000			248100000			160500000			143930000			171230000			295200000			0			0
B5ME25;Q9H825-2;Q9H825;C9JE69	4;3;3;2	4;3;3;2	1;0;0;0	Methyltransferase-like protein 8	METTL8	>tr|B5ME25|B5ME25_HUMAN Methyltransferase-like 8 (Fragment) OS=Homo sapiens GN=METTL8 PE=4 SV=2;>sp|Q9H825-2|METL8_HUMAN Isoform 2 of Methyltransferase-like protein 8 OS=Homo sapiens GN=METTL8;>sp|Q9H825|METL8_HUMAN Methyltransferase-like protein 8 OS=Homo	4	4	4	1	19.4	0			347510000			209040000			0			0			261350000			0			266690000			0			87156000			0			0			499400000
Q71SY5;Q71SY5-3;E7ERA9;Q71SY5-5;Q71SY5-2;E7EP16;B5ME50;Q71SY5-4;E7EMY0;B9TX31;B9TX30;B9TX33	4;4;4;4;4;4;4;4;4;3;3;1	4;4;4;4;4;4;4;4;4;3;3;1	3;3;3;3;3;3;3;3;3;2;2;1	Mediator of RNA polymerase II transcription subunit 25	MED25	>sp|Q71SY5|MED25_HUMAN Mediator of RNA polymerase II transcription subunit 25 OS=Homo sapiens GN=MED25 PE=1 SV=2;>sp|Q71SY5-3|MED25_HUMAN Isoform 3 of Mediator of RNA polymerase II transcription subunit 25 OS=Homo sapiens GN=MED25;>tr|E7ERA9|E7ERA9_HUMAN M	12	4	4	3	6.3	0			30111000			0			37035000			0			47540000			44586000			36759000			0			0			51012000			54525000			53200000
P09086;P09086-4;H0YNW1;P09086-3;P09086-2;H0YLL6;E9PNC9;P09086-5;B5ME60;H0YKT2;H0YNL2;H0YMY4;E9PR37;E9PK32;H0YLD5	9;9;9;9;9;9;9;9;9;9;6;1;1;1;1	5;5;5;5;5;5;5;5;5;5;2;1;1;1;1	5;5;5;5;5;5;5;5;5;5;2;1;1;1;1	POU domain, class 2, transcription factor 2	POU2F2	>sp|P09086|PO2F2_HUMAN POU domain, class 2, transcription factor 2 OS=Homo sapiens GN=POU2F2 PE=1 SV=3;>sp|P09086-4|PO2F2_HUMAN Isoform 4 of POU domain, class 2, transcription factor 2 OS=Homo sapiens GN=POU2F2;>tr|H0YNW1|H0YNW1_HUMAN POU class 2 homeobox	15	9	5	5	30.1	0			685660000			203240000			0			1522900000			183700000			727110000			0			0			0			211300000			0			0
Q53EL6;B5ME91;Q5VZS7	22;22;9	22;22;9	22;22;9	Programmed cell death protein 4	PDCD4	>sp|Q53EL6|PDCD4_HUMAN Programmed cell death protein 4 OS=Homo sapiens GN=PDCD4 PE=1 SV=2;>tr|B5ME91|B5ME91_HUMAN Programmed cell death 4 (neoplastic transformation inhibitor) OS=Homo sapiens GN=PDCD4 PE=4 SV=2	3	22	22	22	56.7	12155000000			15220000000			6938200000			11772000000			5906100000			6494400000			5117300000			5316300000			14308000000			8919500000			2156100000			16985000000			6745100000
Q9P0V9;B7Z371;Q9P0V9-3;E7EW69;E7EX04;Q9P0V9-2;B5ME97;B7Z277;E9PBL4;F5GYV2;F5H1F2	4;4;4;4;4;4;4;3;2;1;1	3;3;3;3;3;3;3;2;1;1;1	3;3;3;3;3;3;3;2;1;1;1	Septin-10	2015-09-10	>sp|Q9P0V9|SEP10_HUMAN Septin-10 OS=Homo sapiens GN=SEPT10 PE=1 SV=2;>tr|B7Z371|B7Z371_HUMAN Septin 10 OS=Homo sapiens GN=SEPT10 PE=2 SV=1;>sp|Q9P0V9-3|SEP10_HUMAN Isoform 3 of Septin-10 OS=Homo sapiens GN=SEPT10;>tr|E7EW69|E7EW69_HUMAN Septin 10 OS=Homo s	11	4	3	3	10.4	211510000			0			487880000			0			0			0			245700000			0			0			0			0			0			0
Q8WXE1;Q8WXE1-2;B5MEB7;Q8WXE1-3;F8WE08;C9IZM8	4;4;4;4;2;2	4;4;4;4;2;2	4;4;4;4;2;2	ATR-interacting protein	ATRIP	>sp|Q8WXE1|ATRIP_HUMAN ATR-interacting protein OS=Homo sapiens GN=ATRIP PE=1 SV=1;>sp|Q8WXE1-2|ATRIP_HUMAN Isoform 2 of ATR-interacting protein OS=Homo sapiens GN=ATRIP;>tr|B5MEB7|B5MEB7_HUMAN ATR-interacting protein OS=Homo sapiens GN=ATRIP PE=4 SV=2;>sp|	6	4	4	4	5.8	6603600000			7778200000			6379500000			9094100000			6619200000			0			8591500000			6958600000			11415000000			7068900000			6776300000			11131000000			7086300000
Q9H2H9;F8VX04;B5MEC5;F8VX12	6;6;6;1	6;6;6;1	6;6;6;1	Sodium-coupled neutral amino acid transporter 1	SLC38A1	>sp|Q9H2H9|S38A1_HUMAN Sodium-coupled neutral amino acid transporter 1 OS=Homo sapiens GN=SLC38A1 PE=1 SV=1;>tr|F8VX04|F8VX04_HUMAN Solute carrier family 38, member 1 OS=Homo sapiens GN=SLC38A1 PE=4 SV=1;>tr|B5MEC5|B5MEC5_HUMAN Uncharacterized protein OS=H	4	6	6	6	10.7	281200000			250620000			342440000			127480000			274730000			236300000			190450000			580060000			221540000			605710000			328100000			217410000			232300000
Q96AC1;B5TJY2;H0YJ34;Q96AC1-2;G3V5R2;H0YJB6;G3V281;Q9BQL6;G3V3J0;Q9BQL6-4;Q9BQL6-2;F8W9F0;Q5JWV4;G3V1L6	13;13;12;11;3;3;3;2;2;2;2;2;1;1	13;13;12;11;3;3;3;2;2;2;2;2;1;1	13;13;12;11;3;3;3;2;2;2;2;2;1;1	Fermitin family homolog 2	FERMT2	>sp|Q96AC1|FERM2_HUMAN Fermitin family homolog 2 OS=Homo sapiens GN=FERMT2 PE=1 SV=1;>tr|B5TJY2|B5TJY2_HUMAN Fermitin family member 2 OS=Homo sapiens GN=FERMT2 PE=2 SV=1;>tr|H0YJ34|H0YJ34_HUMAN Fermitin family member 2 (Fragment) OS=Homo sapiens GN=FERMT2	14	13	13	13	24.6	1421300000			0			495870000			537320000			3824100000			690490000			807350000			1002100000			0			159670000			805320000			627890000			583810000
P16070;B6EAT9;P16070-12;P16070-14;P16070-13;P16070-11;P16070-10;P16070-16;P16070-8;P16070-17;P16070-6;P16070-4;P16070-3;P16070-7;E7EPC6;P16070-5;H0Y2P0;H0YD13;H0YDW7;H0YCV9;P16070-15;H0Y5E4;P16070-9;H0YDX6;E9PKC6;H0YE40;H0YD17;Q86UZ1;O95370;H0YD90;H0YEV3;H0YEU1;H0YF08	11;11;11;11;11;11;11;11;11;11;11;11;11;11;11;11;10;9;7;7;7;7;7;5;4;4;4;3;3;2;2;2;1	11;11;11;11;11;11;11;11;11;11;11;11;11;11;11;11;10;9;7;7;7;7;7;5;4;4;4;3;3;2;2;2;1	11;11;11;11;11;11;11;11;11;11;11;11;11;11;11;11;10;9;7;7;7;7;7;5;4;4;4;3;3;2;2;2;1	CD44 antigen	CD44	>sp|P16070|CD44_HUMAN CD44 antigen OS=Homo sapiens GN=CD44 PE=1 SV=3;>tr|B6EAT9|B6EAT9_HUMAN CD44 OS=Homo sapiens GN=CD44 PE=2 SV=1;>sp|P16070-12|CD44_HUMAN Isoform 12 of CD44 antigen OS=Homo sapiens GN=CD44;>sp|P16070-14|CD44_HUMAN Isoform 14 of CD44 anti	33	11	11	11	16.6	11397000000			30452000000			24284000000			12038000000			53011000000			60903000000			18513000000			19998000000			18545000000			5938100000			11762000000			2813400000			29175000000
Q6ZMS4-2;Q6ZMS4;B6EU87;Q9HBT8	4;4;4;2	2;2;2;1	1;1;1;0	Putative zinc finger protein 852;Zinc finger protein 286A	ZNF852;ZNF286A	>sp|Q6ZMS4-2|ZN852_HUMAN Isoform 2 of Putative zinc finger protein 852 OS=Homo sapiens GN=ZNF852;>sp|Q6ZMS4|ZN852_HUMAN Putative zinc finger protein 852 OS=Homo sapiens GN=ZNF852 PE=5 SV=3;>tr|B6EU87|B6EU87_HUMAN Zinc finger protein 852 OS=Homo sapiens GN=	4	4	2	1	13.8	21897000			0			137120000			0			68078000			0			88913000			0			0			0			61729000			52130000			0
Q14500;B7U540	1;1	1;1	1;1	ATP-sensitive inward rectifier potassium channel 12;Inward rectifier potassium channel 18	KCNJ12;KCNJ18	>sp|Q14500|IRK12_HUMAN ATP-sensitive inward rectifier potassium channel 12 OS=Homo sapiens GN=KCNJ12 PE=1 SV=2;>sp|B7U540|IRK18_HUMAN Inward rectifier potassium channel 18 OS=Homo sapiens GN=KCNJ18 PE=1 SV=2	2	1	1	1	3	0			0			0			0			0			0			0			0			0			0			0			0			0
C9J695;Q6ICL3-3;Q6ICL3;C9JC99;B7WNV6;C9JDT9;B7Z730;Q6ICL3-2;C9JKN2;B7Z6W2;F8WDT9;A8MWT1	4;4;4;4;4;3;3;2;1;1;1;1	4;4;4;4;4;3;3;2;1;1;1;1	4;4;4;4;4;3;3;2;1;1;1;1	Transport and Golgi organization protein 2 homolog	TANGO2	>tr|C9J695|C9J695_HUMAN Chromosome 22 open reading frame 25 (Fragment) OS=Homo sapiens GN=C22orf25 PE=4 SV=1;>sp|Q6ICL3-3|CV025_HUMAN Isoform 3 of Uncharacterized protein C22orf25 OS=Homo sapiens GN=C22orf25;>sp|Q6ICL3|CV025_HUMAN Uncharacterized protein C	12	4	4	4	21.2	251880000			501530000			232840000			314990000			294270000			0			0			108590000			0			212870000			0			330560000			126280000
Q9HCG8;B7WP27;B7WP74	22;22;18	22;22;18	22;22;18	Pre-mRNA-splicing factor CWC22 homolog	CWC22	>sp|Q9HCG8|CWC22_HUMAN Pre-mRNA-splicing factor CWC22 homolog OS=Homo sapiens GN=CWC22 PE=1 SV=3;>tr|B7WP27|B7WP27_HUMAN CWC22 spliceosome-associated protein homolog (S. cerevisiae) OS=Homo sapiens GN=CWC22 PE=4 SV=1;>tr|B7WP74|B7WP74_HUMAN CWC22 spliceoso	3	22	22	22	21.7	213450000			701140000			765240000			680490000			1419300000			912320000			1034100000			925810000			364650000			172810000			949000000			591690000			1025400000
Q6UX71;B7WP84;Q6UX71-2;F5H554	4;4;4;4	4;4;4;4	4;4;4;4	Plexin domain-containing protein 2	PLXDC2	>sp|Q6UX71|PXDC2_HUMAN Plexin domain-containing protein 2 OS=Homo sapiens GN=PLXDC2 PE=1 SV=1;>tr|B7WP84|B7WP84_HUMAN Plexin domain-containing 2 OS=Homo sapiens GN=PLXDC2 PE=4 SV=1;>sp|Q6UX71-2|PXDC2_HUMAN Isoform 2 of Plexin domain-containing protein 2 OS	4	4	4	4	9.1	0			0			0			0			0			0			0			0			0			0			120480000			0			0
Q32P44;B7WPE2;G3V195	19;19;15	19;19;15	5;5;5	Echinoderm microtubule-associated protein-like 3	EML3	>sp|Q32P44|EMAL3_HUMAN Echinoderm microtubule-associated protein-like 3 OS=Homo sapiens GN=EML3 PE=1 SV=1;>tr|B7WPE2|B7WPE2_HUMAN Echinoderm microtubule associated protein like 3 OS=Homo sapiens GN=EML3 PE=4 SV=1;>tr|G3V195|G3V195_HUMAN Echinoderm microtub	3	19	19	5	28.1	1450100000			950440000			648620000			1045100000			616570000			480140000			400590000			783310000			625510000			544120000			834170000			697270000			796470000
O43561;O43561-2;B7WPI0;G5E9K3;C7C5T7	2;2;2;1;1	2;2;2;1;1	2;2;2;1;1	Linker for activation of T-cells family member 1	LAT	>sp|O43561|LAT_HUMAN Linker for activation of T-cells family member 1 OS=Homo sapiens GN=LAT PE=1 SV=1;>sp|O43561-2|LAT_HUMAN Isoform Short of Linker for activation of T-cells family member 1 OS=Homo sapiens GN=LAT;>tr|B7WPI0|B7WPI0_HUMAN Linker for activa	5	2	2	2	9.9	0			0			0			108590000			0			0			0			0			0			0			0			0			0
P78310;P78310-2;B7WPI3;D3YHP0;P78310-5;P78310-4	5;5;5;4;3;1	5;5;5;4;3;1	5;5;5;4;3;1	Coxsackievirus and adenovirus receptor	CXADR	>sp|P78310|CXAR_HUMAN Coxsackievirus and adenovirus receptor OS=Homo sapiens GN=CXADR PE=1 SV=1;>sp|P78310-2|CXAR_HUMAN Isoform 2 of Coxsackievirus and adenovirus receptor OS=Homo sapiens GN=CXADR;>tr|B7WPI3|B7WPI3_HUMAN Coxsackie virus and adenovirus rece	6	5	5	5	18.6	732790000			0			0			0			0			0			0			0			0			0			1342200000			0			0
Q8WTX7;B7WPJ3	1;1	1;1	1;1	GATS-like protein 3	GATSL3	>sp|Q8WTX7|GATL3_HUMAN GATS-like protein 3 OS=Homo sapiens GN=GATSL3 PE=2 SV=1;>tr|B7WPJ3|B7WPJ3_HUMAN GATS protein-like 3 OS=Homo sapiens GN=GATSL3 PE=4 SV=1	2	1	1	1	4.9	0			0			0			0			0			0			0			0			0			0			0			0			0
Q9NVN3-1;Q9NVN3;Q9NVN3-3;B7WPL0;Q9NVN3-4;F8VY51;H0YHS3	5;5;5;5;3;2;1	4;4;4;4;2;2;1	4;4;4;4;2;2;1	Synembryn-B	RIC8B	>sp|Q9NVN3-1|RIC8B_HUMAN Isoform 1 of Synembryn-B OS=Homo sapiens GN=RIC8B;>sp|Q9NVN3|RIC8B_HUMAN Synembryn-B OS=Homo sapiens GN=RIC8B PE=1 SV=2;>sp|Q9NVN3-3|RIC8B_HUMAN Isoform 3 of Synembryn-B OS=Homo sapiens GN=RIC8B;>tr|B7WPL0|B7WPL0_HUMAN Resistance t	7	5	4	4	10.8	0			107660000			69068000			0			0			128090000			102290000			135700000			152210000			0			204760000			77694000			0
O75386;B7Z1E7;F8WBZ9;H0YFU8;H0YG12;F5H7B9	2;2;2;1;1;1	2;2;2;1;1;1	2;2;2;1;1;1	Tubby-related protein 3	TULP3	>sp|O75386|TULP3_HUMAN Tubby-related protein 3 OS=Homo sapiens GN=TULP3 PE=1 SV=2;>tr|B7Z1E7|B7Z1E7_HUMAN Uncharacterized protein OS=Homo sapiens GN=TULP3 PE=2 SV=1;>tr|F8WBZ9|F8WBZ9_HUMAN Tubby-like protein 3 OS=Homo sapiens GN=TULP3 PE=4 SV=1;>tr|H0YFU8|	6	2	2	2	7	0			0			0			0			0			0			0			0			0			0			0			0			0
P38606;B7Z1R5;B7Z2V6;C9JVW8;C9JA17	32;32;19;8;7	32;32;19;8;7	32;32;19;8;7	V-type proton ATPase catalytic subunit A	ATP6V1A	>sp|P38606|VATA_HUMAN V-type proton ATPase catalytic subunit A OS=Homo sapiens GN=ATP6V1A PE=1 SV=2;>tr|B7Z1R5|B7Z1R5_HUMAN ATPase, H+ transporting, lysosomal 70kDa, V1 subunit A OS=Homo sapiens GN=ATP6V1A PE=2 SV=1;>tr|B7Z2V6|B7Z2V6_HUMAN ATPase, H+ trans	5	32	32	32	56.6	44063000000			63603000000			33124000000			29363000000			27871000000			38847000000			24459000000			24961000000			30439000000			30224000000			35218000000			19667000000			38164000000
P52757;B7Z1W9;B7Z1V0;F5H003;B3VCG1;E9PGE0;B3VCF3;B3VCF1;B3VCF7;F5GWP4	7;7;7;7;6;6;5;5;4;1	7;7;7;7;6;6;5;5;4;1	7;7;7;7;6;6;5;5;4;1	Beta-chimaerin	CHN2	>sp|P52757|CHIO_HUMAN Beta-chimaerin OS=Homo sapiens GN=CHN2 PE=1 SV=2;>tr|B7Z1W9|B7Z1W9_HUMAN Chimerin (chimaerin) 2 OS=Homo sapiens GN=CHN2 PE=2 SV=1;>tr|B7Z1V0|B7Z1V0_HUMAN Chimerin (chimaerin) 2 OS=Homo sapiens GN=CHN2 PE=2 SV=1;>tr|F5H003|F5H003_HUMAN	10	7	7	7	22.9	857040000			1435700000			403160000			453550000			355460000			0			575100000			0			0			0			0			0			0
P51957;E7EX48;B7Z200;H0YIS0;H0YHC2;P51957-2	2;2;2;1;1;1	2;2;2;1;1;1	2;2;2;1;1;1	Serine/threonine-protein kinase Nek4	NEK4	>sp|P51957|NEK4_HUMAN Serine/threonine-protein kinase Nek4 OS=Homo sapiens GN=NEK4 PE=1 SV=2;>tr|E7EX48|E7EX48_HUMAN NIMA (never in mitosis gene a)-related kinase 4 (Fragment) OS=Homo sapiens GN=NEK4 PE=4 SV=1;>tr|B7Z200|B7Z200_HUMAN Uncharacterized protei	6	2	2	2	2.9	124420000			109530000			64853000			143660000			132890000			0			266400000			155270000			189150000			513010000			148610000			0			72664000
P49802;P49758;Q5T3H5;P49758-12;F6QWE8;B7Z223;P49802-4;P49758-6;P49758-11;H0Y7B3;P49758-7;P49758-10;B7Z257;P49758-9;Q7Z4K6;P49758-5;P49758-8;P49802-2;Q7Z4K3;Q7Z4K4;P49802-3;Q7Z4K5;P49758-2;P49802-5;P49758-3;B7Z7N5	2;2;2;2;2;2;2;2;2;2;2;2;2;2;2;2;2;2;2;2;2;2;2;2;2;2	2;2;2;2;2;2;2;2;2;2;2;2;2;2;2;2;2;2;2;2;2;2;2;2;2;2	2;2;2;2;2;2;2;2;2;2;2;2;2;2;2;2;2;2;2;2;2;2;2;2;2;2	Regulator of G-protein signaling 7;Regulator of G-protein signaling 6	RGS7;RGS6	>sp|P49802|RGS7_HUMAN Regulator of G-protein signaling 7 OS=Homo sapiens GN=RGS7 PE=1 SV=3;>sp|P49758|RGS6_HUMAN Regulator of G-protein signaling 6 OS=Homo sapiens GN=RGS6 PE=1 SV=5;>tr|Q5T3H5|Q5T3H5_HUMAN Regulator of G-protein signaling 7 (Fragment) OS=H	26	2	2	2	4.8	53213000			253750000			0			172200000			0			0			0			0			0			0			0			86536000			0
P27338;B7Z242;B7Z5H3	9;9;7	9;9;7	8;8;6	Amine oxidase [flavin-containing] B	MAOB	>sp|P27338|AOFB_HUMAN Amine oxidase [flavin-containing] B OS=Homo sapiens GN=MAOB PE=1 SV=3;>tr|B7Z242|B7Z242_HUMAN Uncharacterized protein OS=Homo sapiens GN=MAOB PE=2 SV=1;>tr|B7Z5H3|B7Z5H3_HUMAN Uncharacterized protein OS=Homo sapiens GN=MAOB PE=2 SV=1	3	9	9	8	18.5	745600000			1756300000			0			0			0			0			0			3476100000			153610000			0			951310000			386910000			1303000000
Q8WZA2;Q8WZA2-2;B7Z278;B7Z3T6;B7Z283;Q8WZA2-3;E7EVE5;B7Z805;E9PB94	2;2;2;2;2;2;2;1;1	2;2;2;2;2;2;2;1;1	2;2;2;2;2;2;2;1;1	Rap guanine nucleotide exchange factor 4	RAPGEF4	>sp|Q8WZA2|RPGF4_HUMAN Rap guanine nucleotide exchange factor 4 OS=Homo sapiens GN=RAPGEF4 PE=1 SV=1;>sp|Q8WZA2-2|RPGF4_HUMAN Isoform 2 of Rap guanine nucleotide exchange factor 4 OS=Homo sapiens GN=RAPGEF4;>tr|B7Z278|B7Z278_HUMAN Rap guanine nucleotide ex	9	2	2	2	2.4	0			0			0			0			0			0			0			50894000			0			0			0			0			0
Q9NP50;B7Z287;Q9NP50-2;F5H6U2;F5GZ82	2;2;1;1;1	2;2;1;1;1	2;2;1;1;1	Protein FAM60A	FAM60A	>sp|Q9NP50|FA60A_HUMAN Protein FAM60A OS=Homo sapiens GN=FAM60A PE=1 SV=1;>tr|B7Z287|B7Z287_HUMAN Uncharacterized protein OS=Homo sapiens GN=FAM60A PE=2 SV=1;>sp|Q9NP50-2|FA60A_HUMAN Isoform 2 of Protein FAM60A OS=Homo sapiens GN=FAM60A;>tr|F5H6U2|F5H6U2_H	5	2	2	2	15.4	0			0			0			0			0			0			0			45310000			0			0			0			0			0
P18433;P18433-2;P18433-4;P18433-3;B7Z2A4;F5H7G8;Q5JWG0	14;14;14;14;14;6;3	14;14;14;14;14;6;3	13;13;13;13;13;6;3	Receptor-type tyrosine-protein phosphatase alpha	PTPRA	>sp|P18433|PTPRA_HUMAN Receptor-type tyrosine-protein phosphatase alpha OS=Homo sapiens GN=PTPRA PE=1 SV=2;>sp|P18433-2|PTPRA_HUMAN Isoform 2 of Receptor-type tyrosine-protein phosphatase alpha OS=Homo sapiens GN=PTPRA;>sp|P18433-4|PTPRA_HUMAN Isoform 4 of	7	14	14	13	21.4	583810000			207430000			215250000			234020000			420370000			131330000			143950000			218570000			213420000			231170000			93854000			191540000			396010000
P25054;B7Z2B6;E9PFT7;P25054-2;E7EMH9	2;2;2;2;1	2;2;2;2;1	2;2;2;2;1	Adenomatous polyposis coli protein	APC	>sp|P25054|APC_HUMAN Adenomatous polyposis coli protein OS=Homo sapiens GN=APC PE=1 SV=2;>tr|B7Z2B6|B7Z2B6_HUMAN Adenomatous polyposis coli (Fragment) OS=Homo sapiens GN=APC PE=2 SV=1;>tr|E9PFT7|E9PFT7_HUMAN Adenomatous polyposis coli (Fragment) OS=Homo sa	5	2	2	2	0.7	0			0			0			0			0			0			23649000			0			0			0			90859000			44164000			0
Q8NHQ1;B7Z2D2;Q8NHQ1-2;Q8NHQ1-5;Q8NHQ1-4;C9J710;C9J966	2;2;2;2;2;1;1	2;2;2;2;2;1;1	2;2;2;2;2;1;1	Centrosomal protein of 70 kDa	CEP70	>sp|Q8NHQ1|CEP70_HUMAN Centrosomal protein of 70 kDa OS=Homo sapiens GN=CEP70 PE=1 SV=2;>tr|B7Z2D2|B7Z2D2_HUMAN Uncharacterized protein OS=Homo sapiens GN=CEP70 PE=2 SV=1;>sp|Q8NHQ1-2|CEP70_HUMAN Isoform 2 of Centrosomal protein of 70 kDa OS=Homo sapiens G	7	2	2	2	3.2	75599000			0			0			0			0			0			0			0			0			0			0			0			0
Q6ZVM7;B7Z2L7;Q6ZVM7-2;Q6ZVM7-3;Q6ZVM7-4;F5H3S6;B7Z2U2;F5GXH5	7;7;6;5;4;4;4;2	7;7;6;5;4;4;4;2	7;7;6;5;4;4;4;2	TOM1-like protein 2	TOM1L2	>sp|Q6ZVM7|TM1L2_HUMAN TOM1-like protein 2 OS=Homo sapiens GN=TOM1L2 PE=1 SV=1;>tr|B7Z2L7|B7Z2L7_HUMAN Target of myb1-like 2 (chicken) OS=Homo sapiens GN=TOM1L2 PE=2 SV=1;>sp|Q6ZVM7-2|TM1L2_HUMAN Isoform 2 of TOM1-like protein 2 OS=Homo sapiens GN=TOM1L2;>	8	7	7	7	18.3	0			201170000			137480000			122380000			0			179970000			0			266990000			161970000			122920000			219890000			0			282550000
Q16881;Q16881-3;B7Z2S5;Q16881-4;B2R5P6;Q16881-5;E2QRB9;Q16881-2;E7ESI6;E9PIR7;E9PKD3;E9PIZ5;E9PLT3;E9PKI4;E9PRI8;E9PQI3	24;24;24;24;23;23;23;23;23;22;11;4;3;3;2;2	24;24;24;24;23;23;23;23;23;22;11;4;3;3;2;2	1;1;1;1;0;0;0;0;1;0;0;0;0;0;0;0	Thioredoxin reductase 1, cytoplasmic	TXNRD1	>sp|Q16881|TRXR1_HUMAN Thioredoxin reductase 1, cytoplasmic OS=Homo sapiens GN=TXNRD1 PE=1 SV=3;>sp|Q16881-3|TRXR1_HUMAN Isoform 3 of Thioredoxin reductase 1, cytoplasmic OS=Homo sapiens GN=TXNRD1;>tr|B7Z2S5|B7Z2S5_HUMAN Thioredoxin reductase 1 OS=Homo sap	16	24	24	1	47	5713900000			8186800000			7149600000			8508000000			6200300000			7061800000			8567800000			9061700000			5437000000			5653900000			10745000000			7278800000			5624300000
P13637;F5H6J6;B7Z2T0;E9PC51;B7Z1Q9;E9PC07;F5H0J0;C9JBU2	37;37;37;37;35;35;26;4	19;19;19;19;18;17;11;4	16;16;16;16;16;14;9;3	Sodium/potassium-transporting ATPase subunit alpha-3	ATP1A3	>sp|P13637|AT1A3_HUMAN Sodium/potassium-transporting ATPase subunit alpha-3 OS=Homo sapiens GN=ATP1A3 PE=1 SV=3;>tr|F5H6J6|F5H6J6_HUMAN ATPase, Na+/K+-transporting, alpha 3 polypeptide OS=Homo sapiens GN=ATP1A3 PE=3 SV=1;>tr|B7Z2T0|B7Z2T0_HUMAN ATPase, Na+	8	37	19	16	42.2	293430000			13507000000			480500000			323070000			136000000			0			0			291370000			90782000			0			0			3132900000			392610000
O00213;F5H0V5;F5H1C5;B7Z2Y0;F5GZB6;O00213-2;E9PNW7;F5GZI6;F5GWZ6	3;3;3;3;3;3;2;2;2	3;3;3;3;3;3;2;2;2	3;3;3;3;3;3;2;2;2	Amyloid beta A4 precursor protein-binding family B member 1	APBB1	>sp|O00213|APBB1_HUMAN Amyloid beta A4 precursor protein-binding family B member 1 OS=Homo sapiens GN=APBB1 PE=1 SV=2;>tr|F5H0V5|F5H0V5_HUMAN Amyloid beta (A4) precursor protein-binding, family B, member 1 (Fe65) OS=Homo sapiens GN=APBB1 PE=4 SV=1;>tr|F5H1	9	3	3	3	8	0			0			0			0			0			0			0			0			0			0			0			0			0
Q8NCE0;C9J7Z4;G5E9Q3;B7Z355;Q8NCE0-3;Q8NCE0-2;C9IZI7	7;7;7;7;7;7;6	7;7;7;7;7;7;6	7;7;7;7;7;7;6	tRNA-splicing endonuclease subunit Sen2	TSEN2	>sp|Q8NCE0|SEN2_HUMAN tRNA-splicing endonuclease subunit Sen2 OS=Homo sapiens GN=TSEN2 PE=1 SV=2;>tr|C9J7Z4|C9J7Z4_HUMAN tRNA-splicing endonuclease 2 homolog (S. cerevisiae) (Fragment) OS=Homo sapiens GN=TSEN2 PE=4 SV=1;>tr|G5E9Q3|G5E9Q3_HUMAN Uncharacteri	7	7	7	7	22.2	0			0			0			0			0			0			0			152140000			0			0			0			0			154770000
Q93050;Q93050-1;F5H569;B7Z3B7;B7Z641;F5H1T6;F5H847;F5GX48	15;15;15;15;13;6;1;1	14;14;14;14;12;5;0;0	13;13;13;13;11;4;0;0	V-type proton ATPase 116 kDa subunit a isoform 1	ATP6V0A1	>sp|Q93050|VPP1_HUMAN V-type proton ATPase 116 kDa subunit a isoform 1 OS=Homo sapiens GN=ATP6V0A1 PE=1 SV=3;>sp|Q93050-1|VPP1_HUMAN Isoform 2 of V-type proton ATPase 116 kDa subunit a isoform 1 OS=Homo sapiens GN=ATP6V0A1;>tr|F5H569|F5H569_HUMAN ATPase, H	8	15	14	13	21.4	3624100000			7548400000			1397700000			1827600000			2155500000			1909700000			1190000000			2400500000			1181300000			3067000000			2222500000			1993100000			2204600000
P98153;B7Z3C4;F5H4K6;B7Z935	1;1;1;1	1;1;1;1	1;1;1;1	Integral membrane protein DGCR2/IDD	DGCR2	>sp|P98153|IDD_HUMAN Integral membrane protein DGCR2/IDD OS=Homo sapiens GN=DGCR2 PE=1 SV=1;>tr|B7Z3C4|B7Z3C4_HUMAN DiGeorge syndrome critical region gene 2, isoform CRA_c OS=Homo sapiens GN=DGCR2 PE=2 SV=1;>tr|F5H4K6|F5H4K6_HUMAN DiGeorge syndrome critica	4	1	1	1	2.7	0			0			0			0			0			0			0			0			0			0			0			0			0
Q9UPV9;Q9UPV9-2;E9PDS2;B7Z3G5;C9JC32	8;8;8;8;8	8;8;8;8;8	8;8;8;8;8	Trafficking kinesin-binding protein 1	TRAK1	>sp|Q9UPV9|TRAK1_HUMAN Trafficking kinesin-binding protein 1 OS=Homo sapiens GN=TRAK1 PE=1 SV=1;>sp|Q9UPV9-2|TRAK1_HUMAN Isoform 2 of Trafficking kinesin-binding protein 1 OS=Homo sapiens GN=TRAK1;>tr|E9PDS2|E9PDS2_HUMAN Trafficking protein, kinesin-bindin	5	8	8	8	11.9	0			0			0			0			0			0			0			0			170240000			360440000			0			0			0
B7Z3K1;D3DVS1	1;1	1;1	1;1		TMEM128	>tr|B7Z3K1|B7Z3K1_HUMAN Uncharacterized protein OS=Homo sapiens GN=TMEM128 PE=2 SV=1;>tr|D3DVS1|D3DVS1_HUMAN Transmembrane protein 128 OS=Homo sapiens GN=TMEM128 PE=4 SV=1	2	1	1	1	9.8	0			0			376530000			306760000			315030000			0			0			0			395830000			631090000			0			570500000			0
Q9Y2Z9;B7Z3K8;G3V564;Q86U30;G3XA86;B7Z3V2;B7Z357	10;10;7;7;7;3;3	10;10;7;7;7;3;3	4;4;4;4;4;0;0	Ubiquinone biosynthesis monooxygenase COQ6	COQ6	>sp|Q9Y2Z9|COQ6_HUMAN Ubiquinone biosynthesis monooxygenase COQ6 OS=Homo sapiens GN=COQ6 PE=1 SV=2;>tr|B7Z3K8|B7Z3K8_HUMAN Uncharacterized protein OS=Homo sapiens GN=COQ6 PE=2 SV=1;>tr|G3V564|G3V564_HUMAN Coenzyme Q6 homolog, monooxygenase (S. cerevisiae)	7	10	10	4	25	206240000			402900000			275530000			371320000			213790000			493290000			432350000			144970000			511760000			0			236190000			623900000			326380000
B7Z3M9	7	2	2		AP1S2	>tr|B7Z3M9|B7Z3M9_HUMAN Uncharacterized protein OS=Homo sapiens GN=AP1S2 PE=2 SV=1	1	7	2	2	35.4	0			0			0			0			0			0			0			0			0			0			0			0			0
Q969N2;Q969N2-4;B7Z3N1;Q969N2-2;B7Z1N3;F5GWY0;G8JLF5;Q969N2-3	5;5;5;4;3;3;3;2	5;5;5;4;3;3;3;2	5;5;5;4;3;3;3;2	GPI transamidase component PIG-T	PIGT	>sp|Q969N2|PIGT_HUMAN GPI transamidase component PIG-T OS=Homo sapiens GN=PIGT PE=1 SV=1;>sp|Q969N2-4|PIGT_HUMAN Isoform 4 of GPI transamidase component PIG-T OS=Homo sapiens GN=PIGT;>tr|B7Z3N1|B7Z3N1_HUMAN Phosphatidylinositol glycan anchor biosynthesis,	8	5	5	5	11.8	306820000			180690000			219350000			174470000			0			106830000			195110000			144510000			305780000			221220000			85968000			82404000			282260000
Q96T17;B7Z895;Q96T17-2;F5GYC2;C9JYW0;B7Z3S7	2;2;2;2;2;2	2;2;2;2;2;2	2;2;2;2;2;2	MAP7 domain-containing protein 2	MAP7D2	>sp|Q96T17|MA7D2_HUMAN MAP7 domain-containing protein 2 OS=Homo sapiens GN=MAP7D2 PE=1 SV=2;>tr|B7Z895|B7Z895_HUMAN Uncharacterized protein OS=Homo sapiens GN=MAP7D2 PE=2 SV=1;>sp|Q96T17-2|MA7D2_HUMAN Isoform 2 of MAP7 domain-containing protein 2 OS=Homo s	6	2	2	2	3.1	0			0			10109000			0			0			0			0			12232000			0			0			0			0			0
Q9BPW9;B7Z416;Q9BPW9-2;Q9BPW9-3;C9J430	5;5;3;3;1	5;5;3;3;1	5;5;3;3;1	Dehydrogenase/reductase SDR family member 9	DHRS9	>sp|Q9BPW9|DHRS9_HUMAN Dehydrogenase/reductase SDR family member 9 OS=Homo sapiens GN=DHRS9 PE=1 SV=1;>tr|B7Z416|B7Z416_HUMAN Dehydrogenase/reductase (SDR family) member 9 OS=Homo sapiens GN=DHRS9 PE=2 SV=1;>sp|Q9BPW9-2|DHRS9_HUMAN Isoform 2 of Dehydrogena	5	5	5	5	18.2	0			0			0			0			1799400000			0			0			0			0			0			0			0			0
B7Z419	8	1	1		PMM2	>tr|B7Z419|B7Z419_HUMAN Uncharacterized protein OS=Homo sapiens GN=PMM2 PE=2 SV=1	1	8	1	1	45.5	0			0			0			0			0			0			0			0			0			0			0			0			0
Q02153;B7Z685;Q02153-2;D6RC99;B7Z426;E9PCN2	5;5;5;5;5;5	5;5;5;5;5;5	5;5;5;5;5;5	Guanylate cyclase soluble subunit beta-1	GUCY1B3	>sp|Q02153|GCYB1_HUMAN Guanylate cyclase soluble subunit beta-1 OS=Homo sapiens GN=GUCY1B3 PE=1 SV=1;>tr|B7Z685|B7Z685_HUMAN Guanylate cyclase 1, soluble, beta 3 OS=Homo sapiens GN=GUCY1B3 PE=2 SV=1;>sp|Q02153-2|GCYB1_HUMAN Isoform HSGC-2 of Guanylate cycl	6	5	5	5	9.9	0			0			195210000			89164000			0			0			183420000			0			175640000			0			179930000			0			0
B7Z483;C9JF46	17;5	17;5	1;1	LIM and senescent cell antigen-like-containing domain protein 1	LIMS1	>tr|B7Z483|B7Z483_HUMAN LIM and senescent cell antigen-like domains 1 OS=Homo sapiens GN=LIMS1 PE=2 SV=1	2	17	17	1	60.5	2888500000			2507000000			2228200000			2568600000			3264800000			3900800000			1540600000			2828800000			1741200000			2194700000			4233500000			1512800000			1852800000
Q9UPI3;G3V5P5;B7Z485	1;1;1	1;1;1	1;1;1	Feline leukemia virus subgroup C receptor-related protein 2	FLVCR2	>sp|Q9UPI3|FLVC2_HUMAN Feline leukemia virus subgroup C receptor-related protein 2 OS=Homo sapiens GN=FLVCR2 PE=1 SV=1;>tr|G3V5P5|G3V5P5_HUMAN Uncharacterized protein OS=Homo sapiens PE=4 SV=1;>tr|B7Z485|B7Z485_HUMAN Uncharacterized protein OS=Homo sapiens	3	1	1	1	2.3	0			556530000			87433000			157300000			254370000			0			0			115360000			111560000			0			0			46017000			186600000
Q96M96;B7Z493;E9PJX4;F8VWL3;F8W1R0;G3XA97;Q96M96-2;E9PNX0;E9PQT1;Q96M96-3;H0YDQ0	21;21;21;21;18;11;7;5;4;3;1	20;20;20;20;17;10;6;5;4;3;1	20;20;20;20;17;10;6;5;4;3;1	FYVE, RhoGEF and PH domain-containing protein 4	FGD4	>sp|Q96M96|FGD4_HUMAN FYVE, RhoGEF and PH domain-containing protein 4 OS=Homo sapiens GN=FGD4 PE=1 SV=2;>tr|B7Z493|B7Z493_HUMAN FYVE, RhoGEF and PH domain containing 4 OS=Homo sapiens GN=FGD4 PE=2 SV=1;>tr|E9PJX4|E9PJX4_HUMAN FYVE, RhoGEF and PH domain-con	11	21	20	20	35.9	837830000			293310000			0			0			150850000			308360000			358170000			240520000			0			0			345140000			318980000			0
P34910;B7Z4A7	4;4	4;4	4;4	Protein EVI2B	EVI2B	>sp|P34910|EVI2B_HUMAN Protein EVI2B OS=Homo sapiens GN=EVI2B PE=1 SV=2;>tr|B7Z4A7|B7Z4A7_HUMAN Uncharacterized protein OS=Homo sapiens GN=EVI2B PE=2 SV=1	2	4	4	4	12.5	1932400000			3548300000			2722700000			5377800000			561190000			3216800000			1014600000			966730000			0			990070000			1991300000			1599100000			1895200000
P62899;C9JU56;B7Z4E3;Q6IRZ0;P62899-2;B7Z4C8;B8ZZK4	9;9;9;9;9;9;6	9;9;9;9;9;9;6	9;9;9;9;9;9;6	60S ribosomal protein L31	RPL31	>sp|P62899|RL31_HUMAN 60S ribosomal protein L31 OS=Homo sapiens GN=RPL31 PE=1 SV=1;>tr|C9JU56|C9JU56_HUMAN Ribosomal protein L31 (Fragment) OS=Homo sapiens GN=RPL31 PE=4 SV=1;>tr|B7Z4E3|B7Z4E3_HUMAN Uncharacterized protein OS=Homo sapiens GN=RPL31 PE=2 SV=	7	9	9	9	45.6	28055000000			29525000000			34518000000			25444000000			32540000000			32779000000			28398000000			31581000000			33865000000			35795000000			29323000000			30817000000			33389000000
Q9H813;B7Z4D6	4;4	4;4	4;4	Transmembrane protein 206	TMEM206	>sp|Q9H813|TM206_HUMAN Transmembrane protein 206 OS=Homo sapiens GN=TMEM206 PE=1 SV=1;>tr|B7Z4D6|B7Z4D6_HUMAN Uncharacterized protein OS=Homo sapiens GN=TMEM206 PE=2 SV=1	2	4	4	4	14.6	0			0			0			67293000			0			0			0			0			0			0			0			0			0
O00115;B7Z4K6	5;5	5;5	5;5	Deoxyribonuclease-2-alpha	DNASE2	>sp|O00115|DNS2A_HUMAN Deoxyribonuclease-2-alpha OS=Homo sapiens GN=DNASE2 PE=1 SV=2;>tr|B7Z4K6|B7Z4K6_HUMAN Uncharacterized protein OS=Homo sapiens GN=DNASE2 PE=2 SV=1	2	5	5	5	15	582990000			576080000			702920000			518950000			509870000			0			188480000			386900000			924530000			527450000			413750000			344170000			727820000
E7EPW5;Q9NRC1-5;G3XAH9;B7Z4U3;Q9NRC1-4;B7Z4L1;Q9NRC1-3;Q9NRC1-2;Q9NRC1;Q9NRC1-6;E7EPD9;E9PCV1;C9JU30;Q9NRC1-7;E7ENZ9	4;4;4;4;4;4;4;4;3;3;3;2;2;1;1	4;4;4;4;4;4;4;4;3;3;3;2;2;1;1	4;4;4;4;4;4;4;4;3;3;3;2;2;1;1	Suppressor of tumorigenicity 7 protein	ST7	>tr|E7EPW5|E7EPW5_HUMAN Suppression of tumorigenicity 7 OS=Homo sapiens GN=ST7 PE=4 SV=1;>sp|Q9NRC1-5|ST7_HUMAN Isoform 5 of Suppressor of tumorigenicity 7 protein OS=Homo sapiens GN=ST7;>tr|G3XAH9|G3XAH9_HUMAN Suppression of tumorigenicity 7, isoform CRA_	15	4	4	4	12.2	0			0			240710000			139050000			92262000			0			0			254020000			399190000			0			0			0			0
O75554;B7Z4M2	7;7	7;7	7;7	WW domain-binding protein 4	WBP4	>sp|O75554|WBP4_HUMAN WW domain-binding protein 4 OS=Homo sapiens GN=WBP4 PE=1 SV=1;>tr|B7Z4M2|B7Z4M2_HUMAN Uncharacterized protein OS=Homo sapiens GN=WBP4 PE=2 SV=1	2	7	7	7	26.6	0			330680000			996560000			0			281840000			251560000			372690000			0			0			0			215080000			0			0
Q93045;E5RGX5;B7Z4N6;G3V110	6;6;6;6	1;1;1;1	1;1;1;1	Stathmin-2;Stathmin	STMN2	>sp|Q93045|STMN2_HUMAN Stathmin-2 OS=Homo sapiens GN=STMN2 PE=1 SV=3;>tr|E5RGX5|E5RGX5_HUMAN Stathmin OS=Homo sapiens GN=STMN2 PE=3 SV=1;>tr|B7Z4N6|B7Z4N6_HUMAN Stathmin OS=Homo sapiens GN=STMN2 PE=2 SV=1;>tr|G3V110|G3V110_HUMAN Stathmin OS=Homo sapiens GN	4	6	1	1	16.2	581390000			526290000			304170000			1181600000			448760000			256080000			575620000			540890000			576620000			568530000			457430000			236760000			848030000
B7Z4Q3;B7Z500;Q9Y383-2;C9JWT3;B8ZZ12;REV__E5RJG4;REV__E5RH23;REV__E5RGU5;REV__E5RGP2;REV__E5RHF8;REV__E5RG21;REV__E5RJH1;REV__P07951-3;REV__Q6P2R3;REV__Q5TCU3;REV__P07951-2;REV__P07951;REV__CON__Q3SX28;REV__Q5TCU8;REV__Q5T6A0;REV__G5E992;REV__E5RIV2;REV__Q8IYX8;REV__G3V140;REV__E5RFY4	23;20;20;6;1;1;1;1;1;1;1;1;1;1;1;1;1;1;1;1;1;1;1;1;1	23;20;20;6;1;1;1;1;1;1;1;1;1;1;1;1;1;1;1;1;1;1;1;1;1	0;0;0;0;0;0;0;0;0;0;0;0;0;0;0;0;0;0;0;0;0;0;0;0;0	UPF0562 protein C7orf55;Putative RNA-binding protein Luc7-like 2	C7orf55;LUC7L2	>tr|B7Z4Q3|B7Z4Q3_HUMAN Uncharacterized protein OS=Homo sapiens GN=LUC7L2 PE=2 SV=1;>tr|B7Z500|B7Z500_HUMAN Uncharacterized protein OS=Homo sapiens GN=LUC7L2 PE=2 SV=1;>sp|Q9Y383-2|LC7L2_HUMAN Isoform 2 of Putative RNA-binding protein Luc7-like 2 OS=Homo s	25	23	23	0	43.7	16698000000			23506000000			24753000000			27042000000			29244000000			20087000000			22736000000			28098000000			23897000000			21036000000			25553000000			19879000000			22329000000
Q99538;Q86TV2;Q86TV3;B7Z4S8;F5H2T8;G3V2T4;G3V4E4;G3V5B2;G3V4P5;H0YJN9;G3V3Z4	4;4;4;4;3;2;2;1;1;1;1	4;4;4;4;3;2;2;1;1;1;1	4;4;4;4;3;2;2;1;1;1;1	Legumain	LGMN	>sp|Q99538|LGMN_HUMAN Legumain OS=Homo sapiens GN=LGMN PE=1 SV=1;>tr|Q86TV2|Q86TV2_HUMAN Full-length cDNA clone CS0DI002YH20 of Placenta of Homo sapiens (human) OS=Homo sapiens GN=LGMN PE=2 SV=1;>tr|Q86TV3|Q86TV3_HUMAN Full-length cDNA clone CS0DB001YK19 o	11	4	4	4	9.9	1356300000			1712900000			846660000			1344500000			489030000			366340000			501830000			1424900000			0			2079800000			0			2251600000			1010800000
P38646;B7Z4V2;D6RJI2;D6RA73;H0YBG6;H0Y8S0	53;53;13;8;8;4	52;52;13;8;8;4	15;15;13;8;0;0	Stress-70 protein, mitochondrial	HSPA9	>sp|P38646|GRP75_HUMAN Stress-70 protein, mitochondrial OS=Homo sapiens GN=HSPA9 PE=1 SV=2;>tr|B7Z4V2|B7Z4V2_HUMAN Heat shock 70kDa protein 9 (mortalin) OS=Homo sapiens GN=HSPA9 PE=2 SV=1	6	53	52	15	64.4	106360000000			134770000000			102460000000			76085000000			86413000000			142580000000			104020000000			69391000000			64920000000			116790000000			81484000000			88712000000			113150000000
07128;2507129;2507130;2507131;2507132;2507133;2507134;2507135;2507136;2507137;2507138;2507139;2507140;2507141;2507142;2507143;2507144;2507145;2507146;2507147;2507148;2507149;2507150;2507151;2507152;2507153;2507154;2507155;2507156;2507157;2507158;2507159;2507160;2507161;2507162;2507163;2507164;2507165;2507166;2507167;2507168;2507169;2507170;2507171;2507172;2507173;2507174;2507175;2507176;2507177;2…
78;2322679;2322680;2322681;2322682;2322683;2322684;2322685;2322686;2322687;2322688;2322689;2322690;2322691;2322692;2322693;2322694;2322695;2322696;2322697;2322698;2322699;2322700;2322701;2322702;2322703;2322704;2322705;2322706;2322707;2322708;2322709;2322710;2322711;2322712;2322713;2322714;2322715;2322716;2322717;2322718;2322719;2322720;2322721;2322722;2322723;2322724;2322725;2322726;2322727;2322…	798;799;800;801;802;803;804;805;806;807;808;809	70;103;172;174;303;334;370;389;561;584;596;650
Q9BT40;C9JZB0;B7Z4V9;Q9BT40-2;C9JQW8;F5GXZ0	5;5;5;5;1;1	5;5;5;5;1;1	5;5;5;5;1;1	Inositol polyphosphate 5-phosphatase K	INPP5K	>sp|Q9BT40|INP5K_HUMAN Inositol polyphosphate 5-phosphatase K OS=Homo sapiens GN=INPP5K PE=1 SV=3;>tr|C9JZB0|C9JZB0_HUMAN Inositol polyphosphate-5-phosphatase K (Fragment) OS=Homo sapiens GN=INPP5K PE=4 SV=1;>tr|B7Z4V9|B7Z4V9_HUMAN Uncharacterized protein	6	5	5	5	11.4	774760000			927680000			954140000			756540000			635580000			1114200000			976700000			715840000			1242900000			830070000			1001100000			785030000			1032400000
P02788;B7Z4X2;E7EQB2;E7ER44;C9J0S5;C9JCF5;E7ERT3	40;40;40;40;8;8;4	37;37;37;37;8;8;4	37;37;37;37;8;8;4	Lactotransferrin;Lactoferricin-H;Kaliocin-1;Lactoferroxin-A;Lactoferroxin-B;Lactoferroxin-C	LTF	>sp|P02788|TRFL_HUMAN Lactotransferrin OS=Homo sapiens GN=LTF PE=1 SV=6;>tr|B7Z4X2|B7Z4X2_HUMAN Uncharacterized protein OS=Homo sapiens GN=LTF PE=2 SV=1;>tr|E7EQB2|E7EQB2_HUMAN Lactotransferrin (Fragment) OS=Homo sapiens GN=LTF PE=4 SV=1;>tr|E7ER44|E7ER44_	7	40	37	37	65.6	23048000000			330330000			0			0			17778000000			8804400000			19359000000			839970000			0			22812000000			6483500000			6091200000			582390000
P05186;B7Z4Y6;B7Z387;B1ANL0	8;8;6;2	8;8;6;2	8;8;6;2	Alkaline phosphatase, tissue-nonspecific isozyme	ALPL	>sp|P05186|PPBT_HUMAN Alkaline phosphatase, tissue-nonspecific isozyme OS=Homo sapiens GN=ALPL PE=1 SV=4;>tr|B7Z4Y6|B7Z4Y6_HUMAN Alkaline phosphatase OS=Homo sapiens GN=ALPL PE=2 SV=1;>tr|B7Z387|B7Z387_HUMAN Alkaline phosphatase OS=Homo sapiens GN=ALPL PE=	4	8	8	8	22.3	365230000			0			0			420630000			462900000			938090000			0			746260000			261100000			0			0			0			798790000
P19827;B7Z549;F5H7E1;F5H165;F5H7Y8;F8WAS2	15;15;14;11;8;6	15;15;14;11;8;6	13;13;12;10;7;5	Inter-alpha-trypsin inhibitor heavy chain H1	ITIH1	>sp|P19827|ITIH1_HUMAN Inter-alpha-trypsin inhibitor heavy chain H1 OS=Homo sapiens GN=ITIH1 PE=1 SV=3;>tr|B7Z549|B7Z549_HUMAN Uncharacterized protein OS=Homo sapiens GN=ITIH1 PE=2 SV=1;>tr|F5H7E1|F5H7E1_HUMAN Uncharacterized protein OS=Homo sapiens GN=ITI	6	15	15	13	22.7	3712500000			4862600000			2231400000			2392600000			15109000000			9285400000			2091100000			4697500000			2464500000			13769000000			7344700000			6017400000			5044800000
Q9NV88;B7Z560;G3XAN1;H0YG17;H0YBH8;E5RG70;E5RK47;E5RJ88;H0YBK3	13;13;11;9;4;4;3;2;1	13;13;11;9;4;4;3;2;1	13;13;11;9;4;4;3;2;1	Integrator complex subunit 9	INTS9	>sp|Q9NV88|INT9_HUMAN Integrator complex subunit 9 OS=Homo sapiens GN=INTS9 PE=1 SV=2;>tr|B7Z560|B7Z560_HUMAN Uncharacterized protein OS=Homo sapiens GN=INTS9 PE=2 SV=1;>tr|G3XAN1|G3XAN1_HUMAN Integrator complex subunit 9, isoform CRA_a OS=Homo sapiens GN=	9	13	13	13	25.1	549200000			589050000			691510000			527980000			689440000			657180000			827200000			641490000			580950000			491040000			657120000			429270000			580960000
[truncated: 9,186 more rows]
[truncated: 25 more columns]
