# Supplementary material for: Machine Learning-based Classification of Diffuse Large B-cell Lymphoma Patients by Their Protein Expression Profiles
Source: Mol Cell Proteomics. 2015 Aug 26;14(11):2947–60. doi: 10.1074/mcp.M115.050245 (PMC4638038; doi:10.1074/mcp.M115.050245)
Supplement: Supplemental Data [file supp_M115.050245_mcp.M115.050245-6.xlsx]

## Sheet: Top 343 protein groups matched 
Ranks	Protein names	Gene names	Cell line signature	RNA-based test
0	TBC1 domain family member 4	TBC1D4
1	Paladin	PALD1	+
2	Tumor necrosis factor alpha-induced protein 8	TNFAIP8
3	Neprilysin	MME		+
4	Insulin-like growth factor 2 mRNA-binding protein 1	IGF2BP1
5	Tubulin beta-4A chain	TUBB4A
6	NADH-cytochrome b5 reductase 2	CYB5R2	+	+
7	Ras-related protein Rab-7L1	RAB7L1		+
8	Tyrosine-protein kinase Lck	LCK
9	MARCKS-related protein	MARCKSL1
10	Ankyrin repeat domain-containing protein 13A	ANKRD13A
11	UPF0361 protein C3orf37	C3orf37
12	PDZ and LIM domain protein 3	PDLIM3
13	Toll-like receptor 9	TLR9
14	Myosin-7	MYH7
15	Coiled-coil domain-containing protein 50	CCDC50	+	+
16	Interferon regulatory factor 4	IRF4	+	+
17	Tyrosine-protein kinase HCK	HCK
18	Ras-related protein R-Ras2	RRAS2
19	Myocyte-specific enhancer factor 2B	MEF2B
20	Sorting nexin-18	SNX18
21	Collagen alpha-1(XII) chain	COL12A1
22	HLA class II histocompatibility antigen, DRB1-16 beta chain	HLA-DRB1
23	Forkhead box protein P1	FOXP1
24	Tyrosine-protein phosphatase non-receptor type 1;Tyrosine-protein phosphatase non-receptor type	PTPN1	+
25	FYVE, RhoGEF and PH domain-containing protein 6	FGD6
26	PMS1 protein homolog 1	PMS1
27	Myosin light chain 3	MYL3
28	Pro-interleukin-16;Interleukin-16	IL16
29	Spectrin alpha chain, erythrocytic 1	SPTA1
30	Methionine aminopeptidase 2;Methionine aminopeptidase	METAP2
31	Multidrug resistance-associated protein 4	ABCC4
32	Protein SOGA1;N-terminal form;C-terminal 80 kDa form	SOGA1
33	[Pyruvate dehydrogenase [lipoamide]] kinase isozyme 1, mitochondrial	PDK1
34	HLA class II histocompatibility antigen, DP beta 1 chain	HLA-DPB1
35		POSTN
36	3(2),5-bisphosphate nucleotidase 1	BPNT1
37	CD44 antigen	CD44	+
38	Protein dopey-2	DOPEY2
39	Protein kinase C beta type	PRKCB
40	Phosphoprotein associated with glycosphingolipid-enriched microdomains 1	PAG1	+
41	Ig kappa chain V-II region TEW;Ig kappa chain V-II region Cum;Ig kappa chain V-II region GM607;Ig kappa chain V-II region RPMI 6410
42	LIM domain only protein 7	LMO7
43	Nuclear body protein SP140	SP140
44	Cellular tumor antigen p53	TP53
45	Lipolysis-stimulated lipoprotein receptor;Protein FAM131B	LSR;FAM131B
46	Copine-3	CPNE3
47	Cysteine and glycine-rich protein 3	CSRP3
48	Zinc finger protein 318	ZNF318
49	TNFAIP3-interacting protein 1	TNIP1
50	Protein AMBP;Alpha-1-microglobulin;Inter-alpha-trypsin inhibitor light chain;Trypstatin	AMBP
51	Dedicator of cytokinesis protein 10	DOCK10;DOCK10.2
52	Perilipin-2	PLIN2
53	5-nucleotidase domain-containing protein 2	NT5DC2
54	Myeloid cell nuclear differentiation antigen	MNDA
55	Signal-transducing adaptor protein 1	STAP1
56	Alpha-(1,6)-fucosyltransferase	FUT8
57	Ig gamma-4 chain C region	IGHG4
58		HLA-DQB1
59	PRKC apoptosis WT1 regulator protein	PAWR
60	Mothers against decapentaplegic homolog 5	SMAD5
61	HLA class II histocompatibility antigen, DR alpha chain	HLA-DRA
62	Reticulocalbin-3	RCN3
63	Fibulin-1	FBLN1
64	Ig alpha-1 chain C region	IGHA1
65	Pleckstrin homology domain-containing family F member 2	PLEKHF2	+
66	Adenylate kinase isoenzyme 1	AK1
67	Caspase recruitment domain-containing protein 11	CARD11
68	Focal adhesion kinase 1	PTK2
69	DNA-binding protein RFXANK	RFXANK
70	Rho GTPase-activating protein 24	ARHGAP24	+
71	Ig kappa chain V-III region VG
72	Integrin alpha-M	ITGAM
73	HLA class I histocompatibility antigen, Cw-7 alpha chain	HLA-C	+
74	Adipocyte enhancer-binding protein 1	AEBP1
75	Receptor-type tyrosine-protein phosphatase epsilon	PTPRE
76	Spectrin beta chain, erythrocytic	SPTB
77	Spatacsin	SPG11
78	NEDD4 family-interacting protein 1	NDFIP1
79	HLA class I histocompatibility antigen, Cw-6 alpha chain	HLA-C
80	GDP-fucose protein O-fucosyltransferase 2	POFUT2
81	Inhibitor of nuclear factor kappa-B kinase-interacting protein	IKBIP
82	PDZ and LIM domain protein 1	PDLIM1
83	Kelch-like protein 6	KLHL6
84	Four and a half LIM domains protein 1	FHL1
85	Lymphoid-restricted membrane protein;Processed lymphoid-restricted membrane protein	LRMP
86	Fibulin-2	FBLN2
87	Procollagen C-endopeptidase enhancer 1	PCOLCE
88	Activated RNA polymerase II transcriptional coactivator p15	SUB1
89	Rho GTPase-activating protein 17	ARHGAP17	+
90	Filamin-C	FLNC
91	Immunoglobulin lambda-like polypeptide 5;Ig lambda-1 chain C regions	IGLL5;IGLC1
92	HLA class II histocompatibility antigen, DP alpha 1 chain	HLA-DPA1
93	Nidogen-2	NID2
94	Apolipoprotein A-IV	APOA4
95	Immunoglobulin J chain	IGJ
96	Solute carrier family 12 member 2	SLC12A2
97	Switch-associated protein 70	SWAP70
98	Helicase-like transcription factor	HLTF
99	Cyclin-dependent kinase 6	CDK6
100	Endothelin-converting enzyme 1	ECE1
101	Probable methyltransferase TARBP1	TARBP1
102	Dedicator of cytokinesis protein 9	DOCK9
103	Gamma-aminobutyric acid receptor-associated protein-like 2	GABARAPL2
104	L-amino-acid oxidase	IL4I1	+
105	U8 snoRNA-decapping enzyme	NUDT16
106	Sortilin-related receptor	SORL1
107	1-acyl-sn-glycerol-3-phosphate acyltransferase epsilon	AGPAT5
108	MAGUK p55 subfamily member 6	MPP6
109	Pigment epithelium-derived factor	SERPINF1
110	Ig heavy chain V-I region HG3
111	Fatty acid-binding protein, heart	FABP3
112	Branched-chain-amino-acid aminotransferase, cytosolic	BCAT1
113	Peroxisomal bifunctional enzyme;Enoyl-CoA hydratase/3,2-trans-enoyl-CoA isomerase;3-hydroxyacyl-CoA dehydrogenase	EHHADH
114	Biglycan	BGN
115	EGF-containing fibulin-like extracellular matrix protein 1	EFEMP1
116	Dystrophin	DMD
117	TATA-binding protein-associated factor 172	BTAF1
118	Girdin	CCDC88A
119	LIM domain and actin-binding protein 1	LIMA1
120	Latent-transforming growth factor beta-binding protein 1	LTBP1
121	Protein CIP2A	KIAA1524
122	Rho GTPase-activating protein 25	ARHGAP25	+
123	Putative ATP-dependent RNA helicase DHX57	DHX57
124	Protein DPCD	DPCD
125	Uncharacterized methyltransferase WBSCR22	WBSCR22
126	Methylated-DNA--protein-cysteine methyltransferase	MGMT
127	Ig gamma-3 chain C region	IGHG3
128	Myelin expression factor 2	MYEF2
129	Endonuclease/exonuclease/phosphatase family domain-containing protein 1	EEPD1
130	NFATC2-interacting protein	NFATC2IP
131	Apoptosis regulator Bcl-2	BCL2
132	Carabin	TBC1D10C
133	Carbonyl reductase [NADPH] 3	CBR3
134	NF-kappa-B inhibitor beta	NFKBIB
135	TNF receptor-associated factor 1	TRAF1
136	Tumor necrosis factor alpha-induced protein 2	TNFAIP2
137	Metastasis-associated protein MTA3	MTA3
138	ELKS/Rab6-interacting/CAST family member 1	ERC1
139	Coiled-coil domain-containing protein 28A	CCDC28A
140	N-acylethanolamine-hydrolyzing acid amidase;N-acylethanolamine-hydrolyzing acid amidase subunit alpha;N-acylethanolamine-hydrolyzing acid amidase subunit beta	NAAA
141	HLA class II histocompatibility antigen, DRB1-15 beta chain	HLA-DRB1
142	Ras-related protein Rab-39B	RAB39B
143	DNA-binding protein RFX5	RFX5
144	Complement component C7	C7
145	AMSH-like protease	STAMBPL1
146	Drebrin	DBN1
147	Collagen alpha-1(XIV) chain	COL14A1
148	Ectonucleoside triphosphate diphosphohydrolase 1	ENTPD1
149	4-aminobutyrate aminotransferase, mitochondrial	ABAT
150	Arf-GAP domain and FG repeat-containing protein 1	AGFG1
151	Transcription factor RelB	RELB
152	cAMP-dependent protein kinase type II-beta regulatory subunit	PRKAR2B
153	Dysferlin	DYSF
154	[Pyruvate dehydrogenase [lipoamide]] kinase isozyme 3, mitochondrial	PDK3
155	TELO2-interacting protein 2	TTI2
156	Fanconi anemia group I protein	FANCI
157	Prolargin	PRELP
158		HLA-DQA1
159	Band 3 anion transport protein	SLC4A1
160	Ig gamma-1 chain C region	IGHG1
161	Rho GTPase-activating protein 5	ARHGAP5
162	Very-long-chain (3R)-3-hydroxyacyl-[acyl-carrier protein] dehydratase 2	PTPLB
163	Histone H1.0;Histone H1.0, N-terminally processed	H1F0
164	Ras association domain-containing protein 5	RASSF5
165	Collagen alpha-2(I) chain	COL1A2
166	Sorting nexin-29	SNX29
167	Ig lambda-3 chain C regions;Ig lambda-2 chain C regions;Ig lambda-6 chain C region	IGLC3;IGLC2;IGLC6
168	Thiomorpholine-carboxylate dehydrogenase	CRYM
169	Rho GTPase-activating protein 18	ARHGAP18
170	Collagen alpha-1(I) chain	COL1A1
171	Leucine-rich repeat-containing protein 1	LRRC1
172	Phosphatidate phosphatase LPIN1	LPIN1
173	cAMP-specific 3,5-cyclic phosphodiesterase 4D	PDE4D
174	Lysine-specific demethylase 3A	KDM3A
175	Calcium/calmodulin-dependent protein kinase type IV	CAMK4
176	RasGAP-activating-like protein 1	RASAL1
177	Complement factor H	CFH
178	Apolipoprotein E	APOE
179	CTP synthase 2	CTPS2
180	N-acetylneuraminate lyase	NPL
181	Breast cancer type 1 susceptibility protein	BRCA1
182	Aminopeptidase N	ANPEP
183	N-acetylserotonin O-methyltransferase-like protein	ASMTL
184	Tripartite motif-containing protein 4	TRIM4
185	Thioredoxin, mitochondrial	TXN2
186	Solute carrier family 2, facilitated glucose transporter member 1	SLC2A1
187	Chromodomain-helicase-DNA-binding protein 1	CHD1
188	Actin-binding LIM protein 1	ABLIM1
189	Fibronectin;Anastellin;Ugl-Y1;Ugl-Y2;Ugl-Y3	FN1
190	Echinoderm microtubule-associated protein-like 4	EML4
191	von Willebrand factor A domain-containing protein 1	VWA1
192	Zinc finger protein ubi-d4	DPF2
193	Baculoviral IAP repeat-containing protein 1	NAIP
194	Vesicle-associated membrane protein 7	VAMP7
195	CD9 antigen	CD9
196	Laminin subunit alpha-5	LAMA5
197	Bcl-2-like protein 11	BCL2L11;hCG_15901
198	N-acylneuraminate cytidylyltransferase	CMAS
199	Tyrosine-protein kinase Lyn	LYN
200	Phosphatidylinositol 3,4,5-trisphosphate-dependent Rac exchanger 1 protein	PREX1
201	Beta-2-glycoprotein 1	APOH
202	Lysophospholipid acyltransferase LPCAT4	LPCAT4
203	Coiled-coil-helix-coiled-coil-helix domain-containing protein 6, mitochondrial	CHCHD6
204	Angiotensinogen;Angiotensin-1;Angiotensin-2;Angiotensin-3;Angiotensin-4;Angiotensin 1-9;Angiotensin 1-7;Angiotensin 1-5;Angiotensin 1-4	AGT
205	Kallistatin	SERPINA4
206	Myristoylated alanine-rich C-kinase substrate	MARCKS	+
207	Receptor expression-enhancing protein 4	REEP4
208	Protein lifeguard 3	TMBIM1
209	Sorting nexin-4	SNX4
210	CapZ-interacting protein	RCSD1
211	EF-hand calcium-binding domain-containing protein 4B	EFCAB4B
212	Solute carrier family 12 member 4	SLC12A4
213	Kinase D-interacting substrate of 220 kDa	KIDINS220
214	Tetratricopeptide repeat protein 38	TTC38
215	39S ribosomal protein L53, mitochondrial	MRPL53
216	Versican core protein	VCAN
217	6-phosphofructokinase, muscle type	PFKM
218	ATP-dependent RNA helicase DDX19B	DDX19B
219	Complement factor H-related protein 1	CFHR1
220	HLA class II histocompatibility antigen, DM beta chain	HLA-DMB
221	Fibroleukin	FGL2
222	Latexin	LXN
223	Proto-oncogene c-Rel	REL
224	Vesicle-associated membrane protein 8	VAMP8
225	Ankyrin-1	ANK1
226	DNA dC->dU-editing enzyme APOBEC-3C	APOBEC3C
227	Glutamine-dependent NAD(+) synthetase	NADSYN1
228	Endonuclease III-like protein 1	NTHL1
229	Cell division cycle-associated 7-like protein	CDCA7L
230	Leucine-rich repeat-containing protein 57	LRRC57
231	Armadillo repeat-containing protein 1	ARMC1
232	Fibrillin-1	FBN1
233	Endoplasmic reticulum resident protein 29	ERP29
234	DNA-binding protein SMUBP-2	IGHMBP2
235	LIM and cysteine-rich domains protein 1	LMCD1
236	Mitogen-activated protein kinase kinase kinase kinase 2;Mitogen-activated protein kinase kinase kinase kinase	MAP4K2
237	Laminin subunit beta-1	LAMB1
238	3-mercaptopyruvate sulfurtransferase	MPST
239	Fibrinogen gamma chain	FGG
240	Choline-phosphate cytidylyltransferase A	PCYT1A
241	Exportin-5	XPO5
242	Junctional adhesion molecule A	F11R
243	B-cell receptor CD22	CD22
244	Fibrinogen alpha chain;Fibrinopeptide A;Fibrinogen alpha chain	FGA
245	Aldehyde dehydrogenase, mitochondrial	ALDH2
246	Single-strand selective monofunctional uracil DNA glycosylase	SMUG1
247	Inhibitor of nuclear factor kappa-B kinase subunit epsilon	IKBKE
248	Caspase recruitment domain-containing protein 16	CARD16
249	Heme-binding protein 2	HEBP2
250	High mobility group protein HMG-I/HMG-Y	HMGA1
251	Decorin	DCN
252	Centrosomal protein of 135 kDa	CEP135
253	Hydroxysteroid dehydrogenase-like protein 2	HSDL2
254	Glutathione S-transferase P	GSTP1
255	Lysosomal alpha-mannosidase;Lysosomal alpha-mannosidase A peptide;Lysosomal alpha-mannosidase B peptide;Lysosomal alpha-mannosidase C peptide;Lysosomal alpha-mannosidase D peptide;Lysosomal alpha-mannosidase E peptide	MAN2B1
256	Mitochondrial folate transporter/carrier	SLC25A32
257	Protein SPT2 homolog	SPTY2D1
258	Phosphotriesterase-related protein	PTER
259	Regulator of cell cycle RGCC	RGCC
260	Protein-tyrosine kinase 2-beta	PTK2B
261	Interferon-induced guanylate-binding protein 2	GBP2
262	Basic leucine zipper transcriptional factor ATF-like	BATF
263	Vinculin	VCL
264	Interferon-induced protein with tetratricopeptide repeats 5	IFIT5
265	Double-stranded RNA-specific editase 1	ADARB1
266	Sarcoplasmic/endoplasmic reticulum calcium ATPase 3	ATP2A3
267	Fibrinogen beta chain;Fibrinopeptide B;Fibrinogen beta chain	FGB
268	Condensin-2 complex subunit D3	NCAPD3
269	Kinesin-like protein KIF14	KIF14
270	Unconventional myosin-VI	MYO6
271	Heparan sulfate 2-O-sulfotransferase 1	HS2ST1
272	Laminin subunit beta-2	LAMB2
273	Chromodomain-helicase-DNA-binding protein 2	CHD2
274	Unconventional myosin-Id	MYO1D	+
275	2-oxoisovalerate dehydrogenase subunit beta, mitochondrial	BCKDHB
276	Protein FAM136A	FAM136A
277	2-5-oligoadenylate synthase 3	OAS3
278	Bone marrow stromal antigen 2	BST2
279	Syntaxin-18	STX18
280	BH3-interacting domain death agonist;BH3-interacting domain death agonist p15;BH3-interacting domain death agonist p13;BH3-interacting domain death agonist p11	BID	+
281	Tetratricopeptide repeat protein 4	TTC4
282	Tumor protein D52	TPD52;PrLZ
283	Fragile X mental retardation protein 1	FMR1
284	Histone H2A.x	H2AFX
285	Ubiquitin thioesterase otulin	FAM105B
286	p53 and DNA damage-regulated protein 1	PDRG1
287	ADP/ATP translocase 3	SLC25A6
288	Thioredoxin	TXN
289	Nucleosome assembly protein 1-like 1	NAP1L1
290	Thiosulfate sulfurtransferase	TST
291	ATP-dependent DNA helicase Q5	RECQL5
292	SAM domain-containing protein SAMSN-1	SAMSN1
293	U6 snRNA-associated Sm-like protein LSm1	LSM1
294	EH domain-containing protein 3	EHD3
295	Myosin regulatory light polypeptide 9	MYL9
296	Ras-related protein Rab-30	RAB30;DKFZp686J07132
297	Vitronectin;Vitronectin V65 subunit;Vitronectin V10 subunit;Somatomedin-B	VTN
298	Retinoblastoma-associated protein	RB1
299	B-cell lymphoma/leukemia 10	BCL10
300	Suppressor of tumorigenicity 14 protein	ST14
301
302	Thymidylate synthase	TYMS;TS
303	Inositol 1,4,5-trisphosphate receptor-interacting protein	ITPRIP
304	Zinc finger protein 280C	ZNF280C
305	Estradiol 17-beta-dehydrogenase 11	HSD17B11
306	Chloride intracellular channel protein 4	CLIC4
307	Collagen alpha-3(VI) chain	COL6A3
308	Nuclear receptor corepressor 2	NCOR2
309	E3 ubiquitin-protein ligase NEDD4-like;E3 ubiquitin-protein ligase	NEDD4L	+
310	Apolipoprotein B receptor	APOBR
311	Mediator of RNA polymerase II transcription subunit 23	MED23
312	Trans-Golgi network integral membrane protein 2	TGOLN2
313	Uncharacterized protein C17orf62	C17orf62
314	Sorting nexin-9	SNX9
315	Ig gamma-2 chain C region	IGHG2
316	Heterogeneous nuclear ribonucleoprotein H2;Heterogeneous nuclear ribonucleoprotein H2, N-terminally processed	HNRNPH2
317	SURP and G-patch domain-containing protein 2	SUGP2
318	Protein unc-13 homolog D	UNC13D
319	Lumican	LUM
320	Guanine nucleotide-binding protein G(o) subunit alpha	GNAO1
321	Titin	TTN
322	Zinc finger CCCH-type antiviral protein 1-like	ZC3HAV1L
323	Protein canopy homolog 3	CNPY3
324	Leucine-rich repeat-containing protein 41	LRRC41
325	Synaptosomal-associated protein 23	SNAP23
326		HLA-DQB1
327	Secernin-1	SCRN1
328	Integrator complex subunit 6	INTS6
329	STE20-like serine/threonine-protein kinase	SLK
330	Protein C-ets-1	ETS1
331	Cysteine-rich protein 2	CRIP2
332	Inhibitor of growth protein 3	ING3
333	Mediator of RNA polymerase II transcription subunit 17	MED17
334	Threonylcarbamoyladenosine tRNA methylthiotransferase	CDKAL1
335	Ubiquitin conjugation factor E4 B	UBE4B
336	Glutamine-rich protein 1	QRICH1
337	Gamma-parvin	PARVG
338	CAP-Gly domain-containing linker protein 1	CLIP1
339	Histone acetyltransferase KAT5	KAT5
340	TFIIH basal transcription factor complex helicase XPB subunit	ERCC3
341	YEATS domain-containing protein 2	YEATS2
342	Superoxide dismutase [Cu-Zn]	SOD1
